# Supplementary material for: A comprehensive analysis of genetic risk for metabolic syndrome in the Egyptian population via allele frequency investigation and Missense3D predictions
Source: Sci Rep. 2023 Nov 22;13:20517. doi: 10.1038/s41598-023-46844-z (PMC10665412; doi:10.1038/s41598-023-46844-z)
Supplement: Supplementary file 4 — Supplementary Information 4. [file 41598_2023_46844_MOESM4_ESM.xlsx]

## Sheet: Info
A Comprehensive Analysis of Genetic Risk for Metabolic Syndrome in the Egyptian Population via Allele Frequency Investigation and Missense3D Predictions
Mahmoud Bassyouni1,9 , Mohamed Mysara1,2,Inken Wohlers3,4, Hauke Busch3,5, Maha Saber-Ayad6,7*, Mohamed El-Hadidi1,8*
1- Bioinformatics Group, Center for Informatics Sciences (CIS), School of Information Technology and Computer Science (ITCS), Nile University, Giza, Egypt.
2- Microbiology unit, Belgian Nuclear Research Centre (SCK CEN), Mol, Belgium.
3- Medical Systems Biology Division, Lübeck Institute of Experimental Dermatology, and Institute for Cardiogenetics, University of Lübeck, Ratzeburger Allee 160, 23562 Lübeck, Germany.
4- Biomolecular Data Science in Pneumology, Research Center Borstel, 23845 Borstel, Germany.
5- University Cancer Center Schleswig-Holstein, University Hospital of Schleswig-Holstein, Campus Lübeck, 23538 Lübeck, Germany.
6- Department of Clinical Sciences, College of Medicine, University of Sharjah, Sharjah 27272, UAE.
7- Pharmacology Department, College of Medicine, Cairo University, Cairo 12613, Egypt.
8- Institute of Cancer and Genomic Sciences, College of Medical and Dental Sciences, University of Birmingham Dubai Campus, Dubai, United Arab Emirates.
9- Bioscience Research Laboratories Department, MARC for Medical Services and Scientific Research, 6th of October, Jiza, Egypt.
¯ Correspondence:
· Email: msaber@sharjah.ac.ae
· Email: melhadidi@nu.edu.eg , Tel: +202 3854-1782

## Sheet: Supplementary table S1
Supplementary table S1: Annotation Table for the protein coding genes from STRING DB
Gene Name	Gene Annotation
POC5	Centrosomal protein POC5; Essential for the assembly of the distal half of centrioles, required for centriole elongation; Belongs to the POC5 family (575 aa)
PPARG	Peroxisome proliferator-activated receptor gamma; Nuclear receptor that binds peroxisome proliferators such as hypolipidemic drugs and fatty acids. Once activated by a ligand, the nuclear receptor binds to DNA specific PPAR response elements (PPRE) and modulates the transcription of its target genes, such as acyl-CoA oxidase. It therefore controls the peroxisomal beta-oxidation pathway of fatty a…
CDKAL1	Threonylcarbamoyladenosine tRNA methylthiotransferase; Catalyzes the methylthiolation of N6- threonylcarbamoyladenosine (t(6)A), leading to the formation of 2- methylthio-N6-threonylcarbamoyladenosine (ms(2)t(6)A) at position 37 in tRNAs that read codons beginning with adenine; Belongs to the methylthiotransferase family. CDKAL1 subfamily (579 aa)
LPL	Lipoprotein lipase: The primary function of this lipase is the hydrolysis of triglycerides of circulating chylomicrons and very low density lipoproteins (VLDL). Binding to heparin sulfate proteogylcans at the cell surface is vital to the function. The apolipoprotein, APOC2, acts as a coactivator of LPL activity in the presence of lipids on the luminal surface of vascular endothelium (By similarit…
FTO	Alpha-ketoglutarate-dependent dioxygenase FTO; Dioxygenase that repairs alkylated DNA and RNA by oxidative demethylation. Has highest activity towards single- stranded RNA containing 3-methyluracil, followed by single- stranded DNA containing 3-methylthymine. Has low demethylase activity towards single-stranded DNA containing 1-methyladenine or 3-methylcytosine. Specifically, demethylates N(6)-me…
GIPR	Gastric inhibitory polypeptide receptor: This is a receptor for GIP. The activity of this receptor is mediated by G proteins which activate adenylyl cyclase; Belongs to the G-protein coupled receptor 2 family (466 aa)
UMOD	Uromodulin; Uromodulin: Functions in biogenesis and organization of the apical membrane of epithelial cells of the thick ascending limb of Henle's loop (TALH), where it promotes formation of complex filamentous gel-like structure that may play a role in the water barrier permeability (Probable). May serve as a receptor for binding and endocytosis of cytokines (IL-1, IL-2) and TNF. Facilitates neu…
PDILT	Protein disulfide-isomerase-like protein of the testis; Probable redox-inactive chaperone involved in spermatogenesis; Belongs to the protein disulfide isomerase family (584 aa)
ALDH2	Aldehyde dehydrogenase, mitochondrial; Aldehyde dehydrogenase 2 family member; Belongs to the aldehyde dehydrogenase family (517 aa)
SLC39A8	Solute carrier family 39 (zinc transporter), member 8; Zinc transporter ZIP8; Acts as a manganese and zinc influx transporter. Plays a role in manganese reabsorption in the proximal tubule of the kidney and in manganese uptake into the brain; Belongs to the ZIP transporter (TC 2.A.5) family (460 aa)
APOE	Apolipoprotein E; Mediates the binding, internalization, and catabolism of lipoprotein particles. It can serve as a ligand for the LDL (apo B/E) receptor and for the specific apo-E receptor (chylomicron remnant) of hepatic tissues; Apolipoproteins (317 aa)
OAS1	2'-5'-oligoadenylate synthetase 1; 2'-5'-oligoadenylate synthase 1; Interferon-induced, dsRNA-activated antiviral enzyme which plays a critical role in cellular innate antiviral response. In addition, it may also play a role in other cellular processes such as apoptosis, cell growth, differentiation, and gene regulation. Synthesizes higher oligomers of 2'-5'-oligoadenylates (2-5A) from ATP which …
HECTD4	Probable E3 ubiquitin-protein ligase HECTD4; E3 ubiquitin-protein ligase which accepts ubiquitin from an E2 ubiquitin-conjugating enzyme in the form of a thioester and then directly transfers the ubiquitin to targeted substrates (4284 aa)
TOMM40	Mitochondrial import receptor subunit TOM40 homolog; Channel-forming protein essential for import of protein precursors into mitochondria; Belongs to the Tom40 family (361 aa)

## Sheet: Supplementary table S2
Supplementary table S2: RNA genes and Pseudogenes annotation from GeneCards.
Gene	Annotation	Cytogenetic band	Orientation
MIR642A	MIR642A (MicroRNA 642a) is an RNA Gene and is affiliated with the miRNA class.	19q13.32	Plus strand
MIR642B	MIR642B (MicroRNA 642b) is an RNA Gene, and is affiliated with the miRNA class	19q13.32	Minus strand
MIR6761	MIR6761 (MicroRNA 6761) is an RNA Gene, and is affiliated with the miRNA class.	12q24.12	Plus strand
RNU6-680P	RNU6-680P (RNA, U6 Small Nuclear 680, Pseudogene) is a Pseudogene.	5q13.3	Minus strand
RPL7AP60	RPL7AP60 (Ribosomal Protein L7a Pseudogene 60) is a Pseudogene.	12q24.13	Minus strand

## Sheet: Supplementary table S3
Supplementary table S3: Ensembl VEP output for the unique variants of the Egyptian cohort
#Uploaded_variation	Location	Allele	Consequence	IMPACT	SYMBOL	Gene	Feature_type	Feature	BIOTYPE	EXON	INTRON	HGVSc	HGVSp	cDNA_position	CDS_position	Protein_position	Amino_acids	Codons	Existing_variation	DISTANCE	STRAND	FLAGS	SYMBOL_SOURCE	HGNC_ID	MANE_SELECT	MANE_PLUS_CLINICAL	TSL	APPRIS	SIFT	PolyPhen	AF	CLIN_SIG	SOMATIC	PHENO	PUBMED	MOTIF_NAME	MOTIF_POS	HIGH_INF_POS	MOTIF_SCORE_CHANGE	TRANSCRIPTION_FACTORS
rs59385122	12:111668339-111668340	TTTTTTTTTTTT	intron_variant	MODIFIER	BRAP	ENSG00000089234	Transcript	ENST00000327551.6	protein_coding	-	2023-11-05	-	-	-	-	-	-	-	rs59385122	-	-1	-	HGNC	HGNC:1099	-	-	1	-	-	-	-	-	-	-	-	-	-	-	-	-
rs59385122	12:111668339-111668340	TTTTTTTTTTTT	intron_variant	MODIFIER	BRAP	ENSG00000089234	Transcript	ENST00000419234.9	protein_coding	-	2023-11-05	-	-	-	-	-	-	-	rs59385122	-	-1	-	HGNC	HGNC:1099	NM_006768.5	-	1	P1	-	-	-	-	-	-	-	-	-	-	-	-
rs59385122	12:111668339-111668340	TTTTTTTTTTTT	intron_variant,non_coding_transcript_variant	MODIFIER	BRAP	ENSG00000089234	Transcript	ENST00000547043.1	retained_intron	-	2023-07-01	-	-	-	-	-	-	-	rs59385122	-	-1	-	HGNC	HGNC:1099	-	-	3	-	-	-	-	-	-	-	-	-	-	-	-	-
rs59385122	12:111668339-111668340	TTTTTTTTTTTT	downstream_gene_variant	MODIFIER	PCNPP1	ENSG00000258359	Transcript	ENST00000552501.1	processed_pseudogene	-	-	-	-	-	-	-	-	-	rs59385122	1501	-1	-	HGNC	HGNC:32440	-	-	-	-	-	-	-	-	-	-	-	-	-	-	-	-
rs6490268	12:111668339-111668339	A	intron_variant	MODIFIER	BRAP	ENSG00000089234	Transcript	ENST00000327551.6	protein_coding	-	2023-11-05	-	-	-	-	-	-	-	rs6490268	-	-1	-	HGNC	HGNC:1099	-	-	1	-	-	-	-	-	-	-	-	-	-	-	-	-
rs6490268	12:111668339-111668339	C	intron_variant	MODIFIER	BRAP	ENSG00000089234	Transcript	ENST00000327551.6	protein_coding	-	2023-11-05	-	-	-	-	-	-	-	rs6490268	-	-1	-	HGNC	HGNC:1099	-	-	1	-	-	-	-	-	-	-	-	-	-	-	-	-
rs6490268	12:111668339-111668339	G	intron_variant	MODIFIER	BRAP	ENSG00000089234	Transcript	ENST00000327551.6	protein_coding	-	2023-11-05	-	-	-	-	-	-	-	rs6490268	-	-1	-	HGNC	HGNC:1099	-	-	1	-	-	-	-	-	-	-	-	-	-	-	-	-
rs6490268	12:111668339-111668339	A	intron_variant	MODIFIER	BRAP	ENSG00000089234	Transcript	ENST00000419234.9	protein_coding	-	2023-11-05	-	-	-	-	-	-	-	rs6490268	-	-1	-	HGNC	HGNC:1099	NM_006768.5	-	1	P1	-	-	-	-	-	-	-	-	-	-	-	-
rs6490268	12:111668339-111668339	C	intron_variant	MODIFIER	BRAP	ENSG00000089234	Transcript	ENST00000419234.9	protein_coding	-	2023-11-05	-	-	-	-	-	-	-	rs6490268	-	-1	-	HGNC	HGNC:1099	NM_006768.5	-	1	P1	-	-	-	-	-	-	-	-	-	-	-	-
rs6490268	12:111668339-111668339	G	intron_variant	MODIFIER	BRAP	ENSG00000089234	Transcript	ENST00000419234.9	protein_coding	-	2023-11-05	-	-	-	-	-	-	-	rs6490268	-	-1	-	HGNC	HGNC:1099	NM_006768.5	-	1	P1	-	-	-	-	-	-	-	-	-	-	-	-
rs6490268	12:111668339-111668339	A	intron_variant,non_coding_transcript_variant	MODIFIER	BRAP	ENSG00000089234	Transcript	ENST00000547043.1	retained_intron	-	2023-07-01	-	-	-	-	-	-	-	rs6490268	-	-1	-	HGNC	HGNC:1099	-	-	3	-	-	-	-	-	-	-	-	-	-	-	-	-
rs6490268	12:111668339-111668339	C	intron_variant,non_coding_transcript_variant	MODIFIER	BRAP	ENSG00000089234	Transcript	ENST00000547043.1	retained_intron	-	2023-07-01	-	-	-	-	-	-	-	rs6490268	-	-1	-	HGNC	HGNC:1099	-	-	3	-	-	-	-	-	-	-	-	-	-	-	-	-
rs6490268	12:111668339-111668339	G	intron_variant,non_coding_transcript_variant	MODIFIER	BRAP	ENSG00000089234	Transcript	ENST00000547043.1	retained_intron	-	2023-07-01	-	-	-	-	-	-	-	rs6490268	-	-1	-	HGNC	HGNC:1099	-	-	3	-	-	-	-	-	-	-	-	-	-	-	-	-
rs6490268	12:111668339-111668339	A	downstream_gene_variant	MODIFIER	PCNPP1	ENSG00000258359	Transcript	ENST00000552501.1	processed_pseudogene	-	-	-	-	-	-	-	-	-	rs6490268	1513	-1	-	HGNC	HGNC:32440	-	-	-	-	-	-	-	-	-	-	-	-	-	-	-	-
rs6490268	12:111668339-111668339	C	downstream_gene_variant	MODIFIER	PCNPP1	ENSG00000258359	Transcript	ENST00000552501.1	processed_pseudogene	-	-	-	-	-	-	-	-	-	rs6490268	1513	-1	-	HGNC	HGNC:32440	-	-	-	-	-	-	-	-	-	-	-	-	-	-	-	-
rs6490268	12:111668339-111668339	G	downstream_gene_variant	MODIFIER	PCNPP1	ENSG00000258359	Transcript	ENST00000552501.1	processed_pseudogene	-	-	-	-	-	-	-	-	-	rs6490268	1513	-1	-	HGNC	HGNC:32440	-	-	-	-	-	-	-	-	-	-	-	-	-	-	-	-
rs562961487	12:111668646-111668652	TTTTTTTTT	intron_variant	MODIFIER	BRAP	ENSG00000089234	Transcript	ENST00000327551.6	protein_coding	-	2023-11-05	-	-	-	-	-	-	-	rs560483710	-	-1	-	HGNC	HGNC:1099	-	-	1	-	-	-	-	-	-	-	-	-	-	-	-	-
rs562961487	12:111668646-111668652	TTTTTTTTTTT	intron_variant	MODIFIER	BRAP	ENSG00000089234	Transcript	ENST00000327551.6	protein_coding	-	2023-11-05	-	-	-	-	-	-	-	rs560483710	-	-1	-	HGNC	HGNC:1099	-	-	1	-	-	-	-	-	-	-	-	-	-	-	-	-
rs562961487	12:111668646-111668652	TTTTTTTTTTTTT	intron_variant	MODIFIER	BRAP	ENSG00000089234	Transcript	ENST00000327551.6	protein_coding	-	2023-11-05	-	-	-	-	-	-	-	rs560483710	-	-1	-	HGNC	HGNC:1099	-	-	1	-	-	-	0.02	-	-	-	-	-	-	-	-	-
rs562961487	12:111668646-111668652	TTTTTTTTTTTTTT	intron_variant	MODIFIER	BRAP	ENSG00000089234	Transcript	ENST00000327551.6	protein_coding	-	2023-11-05	-	-	-	-	-	-	-	rs560483710	-	-1	-	HGNC	HGNC:1099	-	-	1	-	-	-	-	-	-	-	-	-	-	-	-	-
rs562961487	12:111668646-111668652	TTTTTTTTTTTTTTTT	intron_variant	MODIFIER	BRAP	ENSG00000089234	Transcript	ENST00000327551.6	protein_coding	-	2023-11-05	-	-	-	-	-	-	-	rs560483710	-	-1	-	HGNC	HGNC:1099	-	-	1	-	-	-	0.0224	-	-	-	-	-	-	-	-	-
rs562961487	12:111668646-111668652	TTTTTTTTT	intron_variant	MODIFIER	BRAP	ENSG00000089234	Transcript	ENST00000419234.9	protein_coding	-	2023-11-05	-	-	-	-	-	-	-	rs560483710	-	-1	-	HGNC	HGNC:1099	NM_006768.5	-	1	P1	-	-	-	-	-	-	-	-	-	-	-	-
rs562961487	12:111668646-111668652	TTTTTTTTTTT	intron_variant	MODIFIER	BRAP	ENSG00000089234	Transcript	ENST00000419234.9	protein_coding	-	2023-11-05	-	-	-	-	-	-	-	rs560483710	-	-1	-	HGNC	HGNC:1099	NM_006768.5	-	1	P1	-	-	-	-	-	-	-	-	-	-	-	-
rs562961487	12:111668646-111668652	TTTTTTTTTTTTT	intron_variant	MODIFIER	BRAP	ENSG00000089234	Transcript	ENST00000419234.9	protein_coding	-	2023-11-05	-	-	-	-	-	-	-	rs560483710	-	-1	-	HGNC	HGNC:1099	NM_006768.5	-	1	P1	-	-	0.02	-	-	-	-	-	-	-	-	-
rs562961487	12:111668646-111668652	TTTTTTTTTTTTTT	intron_variant	MODIFIER	BRAP	ENSG00000089234	Transcript	ENST00000419234.9	protein_coding	-	2023-11-05	-	-	-	-	-	-	-	rs560483710	-	-1	-	HGNC	HGNC:1099	NM_006768.5	-	1	P1	-	-	-	-	-	-	-	-	-	-	-	-
rs562961487	12:111668646-111668652	TTTTTTTTTTTTTTTT	intron_variant	MODIFIER	BRAP	ENSG00000089234	Transcript	ENST00000419234.9	protein_coding	-	2023-11-05	-	-	-	-	-	-	-	rs560483710	-	-1	-	HGNC	HGNC:1099	NM_006768.5	-	1	P1	-	-	0.0224	-	-	-	-	-	-	-	-	-
rs562961487	12:111668646-111668652	TTTTTTTTT	intron_variant,non_coding_transcript_variant	MODIFIER	BRAP	ENSG00000089234	Transcript	ENST00000547043.1	retained_intron	-	2023-07-01	-	-	-	-	-	-	-	rs560483710	-	-1	-	HGNC	HGNC:1099	-	-	3	-	-	-	-	-	-	-	-	-	-	-	-	-
rs562961487	12:111668646-111668652	TTTTTTTTTTT	intron_variant,non_coding_transcript_variant	MODIFIER	BRAP	ENSG00000089234	Transcript	ENST00000547043.1	retained_intron	-	2023-07-01	-	-	-	-	-	-	-	rs560483710	-	-1	-	HGNC	HGNC:1099	-	-	3	-	-	-	-	-	-	-	-	-	-	-	-	-
rs562961487	12:111668646-111668652	TTTTTTTTTTTTT	intron_variant,non_coding_transcript_variant	MODIFIER	BRAP	ENSG00000089234	Transcript	ENST00000547043.1	retained_intron	-	2023-07-01	-	-	-	-	-	-	-	rs560483710	-	-1	-	HGNC	HGNC:1099	-	-	3	-	-	-	0.02	-	-	-	-	-	-	-	-	-
rs562961487	12:111668646-111668652	TTTTTTTTTTTTTT	intron_variant,non_coding_transcript_variant	MODIFIER	BRAP	ENSG00000089234	Transcript	ENST00000547043.1	retained_intron	-	2023-07-01	-	-	-	-	-	-	-	rs560483710	-	-1	-	HGNC	HGNC:1099	-	-	3	-	-	-	-	-	-	-	-	-	-	-	-	-
rs562961487	12:111668646-111668652	TTTTTTTTTTTTTTTT	intron_variant,non_coding_transcript_variant	MODIFIER	BRAP	ENSG00000089234	Transcript	ENST00000547043.1	retained_intron	-	2023-07-01	-	-	-	-	-	-	-	rs560483710	-	-1	-	HGNC	HGNC:1099	-	-	3	-	-	-	0.0224	-	-	-	-	-	-	-	-	-
rs562961487	12:111668646-111668652	TTTTTTTTT	downstream_gene_variant	MODIFIER	PCNPP1	ENSG00000258359	Transcript	ENST00000552501.1	processed_pseudogene	-	-	-	-	-	-	-	-	-	rs560483710	1192	-1	-	HGNC	HGNC:32440	-	-	-	-	-	-	-	-	-	-	-	-	-	-	-	-
rs562961487	12:111668646-111668652	TTTTTTTTTTT	downstream_gene_variant	MODIFIER	PCNPP1	ENSG00000258359	Transcript	ENST00000552501.1	processed_pseudogene	-	-	-	-	-	-	-	-	-	rs560483710	1192	-1	-	HGNC	HGNC:32440	-	-	-	-	-	-	-	-	-	-	-	-	-	-	-	-
rs562961487	12:111668646-111668652	TTTTTTTTTTTTT	downstream_gene_variant	MODIFIER	PCNPP1	ENSG00000258359	Transcript	ENST00000552501.1	processed_pseudogene	-	-	-	-	-	-	-	-	-	rs560483710	1192	-1	-	HGNC	HGNC:32440	-	-	-	-	-	-	0.02	-	-	-	-	-	-	-	-	-
rs562961487	12:111668646-111668652	TTTTTTTTTTTTTT	downstream_gene_variant	MODIFIER	PCNPP1	ENSG00000258359	Transcript	ENST00000552501.1	processed_pseudogene	-	-	-	-	-	-	-	-	-	rs560483710	1192	-1	-	HGNC	HGNC:32440	-	-	-	-	-	-	-	-	-	-	-	-	-	-	-	-
rs562961487	12:111668646-111668652	TTTTTTTTTTTTTTTT	downstream_gene_variant	MODIFIER	PCNPP1	ENSG00000258359	Transcript	ENST00000552501.1	processed_pseudogene	-	-	-	-	-	-	-	-	-	rs560483710	1192	-1	-	HGNC	HGNC:32440	-	-	-	-	-	-	0.0224	-	-	-	-	-	-	-	-	-
rs766289690	12:111671328-111671328	C	intron_variant	MODIFIER	BRAP	ENSG00000089234	Transcript	ENST00000327551.6	protein_coding	-	2023-11-05	-	-	-	-	-	-	-	rs766289690	-	-1	-	HGNC	HGNC:1099	-	-	1	-	-	-	-	-	-	-	-	-	-	-	-	-
rs766289690	12:111671328-111671328	C	intron_variant	MODIFIER	BRAP	ENSG00000089234	Transcript	ENST00000419234.9	protein_coding	-	2023-11-05	-	-	-	-	-	-	-	rs766289690	-	-1	-	HGNC	HGNC:1099	NM_006768.5	-	1	P1	-	-	-	-	-	-	-	-	-	-	-	-
rs766289690	12:111671328-111671328	C	intron_variant,non_coding_transcript_variant	MODIFIER	BRAP	ENSG00000089234	Transcript	ENST00000547043.1	retained_intron	-	2023-07-01	-	-	-	-	-	-	-	rs766289690	-	-1	-	HGNC	HGNC:1099	-	-	3	-	-	-	-	-	-	-	-	-	-	-	-	-
rs766289690	12:111671328-111671328	C	upstream_gene_variant	MODIFIER	PCNPP1	ENSG00000258359	Transcript	ENST00000552501.1	processed_pseudogene	-	-	-	-	-	-	-	-	-	rs766289690	966	-1	-	HGNC	HGNC:32440	-	-	-	-	-	-	-	-	-	-	-	-	-	-	-	-
rs11350832	12:111673511-111673514	AAAAAAAAAAAAAA	intron_variant	MODIFIER	BRAP	ENSG00000089234	Transcript	ENST00000327551.6	protein_coding	-	2023-11-04	-	-	-	-	-	-	-	rs11350832	-	-1	-	HGNC	HGNC:1099	-	-	1	-	-	-	-	-	-	-	-	-	-	-	-	-
rs11350832	12:111673511-111673514	AAAAAAAAAAAAAAA	intron_variant	MODIFIER	BRAP	ENSG00000089234	Transcript	ENST00000327551.6	protein_coding	-	2023-11-04	-	-	-	-	-	-	-	rs11350832	-	-1	-	HGNC	HGNC:1099	-	-	1	-	-	-	-	-	-	-	-	-	-	-	-	-
rs11350832	12:111673511-111673514	AAAAAAAAAAAAAAAA	intron_variant	MODIFIER	BRAP	ENSG00000089234	Transcript	ENST00000327551.6	protein_coding	-	2023-11-04	-	-	-	-	-	-	-	rs11350832	-	-1	-	HGNC	HGNC:1099	-	-	1	-	-	-	-	-	-	-	-	-	-	-	-	-
rs11350832	12:111673511-111673514	AAAAAAAAAAAAAAAAAA	intron_variant	MODIFIER	BRAP	ENSG00000089234	Transcript	ENST00000327551.6	protein_coding	-	2023-11-04	-	-	-	-	-	-	-	rs11350832	-	-1	-	HGNC	HGNC:1099	-	-	1	-	-	-	-	-	-	-	-	-	-	-	-	-
rs11350832	12:111673511-111673514	AAAAAAAAAAAAAA	intron_variant	MODIFIER	BRAP	ENSG00000089234	Transcript	ENST00000419234.9	protein_coding	-	2023-11-04	-	-	-	-	-	-	-	rs11350832	-	-1	-	HGNC	HGNC:1099	NM_006768.5	-	1	P1	-	-	-	-	-	-	-	-	-	-	-	-
rs11350832	12:111673511-111673514	AAAAAAAAAAAAAAA	intron_variant	MODIFIER	BRAP	ENSG00000089234	Transcript	ENST00000419234.9	protein_coding	-	2023-11-04	-	-	-	-	-	-	-	rs11350832	-	-1	-	HGNC	HGNC:1099	NM_006768.5	-	1	P1	-	-	-	-	-	-	-	-	-	-	-	-
rs11350832	12:111673511-111673514	AAAAAAAAAAAAAAAA	intron_variant	MODIFIER	BRAP	ENSG00000089234	Transcript	ENST00000419234.9	protein_coding	-	2023-11-04	-	-	-	-	-	-	-	rs11350832	-	-1	-	HGNC	HGNC:1099	NM_006768.5	-	1	P1	-	-	-	-	-	-	-	-	-	-	-	-
rs11350832	12:111673511-111673514	AAAAAAAAAAAAAAAAAA	intron_variant	MODIFIER	BRAP	ENSG00000089234	Transcript	ENST00000419234.9	protein_coding	-	2023-11-04	-	-	-	-	-	-	-	rs11350832	-	-1	-	HGNC	HGNC:1099	NM_006768.5	-	1	P1	-	-	-	-	-	-	-	-	-	-	-	-
rs11350832	12:111673511-111673514	AAAAAAAAAAAAAA	upstream_gene_variant	MODIFIER	BRAP	ENSG00000089234	Transcript	ENST00000547043.1	retained_intron	-	-	-	-	-	-	-	-	-	rs11350832	200	-1	-	HGNC	HGNC:1099	-	-	3	-	-	-	-	-	-	-	-	-	-	-	-	-
rs11350832	12:111673511-111673514	AAAAAAAAAAAAAAA	upstream_gene_variant	MODIFIER	BRAP	ENSG00000089234	Transcript	ENST00000547043.1	retained_intron	-	-	-	-	-	-	-	-	-	rs11350832	200	-1	-	HGNC	HGNC:1099	-	-	3	-	-	-	-	-	-	-	-	-	-	-	-	-
rs11350832	12:111673511-111673514	AAAAAAAAAAAAAAAA	upstream_gene_variant	MODIFIER	BRAP	ENSG00000089234	Transcript	ENST00000547043.1	retained_intron	-	-	-	-	-	-	-	-	-	rs11350832	200	-1	-	HGNC	HGNC:1099	-	-	3	-	-	-	-	-	-	-	-	-	-	-	-	-
rs11350832	12:111673511-111673514	AAAAAAAAAAAAAAAAAA	upstream_gene_variant	MODIFIER	BRAP	ENSG00000089234	Transcript	ENST00000547043.1	retained_intron	-	-	-	-	-	-	-	-	-	rs11350832	200	-1	-	HGNC	HGNC:1099	-	-	3	-	-	-	-	-	-	-	-	-	-	-	-	-
rs11350832	12:111673511-111673514	AAAAAAAAAAAAAA	upstream_gene_variant	MODIFIER	PCNPP1	ENSG00000258359	Transcript	ENST00000552501.1	processed_pseudogene	-	-	-	-	-	-	-	-	-	rs11350832	3149	-1	-	HGNC	HGNC:32440	-	-	-	-	-	-	-	-	-	-	-	-	-	-	-	-
rs11350832	12:111673511-111673514	AAAAAAAAAAAAAAA	upstream_gene_variant	MODIFIER	PCNPP1	ENSG00000258359	Transcript	ENST00000552501.1	processed_pseudogene	-	-	-	-	-	-	-	-	-	rs11350832	3149	-1	-	HGNC	HGNC:32440	-	-	-	-	-	-	-	-	-	-	-	-	-	-	-	-
rs11350832	12:111673511-111673514	AAAAAAAAAAAAAAAA	upstream_gene_variant	MODIFIER	PCNPP1	ENSG00000258359	Transcript	ENST00000552501.1	processed_pseudogene	-	-	-	-	-	-	-	-	-	rs11350832	3149	-1	-	HGNC	HGNC:32440	-	-	-	-	-	-	-	-	-	-	-	-	-	-	-	-
rs11350832	12:111673511-111673514	AAAAAAAAAAAAAAAAAA	upstream_gene_variant	MODIFIER	PCNPP1	ENSG00000258359	Transcript	ENST00000552501.1	processed_pseudogene	-	-	-	-	-	-	-	-	-	rs11350832	3149	-1	-	HGNC	HGNC:32440	-	-	-	-	-	-	-	-	-	-	-	-	-	-	-	-
rs11350832	12:111673511-111673514	AAAAAAAAAAAAAA	regulatory_region_variant	MODIFIER	-	-	RegulatoryFeature	ENSR00000469974	CTCF_binding_site	-	-	-	-	-	-	-	-	-	rs11350832	-	-	-	-	-	-	-	-	-	-	-	-	-	-	-	-	-	-	-	-	-
rs11350832	12:111673511-111673514	AAAAAAAAAAAAAAA	regulatory_region_variant	MODIFIER	-	-	RegulatoryFeature	ENSR00000469974	CTCF_binding_site	-	-	-	-	-	-	-	-	-	rs11350832	-	-	-	-	-	-	-	-	-	-	-	-	-	-	-	-	-	-	-	-	-
rs11350832	12:111673511-111673514	AAAAAAAAAAAAAAAA	regulatory_region_variant	MODIFIER	-	-	RegulatoryFeature	ENSR00000469974	CTCF_binding_site	-	-	-	-	-	-	-	-	-	rs11350832	-	-	-	-	-	-	-	-	-	-	-	-	-	-	-	-	-	-	-	-	-
rs11350832	12:111673511-111673514	AAAAAAAAAAAAAAAAAA	regulatory_region_variant	MODIFIER	-	-	RegulatoryFeature	ENSR00000469974	CTCF_binding_site	-	-	-	-	-	-	-	-	-	rs11350832	-	-	-	-	-	-	-	-	-	-	-	-	-	-	-	-	-	-	-	-	-
rs11350832	12:111673511-111673514	AAAAAAAAAAAAAA	intron_variant	MODIFIER	BRAP	ENSG00000089234	Transcript	ENST00000327551.6	protein_coding	-	2023-11-04	-	-	-	-	-	-	-	rs11350832	-	-1	-	HGNC	HGNC:1099	-	-	1	-	-	-	-	-	-	-	-	-	-	-	-	-
rs11350832	12:111673511-111673514	AAAAAAAAAAAAAAA	intron_variant	MODIFIER	BRAP	ENSG00000089234	Transcript	ENST00000327551.6	protein_coding	-	2023-11-04	-	-	-	-	-	-	-	rs11350832	-	-1	-	HGNC	HGNC:1099	-	-	1	-	-	-	-	-	-	-	-	-	-	-	-	-
rs11350832	12:111673511-111673514	AAAAAAAAAAAAAAAA	intron_variant	MODIFIER	BRAP	ENSG00000089234	Transcript	ENST00000327551.6	protein_coding	-	2023-11-04	-	-	-	-	-	-	-	rs11350832	-	-1	-	HGNC	HGNC:1099	-	-	1	-	-	-	-	-	-	-	-	-	-	-	-	-
rs11350832	12:111673511-111673514	AAAAAAAAAAAAAAAAAA	intron_variant	MODIFIER	BRAP	ENSG00000089234	Transcript	ENST00000327551.6	protein_coding	-	2023-11-04	-	-	-	-	-	-	-	rs11350832	-	-1	-	HGNC	HGNC:1099	-	-	1	-	-	-	-	-	-	-	-	-	-	-	-	-
rs11350832	12:111673511-111673514	AAAAAAAAAAAAAA	intron_variant	MODIFIER	BRAP	ENSG00000089234	Transcript	ENST00000419234.9	protein_coding	-	2023-11-04	-	-	-	-	-	-	-	rs11350832	-	-1	-	HGNC	HGNC:1099	NM_006768.5	-	1	P1	-	-	-	-	-	-	-	-	-	-	-	-
rs11350832	12:111673511-111673514	AAAAAAAAAAAAAAA	intron_variant	MODIFIER	BRAP	ENSG00000089234	Transcript	ENST00000419234.9	protein_coding	-	2023-11-04	-	-	-	-	-	-	-	rs11350832	-	-1	-	HGNC	HGNC:1099	NM_006768.5	-	1	P1	-	-	-	-	-	-	-	-	-	-	-	-
rs11350832	12:111673511-111673514	AAAAAAAAAAAAAAAA	intron_variant	MODIFIER	BRAP	ENSG00000089234	Transcript	ENST00000419234.9	protein_coding	-	2023-11-04	-	-	-	-	-	-	-	rs11350832	-	-1	-	HGNC	HGNC:1099	NM_006768.5	-	1	P1	-	-	-	-	-	-	-	-	-	-	-	-
rs11350832	12:111673511-111673514	AAAAAAAAAAAAAAAAAA	intron_variant	MODIFIER	BRAP	ENSG00000089234	Transcript	ENST00000419234.9	protein_coding	-	2023-11-04	-	-	-	-	-	-	-	rs11350832	-	-1	-	HGNC	HGNC:1099	NM_006768.5	-	1	P1	-	-	-	-	-	-	-	-	-	-	-	-
rs11350832	12:111673511-111673514	AAAAAAAAAAAAAA	upstream_gene_variant	MODIFIER	BRAP	ENSG00000089234	Transcript	ENST00000547043.1	retained_intron	-	-	-	-	-	-	-	-	-	rs11350832	200	-1	-	HGNC	HGNC:1099	-	-	3	-	-	-	-	-	-	-	-	-	-	-	-	-
rs11350832	12:111673511-111673514	AAAAAAAAAAAAAAA	upstream_gene_variant	MODIFIER	BRAP	ENSG00000089234	Transcript	ENST00000547043.1	retained_intron	-	-	-	-	-	-	-	-	-	rs11350832	200	-1	-	HGNC	HGNC:1099	-	-	3	-	-	-	-	-	-	-	-	-	-	-	-	-
rs11350832	12:111673511-111673514	AAAAAAAAAAAAAAAA	upstream_gene_variant	MODIFIER	BRAP	ENSG00000089234	Transcript	ENST00000547043.1	retained_intron	-	-	-	-	-	-	-	-	-	rs11350832	200	-1	-	HGNC	HGNC:1099	-	-	3	-	-	-	-	-	-	-	-	-	-	-	-	-
rs11350832	12:111673511-111673514	AAAAAAAAAAAAAAAAAA	upstream_gene_variant	MODIFIER	BRAP	ENSG00000089234	Transcript	ENST00000547043.1	retained_intron	-	-	-	-	-	-	-	-	-	rs11350832	200	-1	-	HGNC	HGNC:1099	-	-	3	-	-	-	-	-	-	-	-	-	-	-	-	-
rs11350832	12:111673511-111673514	AAAAAAAAAAAAAA	upstream_gene_variant	MODIFIER	PCNPP1	ENSG00000258359	Transcript	ENST00000552501.1	processed_pseudogene	-	-	-	-	-	-	-	-	-	rs11350832	3149	-1	-	HGNC	HGNC:32440	-	-	-	-	-	-	-	-	-	-	-	-	-	-	-	-
rs11350832	12:111673511-111673514	AAAAAAAAAAAAAAA	upstream_gene_variant	MODIFIER	PCNPP1	ENSG00000258359	Transcript	ENST00000552501.1	processed_pseudogene	-	-	-	-	-	-	-	-	-	rs11350832	3149	-1	-	HGNC	HGNC:32440	-	-	-	-	-	-	-	-	-	-	-	-	-	-	-	-
rs11350832	12:111673511-111673514	AAAAAAAAAAAAAAAA	upstream_gene_variant	MODIFIER	PCNPP1	ENSG00000258359	Transcript	ENST00000552501.1	processed_pseudogene	-	-	-	-	-	-	-	-	-	rs11350832	3149	-1	-	HGNC	HGNC:32440	-	-	-	-	-	-	-	-	-	-	-	-	-	-	-	-
rs11350832	12:111673511-111673514	AAAAAAAAAAAAAAAAAA	upstream_gene_variant	MODIFIER	PCNPP1	ENSG00000258359	Transcript	ENST00000552501.1	processed_pseudogene	-	-	-	-	-	-	-	-	-	rs11350832	3149	-1	-	HGNC	HGNC:32440	-	-	-	-	-	-	-	-	-	-	-	-	-	-	-	-
rs11350832	12:111673511-111673514	AAAAAAAAAAAAAA	regulatory_region_variant	MODIFIER	-	-	RegulatoryFeature	ENSR00000469974	CTCF_binding_site	-	-	-	-	-	-	-	-	-	rs11350832	-	-	-	-	-	-	-	-	-	-	-	-	-	-	-	-	-	-	-	-	-
rs11350832	12:111673511-111673514	AAAAAAAAAAAAAAA	regulatory_region_variant	MODIFIER	-	-	RegulatoryFeature	ENSR00000469974	CTCF_binding_site	-	-	-	-	-	-	-	-	-	rs11350832	-	-	-	-	-	-	-	-	-	-	-	-	-	-	-	-	-	-	-	-	-
rs11350832	12:111673511-111673514	AAAAAAAAAAAAAAAA	regulatory_region_variant	MODIFIER	-	-	RegulatoryFeature	ENSR00000469974	CTCF_binding_site	-	-	-	-	-	-	-	-	-	rs11350832	-	-	-	-	-	-	-	-	-	-	-	-	-	-	-	-	-	-	-	-	-
rs11350832	12:111673511-111673514	AAAAAAAAAAAAAAAAAA	regulatory_region_variant	MODIFIER	-	-	RegulatoryFeature	ENSR00000469974	CTCF_binding_site	-	-	-	-	-	-	-	-	-	rs11350832	-	-	-	-	-	-	-	-	-	-	-	-	-	-	-	-	-	-	-	-	-
rs775860973	12:111677453-111677453	T	intron_variant	MODIFIER	BRAP	ENSG00000089234	Transcript	ENST00000327551.6	protein_coding	-	2023-11-04	-	-	-	-	-	-	-	rs775860973	-	-1	-	HGNC	HGNC:1099	-	-	1	-	-	-	-	-	-	-	-	-	-	-	-	-
rs775860973	12:111677453-111677453	T	intron_variant	MODIFIER	BRAP	ENSG00000089234	Transcript	ENST00000419234.9	protein_coding	-	2023-11-04	-	-	-	-	-	-	-	rs775860973	-	-1	-	HGNC	HGNC:1099	NM_006768.5	-	1	P1	-	-	-	-	-	-	-	-	-	-	-	-
rs775860973	12:111677453-111677453	T	upstream_gene_variant	MODIFIER	BRAP	ENSG00000089234	Transcript	ENST00000547043.1	retained_intron	-	-	-	-	-	-	-	-	-	rs775860973	4142	-1	-	HGNC	HGNC:1099	-	-	3	-	-	-	-	-	-	-	-	-	-	-	-	-
rs551070195	12:111678940-111678940	A	intron_variant	MODIFIER	BRAP	ENSG00000089234	Transcript	ENST00000327551.6	protein_coding	-	2023-11-04	-	-	-	-	-	-	-	rs551070195	-	-1	-	HGNC	HGNC:1099	-	-	1	-	-	-	-	-	-	-	-	-	-	-	-	-
rs551070195	12:111678940-111678940	A	intron_variant	MODIFIER	BRAP	ENSG00000089234	Transcript	ENST00000419234.9	protein_coding	-	2023-11-04	-	-	-	-	-	-	-	rs551070195	-	-1	-	HGNC	HGNC:1099	NM_006768.5	-	1	P1	-	-	-	-	-	-	-	-	-	-	-	-
rs567878380	12:111679877-111679889	AAAAAAAAAAA	intron_variant	MODIFIER	BRAP	ENSG00000089234	Transcript	ENST00000327551.6	protein_coding	-	2023-11-03	-	-	-	-	-	-	-	rs398044813	-	-1	-	HGNC	HGNC:1099	-	-	1	-	-	-	-	-	-	-	-	-	-	-	-	-
rs567878380	12:111679877-111679889	AAAAAAAAAAAAAA	intron_variant	MODIFIER	BRAP	ENSG00000089234	Transcript	ENST00000327551.6	protein_coding	-	2023-11-03	-	-	-	-	-	-	-	rs398044813	-	-1	-	HGNC	HGNC:1099	-	-	1	-	-	-	-	-	-	-	-	-	-	-	-	-
rs567878380	12:111679877-111679889	AAAAAAAAAAAAAAA	intron_variant	MODIFIER	BRAP	ENSG00000089234	Transcript	ENST00000327551.6	protein_coding	-	2023-11-03	-	-	-	-	-	-	-	rs398044813	-	-1	-	HGNC	HGNC:1099	-	-	1	-	-	-	-	-	-	-	-	-	-	-	-	-
rs567878380	12:111679877-111679889	AAAAAAAAAAAAAAAA	intron_variant	MODIFIER	BRAP	ENSG00000089234	Transcript	ENST00000327551.6	protein_coding	-	2023-11-03	-	-	-	-	-	-	-	rs398044813	-	-1	-	HGNC	HGNC:1099	-	-	1	-	-	-	-	-	-	-	-	-	-	-	-	-
rs567878380	12:111679877-111679889	AAAAAAAAAAAAAAAAAAAA	intron_variant	MODIFIER	BRAP	ENSG00000089234	Transcript	ENST00000327551.6	protein_coding	-	2023-11-03	-	-	-	-	-	-	-	rs398044813	-	-1	-	HGNC	HGNC:1099	-	-	1	-	-	-	-	-	-	-	-	-	-	-	-	-
rs567878380	12:111679877-111679889	AAAAAAAAAAAAAAAAAAAAA	intron_variant	MODIFIER	BRAP	ENSG00000089234	Transcript	ENST00000327551.6	protein_coding	-	2023-11-03	-	-	-	-	-	-	-	rs398044813	-	-1	-	HGNC	HGNC:1099	-	-	1	-	-	-	0.7462	-	-	-	-	-	-	-	-	-
rs567878380	12:111679877-111679889	AAAAAAAAAAAAAAAAAAAAAA	intron_variant	MODIFIER	BRAP	ENSG00000089234	Transcript	ENST00000327551.6	protein_coding	-	2023-11-03	-	-	-	-	-	-	-	rs398044813	-	-1	-	HGNC	HGNC:1099	-	-	1	-	-	-	-	-	-	-	-	-	-	-	-	-
rs567878380	12:111679877-111679889	AAAAAAAAAAAAAAAAAAAAAAAA	intron_variant	MODIFIER	BRAP	ENSG00000089234	Transcript	ENST00000327551.6	protein_coding	-	2023-11-03	-	-	-	-	-	-	-	rs398044813	-	-1	-	HGNC	HGNC:1099	-	-	1	-	-	-	-	-	-	-	-	-	-	-	-	-
rs567878380	12:111679877-111679889	AAAAAAAAAAAAAAAAAAAAAAAAA	intron_variant	MODIFIER	BRAP	ENSG00000089234	Transcript	ENST00000327551.6	protein_coding	-	2023-11-03	-	-	-	-	-	-	-	rs398044813	-	-1	-	HGNC	HGNC:1099	-	-	1	-	-	-	-	-	-	-	-	-	-	-	-	-
rs567878380	12:111679877-111679889	AAAAAAAAAAAAAAAAAAAAAAAAAAAAAAAAAAAAAAAAAAAAAAAA	intron_variant	MODIFIER	BRAP	ENSG00000089234	Transcript	ENST00000327551.6	protein_coding	-	2023-11-03	-	-	-	-	-	-	-	rs398044813	-	-1	-	HGNC	HGNC:1099	-	-	1	-	-	-	-	-	-	-	-	-	-	-	-	-
rs567878380	12:111679877-111679889	AAAAAAAAAAA	intron_variant	MODIFIER	BRAP	ENSG00000089234	Transcript	ENST00000419234.9	protein_coding	-	2023-11-03	-	-	-	-	-	-	-	rs398044813	-	-1	-	HGNC	HGNC:1099	NM_006768.5	-	1	P1	-	-	-	-	-	-	-	-	-	-	-	-
rs567878380	12:111679877-111679889	AAAAAAAAAAAAAA	intron_variant	MODIFIER	BRAP	ENSG00000089234	Transcript	ENST00000419234.9	protein_coding	-	2023-11-03	-	-	-	-	-	-	-	rs398044813	-	-1	-	HGNC	HGNC:1099	NM_006768.5	-	1	P1	-	-	-	-	-	-	-	-	-	-	-	-
rs567878380	12:111679877-111679889	AAAAAAAAAAAAAAA	intron_variant	MODIFIER	BRAP	ENSG00000089234	Transcript	ENST00000419234.9	protein_coding	-	2023-11-03	-	-	-	-	-	-	-	rs398044813	-	-1	-	HGNC	HGNC:1099	NM_006768.5	-	1	P1	-	-	-	-	-	-	-	-	-	-	-	-
rs567878380	12:111679877-111679889	AAAAAAAAAAAAAAAA	intron_variant	MODIFIER	BRAP	ENSG00000089234	Transcript	ENST00000419234.9	protein_coding	-	2023-11-03	-	-	-	-	-	-	-	rs398044813	-	-1	-	HGNC	HGNC:1099	NM_006768.5	-	1	P1	-	-	-	-	-	-	-	-	-	-	-	-
rs567878380	12:111679877-111679889	AAAAAAAAAAAAAAAAAAAA	intron_variant	MODIFIER	BRAP	ENSG00000089234	Transcript	ENST00000419234.9	protein_coding	-	2023-11-03	-	-	-	-	-	-	-	rs398044813	-	-1	-	HGNC	HGNC:1099	NM_006768.5	-	1	P1	-	-	-	-	-	-	-	-	-	-	-	-
rs567878380	12:111679877-111679889	AAAAAAAAAAAAAAAAAAAAA	intron_variant	MODIFIER	BRAP	ENSG00000089234	Transcript	ENST00000419234.9	protein_coding	-	2023-11-03	-	-	-	-	-	-	-	rs398044813	-	-1	-	HGNC	HGNC:1099	NM_006768.5	-	1	P1	-	-	0.7462	-	-	-	-	-	-	-	-	-
rs567878380	12:111679877-111679889	AAAAAAAAAAAAAAAAAAAAAA	intron_variant	MODIFIER	BRAP	ENSG00000089234	Transcript	ENST00000419234.9	protein_coding	-	2023-11-03	-	-	-	-	-	-	-	rs398044813	-	-1	-	HGNC	HGNC:1099	NM_006768.5	-	1	P1	-	-	-	-	-	-	-	-	-	-	-	-
rs567878380	12:111679877-111679889	AAAAAAAAAAAAAAAAAAAAAAAA	intron_variant	MODIFIER	BRAP	ENSG00000089234	Transcript	ENST00000419234.9	protein_coding	-	2023-11-03	-	-	-	-	-	-	-	rs398044813	-	-1	-	HGNC	HGNC:1099	NM_006768.5	-	1	P1	-	-	-	-	-	-	-	-	-	-	-	-
rs567878380	12:111679877-111679889	AAAAAAAAAAAAAAAAAAAAAAAAA	intron_variant	MODIFIER	BRAP	ENSG00000089234	Transcript	ENST00000419234.9	protein_coding	-	2023-11-03	-	-	-	-	-	-	-	rs398044813	-	-1	-	HGNC	HGNC:1099	NM_006768.5	-	1	P1	-	-	-	-	-	-	-	-	-	-	-	-
rs567878380	12:111679877-111679889	AAAAAAAAAAAAAAAAAAAAAAAAAAAAAAAAAAAAAAAAAAAAAAAA	intron_variant	MODIFIER	BRAP	ENSG00000089234	Transcript	ENST00000419234.9	protein_coding	-	2023-11-03	-	-	-	-	-	-	-	rs398044813	-	-1	-	HGNC	HGNC:1099	NM_006768.5	-	1	P1	-	-	-	-	-	-	-	-	-	-	-	-
rs11366915	12:111682498-111682512	AAAAAAA	upstream_gene_variant	MODIFIER	ACAD10	ENSG00000111271	Transcript	ENST00000313698.9	protein_coding	-	-	-	-	-	-	-	-	-	rs11366915	3535	1	-	HGNC	HGNC:21597	NM_025247.6	-	1	P1	-	-	-	-	-	-	-	-	-	-	-	-
rs11366915	12:111682498-111682512	AAAAAAAA	upstream_gene_variant	MODIFIER	ACAD10	ENSG00000111271	Transcript	ENST00000313698.9	protein_coding	-	-	-	-	-	-	-	-	-	rs11366915	3535	1	-	HGNC	HGNC:21597	NM_025247.6	-	1	P1	-	-	-	-	-	-	-	-	-	-	-	-
rs11366915	12:111682498-111682512	AAAAAAAAA	upstream_gene_variant	MODIFIER	ACAD10	ENSG00000111271	Transcript	ENST00000313698.9	protein_coding	-	-	-	-	-	-	-	-	-	rs11366915	3535	1	-	HGNC	HGNC:21597	NM_025247.6	-	1	P1	-	-	-	-	-	-	-	-	-	-	-	-
rs11366915	12:111682498-111682512	AAAAAAAAAA	upstream_gene_variant	MODIFIER	ACAD10	ENSG00000111271	Transcript	ENST00000313698.9	protein_coding	-	-	-	-	-	-	-	-	-	rs11366915	3535	1	-	HGNC	HGNC:21597	NM_025247.6	-	1	P1	-	-	-	-	-	-	-	-	-	-	-	-
rs11366915	12:111682498-111682512	AAAAAAAAAAA	upstream_gene_variant	MODIFIER	ACAD10	ENSG00000111271	Transcript	ENST00000313698.9	protein_coding	-	-	-	-	-	-	-	-	-	rs11366915	3535	1	-	HGNC	HGNC:21597	NM_025247.6	-	1	P1	-	-	-	-	-	-	-	-	-	-	-	-
rs11366915	12:111682498-111682512	AAAAAAAAAAAA	upstream_gene_variant	MODIFIER	ACAD10	ENSG00000111271	Transcript	ENST00000313698.9	protein_coding	-	-	-	-	-	-	-	-	-	rs11366915	3535	1	-	HGNC	HGNC:21597	NM_025247.6	-	1	P1	-	-	-	-	-	-	-	-	-	-	-	-
rs11366915	12:111682498-111682512	AAAAAAAAAAAAA	upstream_gene_variant	MODIFIER	ACAD10	ENSG00000111271	Transcript	ENST00000313698.9	protein_coding	-	-	-	-	-	-	-	-	-	rs11366915	3535	1	-	HGNC	HGNC:21597	NM_025247.6	-	1	P1	-	-	-	-	-	-	-	-	-	-	-	-
rs11366915	12:111682498-111682512	AAAAAAAAAAAAAA	upstream_gene_variant	MODIFIER	ACAD10	ENSG00000111271	Transcript	ENST00000313698.9	protein_coding	-	-	-	-	-	-	-	-	-	rs11366915	3535	1	-	HGNC	HGNC:21597	NM_025247.6	-	1	P1	-	-	-	-	-	-	-	-	-	-	-	-
rs11366915	12:111682498-111682512	AAAAAAAAAAAAAAAAA	upstream_gene_variant	MODIFIER	ACAD10	ENSG00000111271	Transcript	ENST00000313698.9	protein_coding	-	-	-	-	-	-	-	-	-	rs11366915	3535	1	-	HGNC	HGNC:21597	NM_025247.6	-	1	P1	-	-	-	-	-	-	-	-	-	-	-	-
rs11366915	12:111682498-111682512	AAAAAAAAAAAAAAAAAA	upstream_gene_variant	MODIFIER	ACAD10	ENSG00000111271	Transcript	ENST00000313698.9	protein_coding	-	-	-	-	-	-	-	-	-	rs11366915	3535	1	-	HGNC	HGNC:21597	NM_025247.6	-	1	P1	-	-	-	-	-	-	-	-	-	-	-	-
rs11366915	12:111682498-111682512	AAAAAAAAAAAAAAAAAAA	upstream_gene_variant	MODIFIER	ACAD10	ENSG00000111271	Transcript	ENST00000313698.9	protein_coding	-	-	-	-	-	-	-	-	-	rs11366915	3535	1	-	HGNC	HGNC:21597	NM_025247.6	-	1	P1	-	-	-	-	-	-	-	-	-	-	-	-
rs11366915	12:111682498-111682512	AAAAAAAAAAAAAAAAAAAA	upstream_gene_variant	MODIFIER	ACAD10	ENSG00000111271	Transcript	ENST00000313698.9	protein_coding	-	-	-	-	-	-	-	-	-	rs11366915	3535	1	-	HGNC	HGNC:21597	NM_025247.6	-	1	P1	-	-	-	-	-	-	-	-	-	-	-	-
rs11366915	12:111682498-111682512	AAAAAAAAAAAAAAAAAAAAAA	upstream_gene_variant	MODIFIER	ACAD10	ENSG00000111271	Transcript	ENST00000313698.9	protein_coding	-	-	-	-	-	-	-	-	-	rs11366915	3535	1	-	HGNC	HGNC:21597	NM_025247.6	-	1	P1	-	-	-	-	-	-	-	-	-	-	-	-
rs11366915	12:111682498-111682512	AAAAAAAAAAAAAAAAAAAAAAA	upstream_gene_variant	MODIFIER	ACAD10	ENSG00000111271	Transcript	ENST00000313698.9	protein_coding	-	-	-	-	-	-	-	-	-	rs11366915	3535	1	-	HGNC	HGNC:21597	NM_025247.6	-	1	P1	-	-	-	-	-	-	-	-	-	-	-	-
rs11366915	12:111682498-111682512	AAAAAAAAAAAAAAAAAAAAAAAA	upstream_gene_variant	MODIFIER	ACAD10	ENSG00000111271	Transcript	ENST00000313698.9	protein_coding	-	-	-	-	-	-	-	-	-	rs11366915	3535	1	-	HGNC	HGNC:21597	NM_025247.6	-	1	P1	-	-	-	-	-	-	-	-	-	-	-	-
rs11366915	12:111682498-111682512	AAAAAAAAAAAAAAAAAAAAAAAAA	upstream_gene_variant	MODIFIER	ACAD10	ENSG00000111271	Transcript	ENST00000313698.9	protein_coding	-	-	-	-	-	-	-	-	-	rs11366915	3535	1	-	HGNC	HGNC:21597	NM_025247.6	-	1	P1	-	-	-	-	-	-	-	-	-	-	-	-
rs11366915	12:111682498-111682512	AAAAAAA	intron_variant	MODIFIER	BRAP	ENSG00000089234	Transcript	ENST00000327551.6	protein_coding	-	2023-11-02	-	-	-	-	-	-	-	rs11366915	-	-1	-	HGNC	HGNC:1099	-	-	1	-	-	-	-	-	-	-	-	-	-	-	-	-
rs11366915	12:111682498-111682512	AAAAAAAA	intron_variant	MODIFIER	BRAP	ENSG00000089234	Transcript	ENST00000327551.6	protein_coding	-	2023-11-02	-	-	-	-	-	-	-	rs11366915	-	-1	-	HGNC	HGNC:1099	-	-	1	-	-	-	-	-	-	-	-	-	-	-	-	-
rs11366915	12:111682498-111682512	AAAAAAAAA	intron_variant	MODIFIER	BRAP	ENSG00000089234	Transcript	ENST00000327551.6	protein_coding	-	2023-11-02	-	-	-	-	-	-	-	rs11366915	-	-1	-	HGNC	HGNC:1099	-	-	1	-	-	-	-	-	-	-	-	-	-	-	-	-
rs11366915	12:111682498-111682512	AAAAAAAAAA	intron_variant	MODIFIER	BRAP	ENSG00000089234	Transcript	ENST00000327551.6	protein_coding	-	2023-11-02	-	-	-	-	-	-	-	rs11366915	-	-1	-	HGNC	HGNC:1099	-	-	1	-	-	-	-	-	-	-	-	-	-	-	-	-
rs11366915	12:111682498-111682512	AAAAAAAAAAA	intron_variant	MODIFIER	BRAP	ENSG00000089234	Transcript	ENST00000327551.6	protein_coding	-	2023-11-02	-	-	-	-	-	-	-	rs11366915	-	-1	-	HGNC	HGNC:1099	-	-	1	-	-	-	-	-	-	-	-	-	-	-	-	-
rs11366915	12:111682498-111682512	AAAAAAAAAAAA	intron_variant	MODIFIER	BRAP	ENSG00000089234	Transcript	ENST00000327551.6	protein_coding	-	2023-11-02	-	-	-	-	-	-	-	rs11366915	-	-1	-	HGNC	HGNC:1099	-	-	1	-	-	-	-	-	-	-	-	-	-	-	-	-
rs11366915	12:111682498-111682512	AAAAAAAAAAAAA	intron_variant	MODIFIER	BRAP	ENSG00000089234	Transcript	ENST00000327551.6	protein_coding	-	2023-11-02	-	-	-	-	-	-	-	rs11366915	-	-1	-	HGNC	HGNC:1099	-	-	1	-	-	-	-	-	-	-	-	-	-	-	-	-
rs11366915	12:111682498-111682512	AAAAAAAAAAAAAA	intron_variant	MODIFIER	BRAP	ENSG00000089234	Transcript	ENST00000327551.6	protein_coding	-	2023-11-02	-	-	-	-	-	-	-	rs11366915	-	-1	-	HGNC	HGNC:1099	-	-	1	-	-	-	-	-	-	-	-	-	-	-	-	-
rs11366915	12:111682498-111682512	AAAAAAAAAAAAAAAAA	intron_variant	MODIFIER	BRAP	ENSG00000089234	Transcript	ENST00000327551.6	protein_coding	-	2023-11-02	-	-	-	-	-	-	-	rs11366915	-	-1	-	HGNC	HGNC:1099	-	-	1	-	-	-	-	-	-	-	-	-	-	-	-	-
rs11366915	12:111682498-111682512	AAAAAAAAAAAAAAAAAA	intron_variant	MODIFIER	BRAP	ENSG00000089234	Transcript	ENST00000327551.6	protein_coding	-	2023-11-02	-	-	-	-	-	-	-	rs11366915	-	-1	-	HGNC	HGNC:1099	-	-	1	-	-	-	-	-	-	-	-	-	-	-	-	-
rs11366915	12:111682498-111682512	AAAAAAAAAAAAAAAAAAA	intron_variant	MODIFIER	BRAP	ENSG00000089234	Transcript	ENST00000327551.6	protein_coding	-	2023-11-02	-	-	-	-	-	-	-	rs11366915	-	-1	-	HGNC	HGNC:1099	-	-	1	-	-	-	-	-	-	-	-	-	-	-	-	-
rs11366915	12:111682498-111682512	AAAAAAAAAAAAAAAAAAAA	intron_variant	MODIFIER	BRAP	ENSG00000089234	Transcript	ENST00000327551.6	protein_coding	-	2023-11-02	-	-	-	-	-	-	-	rs11366915	-	-1	-	HGNC	HGNC:1099	-	-	1	-	-	-	-	-	-	-	-	-	-	-	-	-
rs11366915	12:111682498-111682512	AAAAAAAAAAAAAAAAAAAAAA	intron_variant	MODIFIER	BRAP	ENSG00000089234	Transcript	ENST00000327551.6	protein_coding	-	2023-11-02	-	-	-	-	-	-	-	rs11366915	-	-1	-	HGNC	HGNC:1099	-	-	1	-	-	-	-	-	-	-	-	-	-	-	-	-
rs11366915	12:111682498-111682512	AAAAAAAAAAAAAAAAAAAAAAA	intron_variant	MODIFIER	BRAP	ENSG00000089234	Transcript	ENST00000327551.6	protein_coding	-	2023-11-02	-	-	-	-	-	-	-	rs11366915	-	-1	-	HGNC	HGNC:1099	-	-	1	-	-	-	-	-	-	-	-	-	-	-	-	-
rs11366915	12:111682498-111682512	AAAAAAAAAAAAAAAAAAAAAAAA	intron_variant	MODIFIER	BRAP	ENSG00000089234	Transcript	ENST00000327551.6	protein_coding	-	2023-11-02	-	-	-	-	-	-	-	rs11366915	-	-1	-	HGNC	HGNC:1099	-	-	1	-	-	-	-	-	-	-	-	-	-	-	-	-
rs11366915	12:111682498-111682512	AAAAAAAAAAAAAAAAAAAAAAAAA	intron_variant	MODIFIER	BRAP	ENSG00000089234	Transcript	ENST00000327551.6	protein_coding	-	2023-11-02	-	-	-	-	-	-	-	rs11366915	-	-1	-	HGNC	HGNC:1099	-	-	1	-	-	-	-	-	-	-	-	-	-	-	-	-
rs11366915	12:111682498-111682512	AAAAAAA	upstream_gene_variant	MODIFIER	ACAD10	ENSG00000111271	Transcript	ENST00000413681.7	protein_coding_CDS_not_defined	-	-	-	-	-	-	-	-	-	rs11366915	3550	1	-	HGNC	HGNC:21597	-	-	2	-	-	-	-	-	-	-	-	-	-	-	-	-
rs11366915	12:111682498-111682512	AAAAAAAA	upstream_gene_variant	MODIFIER	ACAD10	ENSG00000111271	Transcript	ENST00000413681.7	protein_coding_CDS_not_defined	-	-	-	-	-	-	-	-	-	rs11366915	3550	1	-	HGNC	HGNC:21597	-	-	2	-	-	-	-	-	-	-	-	-	-	-	-	-
rs11366915	12:111682498-111682512	AAAAAAAAA	upstream_gene_variant	MODIFIER	ACAD10	ENSG00000111271	Transcript	ENST00000413681.7	protein_coding_CDS_not_defined	-	-	-	-	-	-	-	-	-	rs11366915	3550	1	-	HGNC	HGNC:21597	-	-	2	-	-	-	-	-	-	-	-	-	-	-	-	-
rs11366915	12:111682498-111682512	AAAAAAAAAA	upstream_gene_variant	MODIFIER	ACAD10	ENSG00000111271	Transcript	ENST00000413681.7	protein_coding_CDS_not_defined	-	-	-	-	-	-	-	-	-	rs11366915	3550	1	-	HGNC	HGNC:21597	-	-	2	-	-	-	-	-	-	-	-	-	-	-	-	-
rs11366915	12:111682498-111682512	AAAAAAAAAAA	upstream_gene_variant	MODIFIER	ACAD10	ENSG00000111271	Transcript	ENST00000413681.7	protein_coding_CDS_not_defined	-	-	-	-	-	-	-	-	-	rs11366915	3550	1	-	HGNC	HGNC:21597	-	-	2	-	-	-	-	-	-	-	-	-	-	-	-	-
rs11366915	12:111682498-111682512	AAAAAAAAAAAA	upstream_gene_variant	MODIFIER	ACAD10	ENSG00000111271	Transcript	ENST00000413681.7	protein_coding_CDS_not_defined	-	-	-	-	-	-	-	-	-	rs11366915	3550	1	-	HGNC	HGNC:21597	-	-	2	-	-	-	-	-	-	-	-	-	-	-	-	-
rs11366915	12:111682498-111682512	AAAAAAAAAAAAA	upstream_gene_variant	MODIFIER	ACAD10	ENSG00000111271	Transcript	ENST00000413681.7	protein_coding_CDS_not_defined	-	-	-	-	-	-	-	-	-	rs11366915	3550	1	-	HGNC	HGNC:21597	-	-	2	-	-	-	-	-	-	-	-	-	-	-	-	-
rs11366915	12:111682498-111682512	AAAAAAAAAAAAAA	upstream_gene_variant	MODIFIER	ACAD10	ENSG00000111271	Transcript	ENST00000413681.7	protein_coding_CDS_not_defined	-	-	-	-	-	-	-	-	-	rs11366915	3550	1	-	HGNC	HGNC:21597	-	-	2	-	-	-	-	-	-	-	-	-	-	-	-	-
rs11366915	12:111682498-111682512	AAAAAAAAAAAAAAAAA	upstream_gene_variant	MODIFIER	ACAD10	ENSG00000111271	Transcript	ENST00000413681.7	protein_coding_CDS_not_defined	-	-	-	-	-	-	-	-	-	rs11366915	3550	1	-	HGNC	HGNC:21597	-	-	2	-	-	-	-	-	-	-	-	-	-	-	-	-
rs11366915	12:111682498-111682512	AAAAAAAAAAAAAAAAAA	upstream_gene_variant	MODIFIER	ACAD10	ENSG00000111271	Transcript	ENST00000413681.7	protein_coding_CDS_not_defined	-	-	-	-	-	-	-	-	-	rs11366915	3550	1	-	HGNC	HGNC:21597	-	-	2	-	-	-	-	-	-	-	-	-	-	-	-	-
rs11366915	12:111682498-111682512	AAAAAAAAAAAAAAAAAAA	upstream_gene_variant	MODIFIER	ACAD10	ENSG00000111271	Transcript	ENST00000413681.7	protein_coding_CDS_not_defined	-	-	-	-	-	-	-	-	-	rs11366915	3550	1	-	HGNC	HGNC:21597	-	-	2	-	-	-	-	-	-	-	-	-	-	-	-	-
rs11366915	12:111682498-111682512	AAAAAAAAAAAAAAAAAAAA	upstream_gene_variant	MODIFIER	ACAD10	ENSG00000111271	Transcript	ENST00000413681.7	protein_coding_CDS_not_defined	-	-	-	-	-	-	-	-	-	rs11366915	3550	1	-	HGNC	HGNC:21597	-	-	2	-	-	-	-	-	-	-	-	-	-	-	-	-
rs11366915	12:111682498-111682512	AAAAAAAAAAAAAAAAAAAAAA	upstream_gene_variant	MODIFIER	ACAD10	ENSG00000111271	Transcript	ENST00000413681.7	protein_coding_CDS_not_defined	-	-	-	-	-	-	-	-	-	rs11366915	3550	1	-	HGNC	HGNC:21597	-	-	2	-	-	-	-	-	-	-	-	-	-	-	-	-
rs11366915	12:111682498-111682512	AAAAAAAAAAAAAAAAAAAAAAA	upstream_gene_variant	MODIFIER	ACAD10	ENSG00000111271	Transcript	ENST00000413681.7	protein_coding_CDS_not_defined	-	-	-	-	-	-	-	-	-	rs11366915	3550	1	-	HGNC	HGNC:21597	-	-	2	-	-	-	-	-	-	-	-	-	-	-	-	-
rs11366915	12:111682498-111682512	AAAAAAAAAAAAAAAAAAAAAAAA	upstream_gene_variant	MODIFIER	ACAD10	ENSG00000111271	Transcript	ENST00000413681.7	protein_coding_CDS_not_defined	-	-	-	-	-	-	-	-	-	rs11366915	3550	1	-	HGNC	HGNC:21597	-	-	2	-	-	-	-	-	-	-	-	-	-	-	-	-
rs11366915	12:111682498-111682512	AAAAAAAAAAAAAAAAAAAAAAAAA	upstream_gene_variant	MODIFIER	ACAD10	ENSG00000111271	Transcript	ENST00000413681.7	protein_coding_CDS_not_defined	-	-	-	-	-	-	-	-	-	rs11366915	3550	1	-	HGNC	HGNC:21597	-	-	2	-	-	-	-	-	-	-	-	-	-	-	-	-
rs11366915	12:111682498-111682512	AAAAAAA	intron_variant	MODIFIER	BRAP	ENSG00000089234	Transcript	ENST00000419234.9	protein_coding	-	2023-11-02	-	-	-	-	-	-	-	rs11366915	-	-1	-	HGNC	HGNC:1099	NM_006768.5	-	1	P1	-	-	-	-	-	-	-	-	-	-	-	-
rs11366915	12:111682498-111682512	AAAAAAAA	intron_variant	MODIFIER	BRAP	ENSG00000089234	Transcript	ENST00000419234.9	protein_coding	-	2023-11-02	-	-	-	-	-	-	-	rs11366915	-	-1	-	HGNC	HGNC:1099	NM_006768.5	-	1	P1	-	-	-	-	-	-	-	-	-	-	-	-
rs11366915	12:111682498-111682512	AAAAAAAAA	intron_variant	MODIFIER	BRAP	ENSG00000089234	Transcript	ENST00000419234.9	protein_coding	-	2023-11-02	-	-	-	-	-	-	-	rs11366915	-	-1	-	HGNC	HGNC:1099	NM_006768.5	-	1	P1	-	-	-	-	-	-	-	-	-	-	-	-
rs11366915	12:111682498-111682512	AAAAAAAAAA	intron_variant	MODIFIER	BRAP	ENSG00000089234	Transcript	ENST00000419234.9	protein_coding	-	2023-11-02	-	-	-	-	-	-	-	rs11366915	-	-1	-	HGNC	HGNC:1099	NM_006768.5	-	1	P1	-	-	-	-	-	-	-	-	-	-	-	-
rs11366915	12:111682498-111682512	AAAAAAAAAAA	intron_variant	MODIFIER	BRAP	ENSG00000089234	Transcript	ENST00000419234.9	protein_coding	-	2023-11-02	-	-	-	-	-	-	-	rs11366915	-	-1	-	HGNC	HGNC:1099	NM_006768.5	-	1	P1	-	-	-	-	-	-	-	-	-	-	-	-
rs11366915	12:111682498-111682512	AAAAAAAAAAAA	intron_variant	MODIFIER	BRAP	ENSG00000089234	Transcript	ENST00000419234.9	protein_coding	-	2023-11-02	-	-	-	-	-	-	-	rs11366915	-	-1	-	HGNC	HGNC:1099	NM_006768.5	-	1	P1	-	-	-	-	-	-	-	-	-	-	-	-
rs11366915	12:111682498-111682512	AAAAAAAAAAAAA	intron_variant	MODIFIER	BRAP	ENSG00000089234	Transcript	ENST00000419234.9	protein_coding	-	2023-11-02	-	-	-	-	-	-	-	rs11366915	-	-1	-	HGNC	HGNC:1099	NM_006768.5	-	1	P1	-	-	-	-	-	-	-	-	-	-	-	-
rs11366915	12:111682498-111682512	AAAAAAAAAAAAAA	intron_variant	MODIFIER	BRAP	ENSG00000089234	Transcript	ENST00000419234.9	protein_coding	-	2023-11-02	-	-	-	-	-	-	-	rs11366915	-	-1	-	HGNC	HGNC:1099	NM_006768.5	-	1	P1	-	-	-	-	-	-	-	-	-	-	-	-
rs11366915	12:111682498-111682512	AAAAAAAAAAAAAAAAA	intron_variant	MODIFIER	BRAP	ENSG00000089234	Transcript	ENST00000419234.9	protein_coding	-	2023-11-02	-	-	-	-	-	-	-	rs11366915	-	-1	-	HGNC	HGNC:1099	NM_006768.5	-	1	P1	-	-	-	-	-	-	-	-	-	-	-	-
rs11366915	12:111682498-111682512	AAAAAAAAAAAAAAAAAA	intron_variant	MODIFIER	BRAP	ENSG00000089234	Transcript	ENST00000419234.9	protein_coding	-	2023-11-02	-	-	-	-	-	-	-	rs11366915	-	-1	-	HGNC	HGNC:1099	NM_006768.5	-	1	P1	-	-	-	-	-	-	-	-	-	-	-	-
rs11366915	12:111682498-111682512	AAAAAAAAAAAAAAAAAAA	intron_variant	MODIFIER	BRAP	ENSG00000089234	Transcript	ENST00000419234.9	protein_coding	-	2023-11-02	-	-	-	-	-	-	-	rs11366915	-	-1	-	HGNC	HGNC:1099	NM_006768.5	-	1	P1	-	-	-	-	-	-	-	-	-	-	-	-
rs11366915	12:111682498-111682512	AAAAAAAAAAAAAAAAAAAA	intron_variant	MODIFIER	BRAP	ENSG00000089234	Transcript	ENST00000419234.9	protein_coding	-	2023-11-02	-	-	-	-	-	-	-	rs11366915	-	-1	-	HGNC	HGNC:1099	NM_006768.5	-	1	P1	-	-	-	-	-	-	-	-	-	-	-	-
rs11366915	12:111682498-111682512	AAAAAAAAAAAAAAAAAAAAAA	intron_variant	MODIFIER	BRAP	ENSG00000089234	Transcript	ENST00000419234.9	protein_coding	-	2023-11-02	-	-	-	-	-	-	-	rs11366915	-	-1	-	HGNC	HGNC:1099	NM_006768.5	-	1	P1	-	-	-	-	-	-	-	-	-	-	-	-
rs11366915	12:111682498-111682512	AAAAAAAAAAAAAAAAAAAAAAA	intron_variant	MODIFIER	BRAP	ENSG00000089234	Transcript	ENST00000419234.9	protein_coding	-	2023-11-02	-	-	-	-	-	-	-	rs11366915	-	-1	-	HGNC	HGNC:1099	NM_006768.5	-	1	P1	-	-	-	-	-	-	-	-	-	-	-	-
rs11366915	12:111682498-111682512	AAAAAAAAAAAAAAAAAAAAAAAA	intron_variant	MODIFIER	BRAP	ENSG00000089234	Transcript	ENST00000419234.9	protein_coding	-	2023-11-02	-	-	-	-	-	-	-	rs11366915	-	-1	-	HGNC	HGNC:1099	NM_006768.5	-	1	P1	-	-	-	-	-	-	-	-	-	-	-	-
rs11366915	12:111682498-111682512	AAAAAAAAAAAAAAAAAAAAAAAAA	intron_variant	MODIFIER	BRAP	ENSG00000089234	Transcript	ENST00000419234.9	protein_coding	-	2023-11-02	-	-	-	-	-	-	-	rs11366915	-	-1	-	HGNC	HGNC:1099	NM_006768.5	-	1	P1	-	-	-	-	-	-	-	-	-	-	-	-
rs11366915	12:111682498-111682512	AAAAAAA	upstream_gene_variant	MODIFIER	ACAD10	ENSG00000111271	Transcript	ENST00000455480.6	protein_coding	-	-	-	-	-	-	-	-	-	rs11366915	3558	1	-	HGNC	HGNC:21597	-	-	1	-	-	-	-	-	-	-	-	-	-	-	-	-
rs11366915	12:111682498-111682512	AAAAAAAA	upstream_gene_variant	MODIFIER	ACAD10	ENSG00000111271	Transcript	ENST00000455480.6	protein_coding	-	-	-	-	-	-	-	-	-	rs11366915	3558	1	-	HGNC	HGNC:21597	-	-	1	-	-	-	-	-	-	-	-	-	-	-	-	-
rs11366915	12:111682498-111682512	AAAAAAAAA	upstream_gene_variant	MODIFIER	ACAD10	ENSG00000111271	Transcript	ENST00000455480.6	protein_coding	-	-	-	-	-	-	-	-	-	rs11366915	3558	1	-	HGNC	HGNC:21597	-	-	1	-	-	-	-	-	-	-	-	-	-	-	-	-
rs11366915	12:111682498-111682512	AAAAAAAAAA	upstream_gene_variant	MODIFIER	ACAD10	ENSG00000111271	Transcript	ENST00000455480.6	protein_coding	-	-	-	-	-	-	-	-	-	rs11366915	3558	1	-	HGNC	HGNC:21597	-	-	1	-	-	-	-	-	-	-	-	-	-	-	-	-
rs11366915	12:111682498-111682512	AAAAAAAAAAA	upstream_gene_variant	MODIFIER	ACAD10	ENSG00000111271	Transcript	ENST00000455480.6	protein_coding	-	-	-	-	-	-	-	-	-	rs11366915	3558	1	-	HGNC	HGNC:21597	-	-	1	-	-	-	-	-	-	-	-	-	-	-	-	-
rs11366915	12:111682498-111682512	AAAAAAAAAAAA	upstream_gene_variant	MODIFIER	ACAD10	ENSG00000111271	Transcript	ENST00000455480.6	protein_coding	-	-	-	-	-	-	-	-	-	rs11366915	3558	1	-	HGNC	HGNC:21597	-	-	1	-	-	-	-	-	-	-	-	-	-	-	-	-
rs11366915	12:111682498-111682512	AAAAAAAAAAAAA	upstream_gene_variant	MODIFIER	ACAD10	ENSG00000111271	Transcript	ENST00000455480.6	protein_coding	-	-	-	-	-	-	-	-	-	rs11366915	3558	1	-	HGNC	HGNC:21597	-	-	1	-	-	-	-	-	-	-	-	-	-	-	-	-
rs11366915	12:111682498-111682512	AAAAAAAAAAAAAA	upstream_gene_variant	MODIFIER	ACAD10	ENSG00000111271	Transcript	ENST00000455480.6	protein_coding	-	-	-	-	-	-	-	-	-	rs11366915	3558	1	-	HGNC	HGNC:21597	-	-	1	-	-	-	-	-	-	-	-	-	-	-	-	-
rs11366915	12:111682498-111682512	AAAAAAAAAAAAAAAAA	upstream_gene_variant	MODIFIER	ACAD10	ENSG00000111271	Transcript	ENST00000455480.6	protein_coding	-	-	-	-	-	-	-	-	-	rs11366915	3558	1	-	HGNC	HGNC:21597	-	-	1	-	-	-	-	-	-	-	-	-	-	-	-	-
rs11366915	12:111682498-111682512	AAAAAAAAAAAAAAAAAA	upstream_gene_variant	MODIFIER	ACAD10	ENSG00000111271	Transcript	ENST00000455480.6	protein_coding	-	-	-	-	-	-	-	-	-	rs11366915	3558	1	-	HGNC	HGNC:21597	-	-	1	-	-	-	-	-	-	-	-	-	-	-	-	-
rs11366915	12:111682498-111682512	AAAAAAAAAAAAAAAAAAA	upstream_gene_variant	MODIFIER	ACAD10	ENSG00000111271	Transcript	ENST00000455480.6	protein_coding	-	-	-	-	-	-	-	-	-	rs11366915	3558	1	-	HGNC	HGNC:21597	-	-	1	-	-	-	-	-	-	-	-	-	-	-	-	-
rs11366915	12:111682498-111682512	AAAAAAAAAAAAAAAAAAAA	upstream_gene_variant	MODIFIER	ACAD10	ENSG00000111271	Transcript	ENST00000455480.6	protein_coding	-	-	-	-	-	-	-	-	-	rs11366915	3558	1	-	HGNC	HGNC:21597	-	-	1	-	-	-	-	-	-	-	-	-	-	-	-	-
rs11366915	12:111682498-111682512	AAAAAAAAAAAAAAAAAAAAAA	upstream_gene_variant	MODIFIER	ACAD10	ENSG00000111271	Transcript	ENST00000455480.6	protein_coding	-	-	-	-	-	-	-	-	-	rs11366915	3558	1	-	HGNC	HGNC:21597	-	-	1	-	-	-	-	-	-	-	-	-	-	-	-	-
rs11366915	12:111682498-111682512	AAAAAAAAAAAAAAAAAAAAAAA	upstream_gene_variant	MODIFIER	ACAD10	ENSG00000111271	Transcript	ENST00000455480.6	protein_coding	-	-	-	-	-	-	-	-	-	rs11366915	3558	1	-	HGNC	HGNC:21597	-	-	1	-	-	-	-	-	-	-	-	-	-	-	-	-
rs11366915	12:111682498-111682512	AAAAAAAAAAAAAAAAAAAAAAAA	upstream_gene_variant	MODIFIER	ACAD10	ENSG00000111271	Transcript	ENST00000455480.6	protein_coding	-	-	-	-	-	-	-	-	-	rs11366915	3558	1	-	HGNC	HGNC:21597	-	-	1	-	-	-	-	-	-	-	-	-	-	-	-	-
rs11366915	12:111682498-111682512	AAAAAAAAAAAAAAAAAAAAAAAAA	upstream_gene_variant	MODIFIER	ACAD10	ENSG00000111271	Transcript	ENST00000455480.6	protein_coding	-	-	-	-	-	-	-	-	-	rs11366915	3558	1	-	HGNC	HGNC:21597	-	-	1	-	-	-	-	-	-	-	-	-	-	-	-	-
rs11366915	12:111682498-111682512	AAAAAAA	upstream_gene_variant	MODIFIER	ACAD10	ENSG00000111271	Transcript	ENST00000507135.5	retained_intron	-	-	-	-	-	-	-	-	-	rs11366915	3563	1	-	HGNC	HGNC:21597	-	-	1	-	-	-	-	-	-	-	-	-	-	-	-	-
rs11366915	12:111682498-111682512	AAAAAAAA	upstream_gene_variant	MODIFIER	ACAD10	ENSG00000111271	Transcript	ENST00000507135.5	retained_intron	-	-	-	-	-	-	-	-	-	rs11366915	3563	1	-	HGNC	HGNC:21597	-	-	1	-	-	-	-	-	-	-	-	-	-	-	-	-
rs11366915	12:111682498-111682512	AAAAAAAAA	upstream_gene_variant	MODIFIER	ACAD10	ENSG00000111271	Transcript	ENST00000507135.5	retained_intron	-	-	-	-	-	-	-	-	-	rs11366915	3563	1	-	HGNC	HGNC:21597	-	-	1	-	-	-	-	-	-	-	-	-	-	-	-	-
rs11366915	12:111682498-111682512	AAAAAAAAAA	upstream_gene_variant	MODIFIER	ACAD10	ENSG00000111271	Transcript	ENST00000507135.5	retained_intron	-	-	-	-	-	-	-	-	-	rs11366915	3563	1	-	HGNC	HGNC:21597	-	-	1	-	-	-	-	-	-	-	-	-	-	-	-	-
rs11366915	12:111682498-111682512	AAAAAAAAAAA	upstream_gene_variant	MODIFIER	ACAD10	ENSG00000111271	Transcript	ENST00000507135.5	retained_intron	-	-	-	-	-	-	-	-	-	rs11366915	3563	1	-	HGNC	HGNC:21597	-	-	1	-	-	-	-	-	-	-	-	-	-	-	-	-
rs11366915	12:111682498-111682512	AAAAAAAAAAAA	upstream_gene_variant	MODIFIER	ACAD10	ENSG00000111271	Transcript	ENST00000507135.5	retained_intron	-	-	-	-	-	-	-	-	-	rs11366915	3563	1	-	HGNC	HGNC:21597	-	-	1	-	-	-	-	-	-	-	-	-	-	-	-	-
rs11366915	12:111682498-111682512	AAAAAAAAAAAAA	upstream_gene_variant	MODIFIER	ACAD10	ENSG00000111271	Transcript	ENST00000507135.5	retained_intron	-	-	-	-	-	-	-	-	-	rs11366915	3563	1	-	HGNC	HGNC:21597	-	-	1	-	-	-	-	-	-	-	-	-	-	-	-	-
rs11366915	12:111682498-111682512	AAAAAAAAAAAAAA	upstream_gene_variant	MODIFIER	ACAD10	ENSG00000111271	Transcript	ENST00000507135.5	retained_intron	-	-	-	-	-	-	-	-	-	rs11366915	3563	1	-	HGNC	HGNC:21597	-	-	1	-	-	-	-	-	-	-	-	-	-	-	-	-
rs11366915	12:111682498-111682512	AAAAAAAAAAAAAAAAA	upstream_gene_variant	MODIFIER	ACAD10	ENSG00000111271	Transcript	ENST00000507135.5	retained_intron	-	-	-	-	-	-	-	-	-	rs11366915	3563	1	-	HGNC	HGNC:21597	-	-	1	-	-	-	-	-	-	-	-	-	-	-	-	-
rs11366915	12:111682498-111682512	AAAAAAAAAAAAAAAAAA	upstream_gene_variant	MODIFIER	ACAD10	ENSG00000111271	Transcript	ENST00000507135.5	retained_intron	-	-	-	-	-	-	-	-	-	rs11366915	3563	1	-	HGNC	HGNC:21597	-	-	1	-	-	-	-	-	-	-	-	-	-	-	-	-
rs11366915	12:111682498-111682512	AAAAAAAAAAAAAAAAAAA	upstream_gene_variant	MODIFIER	ACAD10	ENSG00000111271	Transcript	ENST00000507135.5	retained_intron	-	-	-	-	-	-	-	-	-	rs11366915	3563	1	-	HGNC	HGNC:21597	-	-	1	-	-	-	-	-	-	-	-	-	-	-	-	-
rs11366915	12:111682498-111682512	AAAAAAAAAAAAAAAAAAAA	upstream_gene_variant	MODIFIER	ACAD10	ENSG00000111271	Transcript	ENST00000507135.5	retained_intron	-	-	-	-	-	-	-	-	-	rs11366915	3563	1	-	HGNC	HGNC:21597	-	-	1	-	-	-	-	-	-	-	-	-	-	-	-	-
rs11366915	12:111682498-111682512	AAAAAAAAAAAAAAAAAAAAAA	upstream_gene_variant	MODIFIER	ACAD10	ENSG00000111271	Transcript	ENST00000507135.5	retained_intron	-	-	-	-	-	-	-	-	-	rs11366915	3563	1	-	HGNC	HGNC:21597	-	-	1	-	-	-	-	-	-	-	-	-	-	-	-	-
rs11366915	12:111682498-111682512	AAAAAAAAAAAAAAAAAAAAAAA	upstream_gene_variant	MODIFIER	ACAD10	ENSG00000111271	Transcript	ENST00000507135.5	retained_intron	-	-	-	-	-	-	-	-	-	rs11366915	3563	1	-	HGNC	HGNC:21597	-	-	1	-	-	-	-	-	-	-	-	-	-	-	-	-
rs11366915	12:111682498-111682512	AAAAAAAAAAAAAAAAAAAAAAAA	upstream_gene_variant	MODIFIER	ACAD10	ENSG00000111271	Transcript	ENST00000507135.5	retained_intron	-	-	-	-	-	-	-	-	-	rs11366915	3563	1	-	HGNC	HGNC:21597	-	-	1	-	-	-	-	-	-	-	-	-	-	-	-	-
rs11366915	12:111682498-111682512	AAAAAAAAAAAAAAAAAAAAAAAAA	upstream_gene_variant	MODIFIER	ACAD10	ENSG00000111271	Transcript	ENST00000507135.5	retained_intron	-	-	-	-	-	-	-	-	-	rs11366915	3563	1	-	HGNC	HGNC:21597	-	-	1	-	-	-	-	-	-	-	-	-	-	-	-	-
rs11366915	12:111682498-111682512	AAAAAAA	upstream_gene_variant	MODIFIER	ACAD10	ENSG00000111271	Transcript	ENST00000509936.5	retained_intron	-	-	-	-	-	-	-	-	-	rs11366915	3550	1	-	HGNC	HGNC:21597	-	-	1	-	-	-	-	-	-	-	-	-	-	-	-	-
rs11366915	12:111682498-111682512	AAAAAAAA	upstream_gene_variant	MODIFIER	ACAD10	ENSG00000111271	Transcript	ENST00000509936.5	retained_intron	-	-	-	-	-	-	-	-	-	rs11366915	3550	1	-	HGNC	HGNC:21597	-	-	1	-	-	-	-	-	-	-	-	-	-	-	-	-
rs11366915	12:111682498-111682512	AAAAAAAAA	upstream_gene_variant	MODIFIER	ACAD10	ENSG00000111271	Transcript	ENST00000509936.5	retained_intron	-	-	-	-	-	-	-	-	-	rs11366915	3550	1	-	HGNC	HGNC:21597	-	-	1	-	-	-	-	-	-	-	-	-	-	-	-	-
rs11366915	12:111682498-111682512	AAAAAAAAAA	upstream_gene_variant	MODIFIER	ACAD10	ENSG00000111271	Transcript	ENST00000509936.5	retained_intron	-	-	-	-	-	-	-	-	-	rs11366915	3550	1	-	HGNC	HGNC:21597	-	-	1	-	-	-	-	-	-	-	-	-	-	-	-	-
rs11366915	12:111682498-111682512	AAAAAAAAAAA	upstream_gene_variant	MODIFIER	ACAD10	ENSG00000111271	Transcript	ENST00000509936.5	retained_intron	-	-	-	-	-	-	-	-	-	rs11366915	3550	1	-	HGNC	HGNC:21597	-	-	1	-	-	-	-	-	-	-	-	-	-	-	-	-
rs11366915	12:111682498-111682512	AAAAAAAAAAAA	upstream_gene_variant	MODIFIER	ACAD10	ENSG00000111271	Transcript	ENST00000509936.5	retained_intron	-	-	-	-	-	-	-	-	-	rs11366915	3550	1	-	HGNC	HGNC:21597	-	-	1	-	-	-	-	-	-	-	-	-	-	-	-	-
rs11366915	12:111682498-111682512	AAAAAAAAAAAAA	upstream_gene_variant	MODIFIER	ACAD10	ENSG00000111271	Transcript	ENST00000509936.5	retained_intron	-	-	-	-	-	-	-	-	-	rs11366915	3550	1	-	HGNC	HGNC:21597	-	-	1	-	-	-	-	-	-	-	-	-	-	-	-	-
rs11366915	12:111682498-111682512	AAAAAAAAAAAAAA	upstream_gene_variant	MODIFIER	ACAD10	ENSG00000111271	Transcript	ENST00000509936.5	retained_intron	-	-	-	-	-	-	-	-	-	rs11366915	3550	1	-	HGNC	HGNC:21597	-	-	1	-	-	-	-	-	-	-	-	-	-	-	-	-
rs11366915	12:111682498-111682512	AAAAAAAAAAAAAAAAA	upstream_gene_variant	MODIFIER	ACAD10	ENSG00000111271	Transcript	ENST00000509936.5	retained_intron	-	-	-	-	-	-	-	-	-	rs11366915	3550	1	-	HGNC	HGNC:21597	-	-	1	-	-	-	-	-	-	-	-	-	-	-	-	-
rs11366915	12:111682498-111682512	AAAAAAAAAAAAAAAAAA	upstream_gene_variant	MODIFIER	ACAD10	ENSG00000111271	Transcript	ENST00000509936.5	retained_intron	-	-	-	-	-	-	-	-	-	rs11366915	3550	1	-	HGNC	HGNC:21597	-	-	1	-	-	-	-	-	-	-	-	-	-	-	-	-
rs11366915	12:111682498-111682512	AAAAAAAAAAAAAAAAAAA	upstream_gene_variant	MODIFIER	ACAD10	ENSG00000111271	Transcript	ENST00000509936.5	retained_intron	-	-	-	-	-	-	-	-	-	rs11366915	3550	1	-	HGNC	HGNC:21597	-	-	1	-	-	-	-	-	-	-	-	-	-	-	-	-
rs11366915	12:111682498-111682512	AAAAAAAAAAAAAAAAAAAA	upstream_gene_variant	MODIFIER	ACAD10	ENSG00000111271	Transcript	ENST00000509936.5	retained_intron	-	-	-	-	-	-	-	-	-	rs11366915	3550	1	-	HGNC	HGNC:21597	-	-	1	-	-	-	-	-	-	-	-	-	-	-	-	-
rs11366915	12:111682498-111682512	AAAAAAAAAAAAAAAAAAAAAA	upstream_gene_variant	MODIFIER	ACAD10	ENSG00000111271	Transcript	ENST00000509936.5	retained_intron	-	-	-	-	-	-	-	-	-	rs11366915	3550	1	-	HGNC	HGNC:21597	-	-	1	-	-	-	-	-	-	-	-	-	-	-	-	-
rs11366915	12:111682498-111682512	AAAAAAAAAAAAAAAAAAAAAAA	upstream_gene_variant	MODIFIER	ACAD10	ENSG00000111271	Transcript	ENST00000509936.5	retained_intron	-	-	-	-	-	-	-	-	-	rs11366915	3550	1	-	HGNC	HGNC:21597	-	-	1	-	-	-	-	-	-	-	-	-	-	-	-	-
rs11366915	12:111682498-111682512	AAAAAAAAAAAAAAAAAAAAAAAA	upstream_gene_variant	MODIFIER	ACAD10	ENSG00000111271	Transcript	ENST00000509936.5	retained_intron	-	-	-	-	-	-	-	-	-	rs11366915	3550	1	-	HGNC	HGNC:21597	-	-	1	-	-	-	-	-	-	-	-	-	-	-	-	-
rs11366915	12:111682498-111682512	AAAAAAAAAAAAAAAAAAAAAAAAA	upstream_gene_variant	MODIFIER	ACAD10	ENSG00000111271	Transcript	ENST00000509936.5	retained_intron	-	-	-	-	-	-	-	-	-	rs11366915	3550	1	-	HGNC	HGNC:21597	-	-	1	-	-	-	-	-	-	-	-	-	-	-	-	-
rs11366915	12:111682498-111682512	AAAAAAA	upstream_gene_variant	MODIFIER	ACAD10	ENSG00000111271	Transcript	ENST00000511915.1	retained_intron	-	-	-	-	-	-	-	-	-	rs11366915	3538	1	-	HGNC	HGNC:21597	-	-	4	-	-	-	-	-	-	-	-	-	-	-	-	-
rs11366915	12:111682498-111682512	AAAAAAAA	upstream_gene_variant	MODIFIER	ACAD10	ENSG00000111271	Transcript	ENST00000511915.1	retained_intron	-	-	-	-	-	-	-	-	-	rs11366915	3538	1	-	HGNC	HGNC:21597	-	-	4	-	-	-	-	-	-	-	-	-	-	-	-	-
rs11366915	12:111682498-111682512	AAAAAAAAA	upstream_gene_variant	MODIFIER	ACAD10	ENSG00000111271	Transcript	ENST00000511915.1	retained_intron	-	-	-	-	-	-	-	-	-	rs11366915	3538	1	-	HGNC	HGNC:21597	-	-	4	-	-	-	-	-	-	-	-	-	-	-	-	-
rs11366915	12:111682498-111682512	AAAAAAAAAA	upstream_gene_variant	MODIFIER	ACAD10	ENSG00000111271	Transcript	ENST00000511915.1	retained_intron	-	-	-	-	-	-	-	-	-	rs11366915	3538	1	-	HGNC	HGNC:21597	-	-	4	-	-	-	-	-	-	-	-	-	-	-	-	-
rs11366915	12:111682498-111682512	AAAAAAAAAAA	upstream_gene_variant	MODIFIER	ACAD10	ENSG00000111271	Transcript	ENST00000511915.1	retained_intron	-	-	-	-	-	-	-	-	-	rs11366915	3538	1	-	HGNC	HGNC:21597	-	-	4	-	-	-	-	-	-	-	-	-	-	-	-	-
rs11366915	12:111682498-111682512	AAAAAAAAAAAA	upstream_gene_variant	MODIFIER	ACAD10	ENSG00000111271	Transcript	ENST00000511915.1	retained_intron	-	-	-	-	-	-	-	-	-	rs11366915	3538	1	-	HGNC	HGNC:21597	-	-	4	-	-	-	-	-	-	-	-	-	-	-	-	-
rs11366915	12:111682498-111682512	AAAAAAAAAAAAA	upstream_gene_variant	MODIFIER	ACAD10	ENSG00000111271	Transcript	ENST00000511915.1	retained_intron	-	-	-	-	-	-	-	-	-	rs11366915	3538	1	-	HGNC	HGNC:21597	-	-	4	-	-	-	-	-	-	-	-	-	-	-	-	-
rs11366915	12:111682498-111682512	AAAAAAAAAAAAAA	upstream_gene_variant	MODIFIER	ACAD10	ENSG00000111271	Transcript	ENST00000511915.1	retained_intron	-	-	-	-	-	-	-	-	-	rs11366915	3538	1	-	HGNC	HGNC:21597	-	-	4	-	-	-	-	-	-	-	-	-	-	-	-	-
rs11366915	12:111682498-111682512	AAAAAAAAAAAAAAAAA	upstream_gene_variant	MODIFIER	ACAD10	ENSG00000111271	Transcript	ENST00000511915.1	retained_intron	-	-	-	-	-	-	-	-	-	rs11366915	3538	1	-	HGNC	HGNC:21597	-	-	4	-	-	-	-	-	-	-	-	-	-	-	-	-
rs11366915	12:111682498-111682512	AAAAAAAAAAAAAAAAAA	upstream_gene_variant	MODIFIER	ACAD10	ENSG00000111271	Transcript	ENST00000511915.1	retained_intron	-	-	-	-	-	-	-	-	-	rs11366915	3538	1	-	HGNC	HGNC:21597	-	-	4	-	-	-	-	-	-	-	-	-	-	-	-	-
rs11366915	12:111682498-111682512	AAAAAAAAAAAAAAAAAAA	upstream_gene_variant	MODIFIER	ACAD10	ENSG00000111271	Transcript	ENST00000511915.1	retained_intron	-	-	-	-	-	-	-	-	-	rs11366915	3538	1	-	HGNC	HGNC:21597	-	-	4	-	-	-	-	-	-	-	-	-	-	-	-	-
rs11366915	12:111682498-111682512	AAAAAAAAAAAAAAAAAAAA	upstream_gene_variant	MODIFIER	ACAD10	ENSG00000111271	Transcript	ENST00000511915.1	retained_intron	-	-	-	-	-	-	-	-	-	rs11366915	3538	1	-	HGNC	HGNC:21597	-	-	4	-	-	-	-	-	-	-	-	-	-	-	-	-
rs11366915	12:111682498-111682512	AAAAAAAAAAAAAAAAAAAAAA	upstream_gene_variant	MODIFIER	ACAD10	ENSG00000111271	Transcript	ENST00000511915.1	retained_intron	-	-	-	-	-	-	-	-	-	rs11366915	3538	1	-	HGNC	HGNC:21597	-	-	4	-	-	-	-	-	-	-	-	-	-	-	-	-
rs11366915	12:111682498-111682512	AAAAAAAAAAAAAAAAAAAAAAA	upstream_gene_variant	MODIFIER	ACAD10	ENSG00000111271	Transcript	ENST00000511915.1	retained_intron	-	-	-	-	-	-	-	-	-	rs11366915	3538	1	-	HGNC	HGNC:21597	-	-	4	-	-	-	-	-	-	-	-	-	-	-	-	-
rs11366915	12:111682498-111682512	AAAAAAAAAAAAAAAAAAAAAAAA	upstream_gene_variant	MODIFIER	ACAD10	ENSG00000111271	Transcript	ENST00000511915.1	retained_intron	-	-	-	-	-	-	-	-	-	rs11366915	3538	1	-	HGNC	HGNC:21597	-	-	4	-	-	-	-	-	-	-	-	-	-	-	-	-
rs11366915	12:111682498-111682512	AAAAAAAAAAAAAAAAAAAAAAAAA	upstream_gene_variant	MODIFIER	ACAD10	ENSG00000111271	Transcript	ENST00000511915.1	retained_intron	-	-	-	-	-	-	-	-	-	rs11366915	3538	1	-	HGNC	HGNC:21597	-	-	4	-	-	-	-	-	-	-	-	-	-	-	-	-
rs11366915	12:111682498-111682512	AAAAAAA	upstream_gene_variant	MODIFIER	ACAD10	ENSG00000111271	Transcript	ENST00000514615.5	protein_coding	-	-	-	-	-	-	-	-	-	rs11366915	3546	1	cds_end_NF	HGNC	HGNC:21597	-	-	5	-	-	-	-	-	-	-	-	-	-	-	-	-
rs11366915	12:111682498-111682512	AAAAAAAA	upstream_gene_variant	MODIFIER	ACAD10	ENSG00000111271	Transcript	ENST00000514615.5	protein_coding	-	-	-	-	-	-	-	-	-	rs11366915	3546	1	cds_end_NF	HGNC	HGNC:21597	-	-	5	-	-	-	-	-	-	-	-	-	-	-	-	-
rs11366915	12:111682498-111682512	AAAAAAAAA	upstream_gene_variant	MODIFIER	ACAD10	ENSG00000111271	Transcript	ENST00000514615.5	protein_coding	-	-	-	-	-	-	-	-	-	rs11366915	3546	1	cds_end_NF	HGNC	HGNC:21597	-	-	5	-	-	-	-	-	-	-	-	-	-	-	-	-
rs11366915	12:111682498-111682512	AAAAAAAAAA	upstream_gene_variant	MODIFIER	ACAD10	ENSG00000111271	Transcript	ENST00000514615.5	protein_coding	-	-	-	-	-	-	-	-	-	rs11366915	3546	1	cds_end_NF	HGNC	HGNC:21597	-	-	5	-	-	-	-	-	-	-	-	-	-	-	-	-
rs11366915	12:111682498-111682512	AAAAAAAAAAA	upstream_gene_variant	MODIFIER	ACAD10	ENSG00000111271	Transcript	ENST00000514615.5	protein_coding	-	-	-	-	-	-	-	-	-	rs11366915	3546	1	cds_end_NF	HGNC	HGNC:21597	-	-	5	-	-	-	-	-	-	-	-	-	-	-	-	-
rs11366915	12:111682498-111682512	AAAAAAAAAAAA	upstream_gene_variant	MODIFIER	ACAD10	ENSG00000111271	Transcript	ENST00000514615.5	protein_coding	-	-	-	-	-	-	-	-	-	rs11366915	3546	1	cds_end_NF	HGNC	HGNC:21597	-	-	5	-	-	-	-	-	-	-	-	-	-	-	-	-
rs11366915	12:111682498-111682512	AAAAAAAAAAAAA	upstream_gene_variant	MODIFIER	ACAD10	ENSG00000111271	Transcript	ENST00000514615.5	protein_coding	-	-	-	-	-	-	-	-	-	rs11366915	3546	1	cds_end_NF	HGNC	HGNC:21597	-	-	5	-	-	-	-	-	-	-	-	-	-	-	-	-
rs11366915	12:111682498-111682512	AAAAAAAAAAAAAA	upstream_gene_variant	MODIFIER	ACAD10	ENSG00000111271	Transcript	ENST00000514615.5	protein_coding	-	-	-	-	-	-	-	-	-	rs11366915	3546	1	cds_end_NF	HGNC	HGNC:21597	-	-	5	-	-	-	-	-	-	-	-	-	-	-	-	-
rs11366915	12:111682498-111682512	AAAAAAAAAAAAAAAAA	upstream_gene_variant	MODIFIER	ACAD10	ENSG00000111271	Transcript	ENST00000514615.5	protein_coding	-	-	-	-	-	-	-	-	-	rs11366915	3546	1	cds_end_NF	HGNC	HGNC:21597	-	-	5	-	-	-	-	-	-	-	-	-	-	-	-	-
rs11366915	12:111682498-111682512	AAAAAAAAAAAAAAAAAA	upstream_gene_variant	MODIFIER	ACAD10	ENSG00000111271	Transcript	ENST00000514615.5	protein_coding	-	-	-	-	-	-	-	-	-	rs11366915	3546	1	cds_end_NF	HGNC	HGNC:21597	-	-	5	-	-	-	-	-	-	-	-	-	-	-	-	-
rs11366915	12:111682498-111682512	AAAAAAAAAAAAAAAAAAA	upstream_gene_variant	MODIFIER	ACAD10	ENSG00000111271	Transcript	ENST00000514615.5	protein_coding	-	-	-	-	-	-	-	-	-	rs11366915	3546	1	cds_end_NF	HGNC	HGNC:21597	-	-	5	-	-	-	-	-	-	-	-	-	-	-	-	-
rs11366915	12:111682498-111682512	AAAAAAAAAAAAAAAAAAAA	upstream_gene_variant	MODIFIER	ACAD10	ENSG00000111271	Transcript	ENST00000514615.5	protein_coding	-	-	-	-	-	-	-	-	-	rs11366915	3546	1	cds_end_NF	HGNC	HGNC:21597	-	-	5	-	-	-	-	-	-	-	-	-	-	-	-	-
rs11366915	12:111682498-111682512	AAAAAAAAAAAAAAAAAAAAAA	upstream_gene_variant	MODIFIER	ACAD10	ENSG00000111271	Transcript	ENST00000514615.5	protein_coding	-	-	-	-	-	-	-	-	-	rs11366915	3546	1	cds_end_NF	HGNC	HGNC:21597	-	-	5	-	-	-	-	-	-	-	-	-	-	-	-	-
rs11366915	12:111682498-111682512	AAAAAAAAAAAAAAAAAAAAAAA	upstream_gene_variant	MODIFIER	ACAD10	ENSG00000111271	Transcript	ENST00000514615.5	protein_coding	-	-	-	-	-	-	-	-	-	rs11366915	3546	1	cds_end_NF	HGNC	HGNC:21597	-	-	5	-	-	-	-	-	-	-	-	-	-	-	-	-
rs11366915	12:111682498-111682512	AAAAAAAAAAAAAAAAAAAAAAAA	upstream_gene_variant	MODIFIER	ACAD10	ENSG00000111271	Transcript	ENST00000514615.5	protein_coding	-	-	-	-	-	-	-	-	-	rs11366915	3546	1	cds_end_NF	HGNC	HGNC:21597	-	-	5	-	-	-	-	-	-	-	-	-	-	-	-	-
rs11366915	12:111682498-111682512	AAAAAAAAAAAAAAAAAAAAAAAAA	upstream_gene_variant	MODIFIER	ACAD10	ENSG00000111271	Transcript	ENST00000514615.5	protein_coding	-	-	-	-	-	-	-	-	-	rs11366915	3546	1	cds_end_NF	HGNC	HGNC:21597	-	-	5	-	-	-	-	-	-	-	-	-	-	-	-	-
rs11366915	12:111682498-111682512	AAAAAAA	upstream_gene_variant	MODIFIER	ACAD10	ENSG00000111271	Transcript	ENST00000515283.1	protein_coding	-	-	-	-	-	-	-	-	-	rs11366915	3564	1	cds_end_NF	HGNC	HGNC:21597	-	-	3	-	-	-	-	-	-	-	-	-	-	-	-	-
rs11366915	12:111682498-111682512	AAAAAAAA	upstream_gene_variant	MODIFIER	ACAD10	ENSG00000111271	Transcript	ENST00000515283.1	protein_coding	-	-	-	-	-	-	-	-	-	rs11366915	3564	1	cds_end_NF	HGNC	HGNC:21597	-	-	3	-	-	-	-	-	-	-	-	-	-	-	-	-
rs11366915	12:111682498-111682512	AAAAAAAAA	upstream_gene_variant	MODIFIER	ACAD10	ENSG00000111271	Transcript	ENST00000515283.1	protein_coding	-	-	-	-	-	-	-	-	-	rs11366915	3564	1	cds_end_NF	HGNC	HGNC:21597	-	-	3	-	-	-	-	-	-	-	-	-	-	-	-	-
rs11366915	12:111682498-111682512	AAAAAAAAAA	upstream_gene_variant	MODIFIER	ACAD10	ENSG00000111271	Transcript	ENST00000515283.1	protein_coding	-	-	-	-	-	-	-	-	-	rs11366915	3564	1	cds_end_NF	HGNC	HGNC:21597	-	-	3	-	-	-	-	-	-	-	-	-	-	-	-	-
rs11366915	12:111682498-111682512	AAAAAAAAAAA	upstream_gene_variant	MODIFIER	ACAD10	ENSG00000111271	Transcript	ENST00000515283.1	protein_coding	-	-	-	-	-	-	-	-	-	rs11366915	3564	1	cds_end_NF	HGNC	HGNC:21597	-	-	3	-	-	-	-	-	-	-	-	-	-	-	-	-
rs11366915	12:111682498-111682512	AAAAAAAAAAAA	upstream_gene_variant	MODIFIER	ACAD10	ENSG00000111271	Transcript	ENST00000515283.1	protein_coding	-	-	-	-	-	-	-	-	-	rs11366915	3564	1	cds_end_NF	HGNC	HGNC:21597	-	-	3	-	-	-	-	-	-	-	-	-	-	-	-	-
rs11366915	12:111682498-111682512	AAAAAAAAAAAAA	upstream_gene_variant	MODIFIER	ACAD10	ENSG00000111271	Transcript	ENST00000515283.1	protein_coding	-	-	-	-	-	-	-	-	-	rs11366915	3564	1	cds_end_NF	HGNC	HGNC:21597	-	-	3	-	-	-	-	-	-	-	-	-	-	-	-	-
rs11366915	12:111682498-111682512	AAAAAAAAAAAAAA	upstream_gene_variant	MODIFIER	ACAD10	ENSG00000111271	Transcript	ENST00000515283.1	protein_coding	-	-	-	-	-	-	-	-	-	rs11366915	3564	1	cds_end_NF	HGNC	HGNC:21597	-	-	3	-	-	-	-	-	-	-	-	-	-	-	-	-
rs11366915	12:111682498-111682512	AAAAAAAAAAAAAAAAA	upstream_gene_variant	MODIFIER	ACAD10	ENSG00000111271	Transcript	ENST00000515283.1	protein_coding	-	-	-	-	-	-	-	-	-	rs11366915	3564	1	cds_end_NF	HGNC	HGNC:21597	-	-	3	-	-	-	-	-	-	-	-	-	-	-	-	-
rs11366915	12:111682498-111682512	AAAAAAAAAAAAAAAAAA	upstream_gene_variant	MODIFIER	ACAD10	ENSG00000111271	Transcript	ENST00000515283.1	protein_coding	-	-	-	-	-	-	-	-	-	rs11366915	3564	1	cds_end_NF	HGNC	HGNC:21597	-	-	3	-	-	-	-	-	-	-	-	-	-	-	-	-
rs11366915	12:111682498-111682512	AAAAAAAAAAAAAAAAAAA	upstream_gene_variant	MODIFIER	ACAD10	ENSG00000111271	Transcript	ENST00000515283.1	protein_coding	-	-	-	-	-	-	-	-	-	rs11366915	3564	1	cds_end_NF	HGNC	HGNC:21597	-	-	3	-	-	-	-	-	-	-	-	-	-	-	-	-
rs11366915	12:111682498-111682512	AAAAAAAAAAAAAAAAAAAA	upstream_gene_variant	MODIFIER	ACAD10	ENSG00000111271	Transcript	ENST00000515283.1	protein_coding	-	-	-	-	-	-	-	-	-	rs11366915	3564	1	cds_end_NF	HGNC	HGNC:21597	-	-	3	-	-	-	-	-	-	-	-	-	-	-	-	-
rs11366915	12:111682498-111682512	AAAAAAAAAAAAAAAAAAAAAA	upstream_gene_variant	MODIFIER	ACAD10	ENSG00000111271	Transcript	ENST00000515283.1	protein_coding	-	-	-	-	-	-	-	-	-	rs11366915	3564	1	cds_end_NF	HGNC	HGNC:21597	-	-	3	-	-	-	-	-	-	-	-	-	-	-	-	-
rs11366915	12:111682498-111682512	AAAAAAAAAAAAAAAAAAAAAAA	upstream_gene_variant	MODIFIER	ACAD10	ENSG00000111271	Transcript	ENST00000515283.1	protein_coding	-	-	-	-	-	-	-	-	-	rs11366915	3564	1	cds_end_NF	HGNC	HGNC:21597	-	-	3	-	-	-	-	-	-	-	-	-	-	-	-	-
rs11366915	12:111682498-111682512	AAAAAAAAAAAAAAAAAAAAAAAA	upstream_gene_variant	MODIFIER	ACAD10	ENSG00000111271	Transcript	ENST00000515283.1	protein_coding	-	-	-	-	-	-	-	-	-	rs11366915	3564	1	cds_end_NF	HGNC	HGNC:21597	-	-	3	-	-	-	-	-	-	-	-	-	-	-	-	-
rs11366915	12:111682498-111682512	AAAAAAAAAAAAAAAAAAAAAAAAA	upstream_gene_variant	MODIFIER	ACAD10	ENSG00000111271	Transcript	ENST00000515283.1	protein_coding	-	-	-	-	-	-	-	-	-	rs11366915	3564	1	cds_end_NF	HGNC	HGNC:21597	-	-	3	-	-	-	-	-	-	-	-	-	-	-	-	-
rs11366915	12:111682498-111682512	AAAAAAA	upstream_gene_variant	MODIFIER	ACAD10	ENSG00000111271	Transcript	ENST00000549590.5	protein_coding	-	-	-	-	-	-	-	-	-	rs11366915	3553	1	-	HGNC	HGNC:21597	-	-	5	-	-	-	-	-	-	-	-	-	-	-	-	-
rs11366915	12:111682498-111682512	AAAAAAAA	upstream_gene_variant	MODIFIER	ACAD10	ENSG00000111271	Transcript	ENST00000549590.5	protein_coding	-	-	-	-	-	-	-	-	-	rs11366915	3553	1	-	HGNC	HGNC:21597	-	-	5	-	-	-	-	-	-	-	-	-	-	-	-	-
rs11366915	12:111682498-111682512	AAAAAAAAA	upstream_gene_variant	MODIFIER	ACAD10	ENSG00000111271	Transcript	ENST00000549590.5	protein_coding	-	-	-	-	-	-	-	-	-	rs11366915	3553	1	-	HGNC	HGNC:21597	-	-	5	-	-	-	-	-	-	-	-	-	-	-	-	-
rs11366915	12:111682498-111682512	AAAAAAAAAA	upstream_gene_variant	MODIFIER	ACAD10	ENSG00000111271	Transcript	ENST00000549590.5	protein_coding	-	-	-	-	-	-	-	-	-	rs11366915	3553	1	-	HGNC	HGNC:21597	-	-	5	-	-	-	-	-	-	-	-	-	-	-	-	-
rs11366915	12:111682498-111682512	AAAAAAAAAAA	upstream_gene_variant	MODIFIER	ACAD10	ENSG00000111271	Transcript	ENST00000549590.5	protein_coding	-	-	-	-	-	-	-	-	-	rs11366915	3553	1	-	HGNC	HGNC:21597	-	-	5	-	-	-	-	-	-	-	-	-	-	-	-	-
rs11366915	12:111682498-111682512	AAAAAAAAAAAA	upstream_gene_variant	MODIFIER	ACAD10	ENSG00000111271	Transcript	ENST00000549590.5	protein_coding	-	-	-	-	-	-	-	-	-	rs11366915	3553	1	-	HGNC	HGNC:21597	-	-	5	-	-	-	-	-	-	-	-	-	-	-	-	-
rs11366915	12:111682498-111682512	AAAAAAAAAAAAA	upstream_gene_variant	MODIFIER	ACAD10	ENSG00000111271	Transcript	ENST00000549590.5	protein_coding	-	-	-	-	-	-	-	-	-	rs11366915	3553	1	-	HGNC	HGNC:21597	-	-	5	-	-	-	-	-	-	-	-	-	-	-	-	-
rs11366915	12:111682498-111682512	AAAAAAAAAAAAAA	upstream_gene_variant	MODIFIER	ACAD10	ENSG00000111271	Transcript	ENST00000549590.5	protein_coding	-	-	-	-	-	-	-	-	-	rs11366915	3553	1	-	HGNC	HGNC:21597	-	-	5	-	-	-	-	-	-	-	-	-	-	-	-	-
rs11366915	12:111682498-111682512	AAAAAAAAAAAAAAAAA	upstream_gene_variant	MODIFIER	ACAD10	ENSG00000111271	Transcript	ENST00000549590.5	protein_coding	-	-	-	-	-	-	-	-	-	rs11366915	3553	1	-	HGNC	HGNC:21597	-	-	5	-	-	-	-	-	-	-	-	-	-	-	-	-
rs11366915	12:111682498-111682512	AAAAAAAAAAAAAAAAAA	upstream_gene_variant	MODIFIER	ACAD10	ENSG00000111271	Transcript	ENST00000549590.5	protein_coding	-	-	-	-	-	-	-	-	-	rs11366915	3553	1	-	HGNC	HGNC:21597	-	-	5	-	-	-	-	-	-	-	-	-	-	-	-	-
rs11366915	12:111682498-111682512	AAAAAAAAAAAAAAAAAAA	upstream_gene_variant	MODIFIER	ACAD10	ENSG00000111271	Transcript	ENST00000549590.5	protein_coding	-	-	-	-	-	-	-	-	-	rs11366915	3553	1	-	HGNC	HGNC:21597	-	-	5	-	-	-	-	-	-	-	-	-	-	-	-	-
rs11366915	12:111682498-111682512	AAAAAAAAAAAAAAAAAAAA	upstream_gene_variant	MODIFIER	ACAD10	ENSG00000111271	Transcript	ENST00000549590.5	protein_coding	-	-	-	-	-	-	-	-	-	rs11366915	3553	1	-	HGNC	HGNC:21597	-	-	5	-	-	-	-	-	-	-	-	-	-	-	-	-
rs11366915	12:111682498-111682512	AAAAAAAAAAAAAAAAAAAAAA	upstream_gene_variant	MODIFIER	ACAD10	ENSG00000111271	Transcript	ENST00000549590.5	protein_coding	-	-	-	-	-	-	-	-	-	rs11366915	3553	1	-	HGNC	HGNC:21597	-	-	5	-	-	-	-	-	-	-	-	-	-	-	-	-
rs11366915	12:111682498-111682512	AAAAAAAAAAAAAAAAAAAAAAA	upstream_gene_variant	MODIFIER	ACAD10	ENSG00000111271	Transcript	ENST00000549590.5	protein_coding	-	-	-	-	-	-	-	-	-	rs11366915	3553	1	-	HGNC	HGNC:21597	-	-	5	-	-	-	-	-	-	-	-	-	-	-	-	-
rs11366915	12:111682498-111682512	AAAAAAAAAAAAAAAAAAAAAAAA	upstream_gene_variant	MODIFIER	ACAD10	ENSG00000111271	Transcript	ENST00000549590.5	protein_coding	-	-	-	-	-	-	-	-	-	rs11366915	3553	1	-	HGNC	HGNC:21597	-	-	5	-	-	-	-	-	-	-	-	-	-	-	-	-
rs11366915	12:111682498-111682512	AAAAAAAAAAAAAAAAAAAAAAAAA	upstream_gene_variant	MODIFIER	ACAD10	ENSG00000111271	Transcript	ENST00000549590.5	protein_coding	-	-	-	-	-	-	-	-	-	rs11366915	3553	1	-	HGNC	HGNC:21597	-	-	5	-	-	-	-	-	-	-	-	-	-	-	-	-
rs11366915	12:111682498-111682512	AAAAAAA	upstream_gene_variant	MODIFIER	ACAD10	ENSG00000111271	Transcript	ENST00000552965.1	protein_coding	-	-	-	-	-	-	-	-	-	rs11366915	3559	1	cds_end_NF	HGNC	HGNC:21597	-	-	3	-	-	-	-	-	-	-	-	-	-	-	-	-
rs11366915	12:111682498-111682512	AAAAAAAA	upstream_gene_variant	MODIFIER	ACAD10	ENSG00000111271	Transcript	ENST00000552965.1	protein_coding	-	-	-	-	-	-	-	-	-	rs11366915	3559	1	cds_end_NF	HGNC	HGNC:21597	-	-	3	-	-	-	-	-	-	-	-	-	-	-	-	-
rs11366915	12:111682498-111682512	AAAAAAAAA	upstream_gene_variant	MODIFIER	ACAD10	ENSG00000111271	Transcript	ENST00000552965.1	protein_coding	-	-	-	-	-	-	-	-	-	rs11366915	3559	1	cds_end_NF	HGNC	HGNC:21597	-	-	3	-	-	-	-	-	-	-	-	-	-	-	-	-
rs11366915	12:111682498-111682512	AAAAAAAAAA	upstream_gene_variant	MODIFIER	ACAD10	ENSG00000111271	Transcript	ENST00000552965.1	protein_coding	-	-	-	-	-	-	-	-	-	rs11366915	3559	1	cds_end_NF	HGNC	HGNC:21597	-	-	3	-	-	-	-	-	-	-	-	-	-	-	-	-
rs11366915	12:111682498-111682512	AAAAAAAAAAA	upstream_gene_variant	MODIFIER	ACAD10	ENSG00000111271	Transcript	ENST00000552965.1	protein_coding	-	-	-	-	-	-	-	-	-	rs11366915	3559	1	cds_end_NF	HGNC	HGNC:21597	-	-	3	-	-	-	-	-	-	-	-	-	-	-	-	-
rs11366915	12:111682498-111682512	AAAAAAAAAAAA	upstream_gene_variant	MODIFIER	ACAD10	ENSG00000111271	Transcript	ENST00000552965.1	protein_coding	-	-	-	-	-	-	-	-	-	rs11366915	3559	1	cds_end_NF	HGNC	HGNC:21597	-	-	3	-	-	-	-	-	-	-	-	-	-	-	-	-
rs11366915	12:111682498-111682512	AAAAAAAAAAAAA	upstream_gene_variant	MODIFIER	ACAD10	ENSG00000111271	Transcript	ENST00000552965.1	protein_coding	-	-	-	-	-	-	-	-	-	rs11366915	3559	1	cds_end_NF	HGNC	HGNC:21597	-	-	3	-	-	-	-	-	-	-	-	-	-	-	-	-
rs11366915	12:111682498-111682512	AAAAAAAAAAAAAA	upstream_gene_variant	MODIFIER	ACAD10	ENSG00000111271	Transcript	ENST00000552965.1	protein_coding	-	-	-	-	-	-	-	-	-	rs11366915	3559	1	cds_end_NF	HGNC	HGNC:21597	-	-	3	-	-	-	-	-	-	-	-	-	-	-	-	-
rs11366915	12:111682498-111682512	AAAAAAAAAAAAAAAAA	upstream_gene_variant	MODIFIER	ACAD10	ENSG00000111271	Transcript	ENST00000552965.1	protein_coding	-	-	-	-	-	-	-	-	-	rs11366915	3559	1	cds_end_NF	HGNC	HGNC:21597	-	-	3	-	-	-	-	-	-	-	-	-	-	-	-	-
rs11366915	12:111682498-111682512	AAAAAAAAAAAAAAAAAA	upstream_gene_variant	MODIFIER	ACAD10	ENSG00000111271	Transcript	ENST00000552965.1	protein_coding	-	-	-	-	-	-	-	-	-	rs11366915	3559	1	cds_end_NF	HGNC	HGNC:21597	-	-	3	-	-	-	-	-	-	-	-	-	-	-	-	-
rs11366915	12:111682498-111682512	AAAAAAAAAAAAAAAAAAA	upstream_gene_variant	MODIFIER	ACAD10	ENSG00000111271	Transcript	ENST00000552965.1	protein_coding	-	-	-	-	-	-	-	-	-	rs11366915	3559	1	cds_end_NF	HGNC	HGNC:21597	-	-	3	-	-	-	-	-	-	-	-	-	-	-	-	-
rs11366915	12:111682498-111682512	AAAAAAAAAAAAAAAAAAAA	upstream_gene_variant	MODIFIER	ACAD10	ENSG00000111271	Transcript	ENST00000552965.1	protein_coding	-	-	-	-	-	-	-	-	-	rs11366915	3559	1	cds_end_NF	HGNC	HGNC:21597	-	-	3	-	-	-	-	-	-	-	-	-	-	-	-	-
rs11366915	12:111682498-111682512	AAAAAAAAAAAAAAAAAAAAAA	upstream_gene_variant	MODIFIER	ACAD10	ENSG00000111271	Transcript	ENST00000552965.1	protein_coding	-	-	-	-	-	-	-	-	-	rs11366915	3559	1	cds_end_NF	HGNC	HGNC:21597	-	-	3	-	-	-	-	-	-	-	-	-	-	-	-	-
rs11366915	12:111682498-111682512	AAAAAAAAAAAAAAAAAAAAAAA	upstream_gene_variant	MODIFIER	ACAD10	ENSG00000111271	Transcript	ENST00000552965.1	protein_coding	-	-	-	-	-	-	-	-	-	rs11366915	3559	1	cds_end_NF	HGNC	HGNC:21597	-	-	3	-	-	-	-	-	-	-	-	-	-	-	-	-
rs11366915	12:111682498-111682512	AAAAAAAAAAAAAAAAAAAAAAAA	upstream_gene_variant	MODIFIER	ACAD10	ENSG00000111271	Transcript	ENST00000552965.1	protein_coding	-	-	-	-	-	-	-	-	-	rs11366915	3559	1	cds_end_NF	HGNC	HGNC:21597	-	-	3	-	-	-	-	-	-	-	-	-	-	-	-	-
rs11366915	12:111682498-111682512	AAAAAAAAAAAAAAAAAAAAAAAAA	upstream_gene_variant	MODIFIER	ACAD10	ENSG00000111271	Transcript	ENST00000552965.1	protein_coding	-	-	-	-	-	-	-	-	-	rs11366915	3559	1	cds_end_NF	HGNC	HGNC:21597	-	-	3	-	-	-	-	-	-	-	-	-	-	-	-	-
rs11366915	12:111682498-111682512	AAAAAAA	upstream_gene_variant	MODIFIER	ACAD10	ENSG00000111271	Transcript	ENST00000313698.9	protein_coding	-	-	-	-	-	-	-	-	-	rs11366915	3535	1	-	HGNC	HGNC:21597	NM_025247.6	-	1	P1	-	-	-	-	-	-	-	-	-	-	-	-
rs11366915	12:111682498-111682512	AAAAAAAA	upstream_gene_variant	MODIFIER	ACAD10	ENSG00000111271	Transcript	ENST00000313698.9	protein_coding	-	-	-	-	-	-	-	-	-	rs11366915	3535	1	-	HGNC	HGNC:21597	NM_025247.6	-	1	P1	-	-	-	-	-	-	-	-	-	-	-	-
rs11366915	12:111682498-111682512	AAAAAAAAA	upstream_gene_variant	MODIFIER	ACAD10	ENSG00000111271	Transcript	ENST00000313698.9	protein_coding	-	-	-	-	-	-	-	-	-	rs11366915	3535	1	-	HGNC	HGNC:21597	NM_025247.6	-	1	P1	-	-	-	-	-	-	-	-	-	-	-	-
rs11366915	12:111682498-111682512	AAAAAAAAAA	upstream_gene_variant	MODIFIER	ACAD10	ENSG00000111271	Transcript	ENST00000313698.9	protein_coding	-	-	-	-	-	-	-	-	-	rs11366915	3535	1	-	HGNC	HGNC:21597	NM_025247.6	-	1	P1	-	-	-	-	-	-	-	-	-	-	-	-
rs11366915	12:111682498-111682512	AAAAAAAAAAA	upstream_gene_variant	MODIFIER	ACAD10	ENSG00000111271	Transcript	ENST00000313698.9	protein_coding	-	-	-	-	-	-	-	-	-	rs11366915	3535	1	-	HGNC	HGNC:21597	NM_025247.6	-	1	P1	-	-	-	-	-	-	-	-	-	-	-	-
rs11366915	12:111682498-111682512	AAAAAAAAAAAA	upstream_gene_variant	MODIFIER	ACAD10	ENSG00000111271	Transcript	ENST00000313698.9	protein_coding	-	-	-	-	-	-	-	-	-	rs11366915	3535	1	-	HGNC	HGNC:21597	NM_025247.6	-	1	P1	-	-	-	-	-	-	-	-	-	-	-	-
rs11366915	12:111682498-111682512	AAAAAAAAAAAAA	upstream_gene_variant	MODIFIER	ACAD10	ENSG00000111271	Transcript	ENST00000313698.9	protein_coding	-	-	-	-	-	-	-	-	-	rs11366915	3535	1	-	HGNC	HGNC:21597	NM_025247.6	-	1	P1	-	-	-	-	-	-	-	-	-	-	-	-
rs11366915	12:111682498-111682512	AAAAAAAAAAAAAA	upstream_gene_variant	MODIFIER	ACAD10	ENSG00000111271	Transcript	ENST00000313698.9	protein_coding	-	-	-	-	-	-	-	-	-	rs11366915	3535	1	-	HGNC	HGNC:21597	NM_025247.6	-	1	P1	-	-	-	-	-	-	-	-	-	-	-	-
rs11366915	12:111682498-111682512	AAAAAAAAAAAAAAAAA	upstream_gene_variant	MODIFIER	ACAD10	ENSG00000111271	Transcript	ENST00000313698.9	protein_coding	-	-	-	-	-	-	-	-	-	rs11366915	3535	1	-	HGNC	HGNC:21597	NM_025247.6	-	1	P1	-	-	-	-	-	-	-	-	-	-	-	-
rs11366915	12:111682498-111682512	AAAAAAAAAAAAAAAAAA	upstream_gene_variant	MODIFIER	ACAD10	ENSG00000111271	Transcript	ENST00000313698.9	protein_coding	-	-	-	-	-	-	-	-	-	rs11366915	3535	1	-	HGNC	HGNC:21597	NM_025247.6	-	1	P1	-	-	-	-	-	-	-	-	-	-	-	-
rs11366915	12:111682498-111682512	AAAAAAAAAAAAAAAAAAA	upstream_gene_variant	MODIFIER	ACAD10	ENSG00000111271	Transcript	ENST00000313698.9	protein_coding	-	-	-	-	-	-	-	-	-	rs11366915	3535	1	-	HGNC	HGNC:21597	NM_025247.6	-	1	P1	-	-	-	-	-	-	-	-	-	-	-	-
rs11366915	12:111682498-111682512	AAAAAAAAAAAAAAAAAAAA	upstream_gene_variant	MODIFIER	ACAD10	ENSG00000111271	Transcript	ENST00000313698.9	protein_coding	-	-	-	-	-	-	-	-	-	rs11366915	3535	1	-	HGNC	HGNC:21597	NM_025247.6	-	1	P1	-	-	-	-	-	-	-	-	-	-	-	-
rs11366915	12:111682498-111682512	AAAAAAAAAAAAAAAAAAAAAA	upstream_gene_variant	MODIFIER	ACAD10	ENSG00000111271	Transcript	ENST00000313698.9	protein_coding	-	-	-	-	-	-	-	-	-	rs11366915	3535	1	-	HGNC	HGNC:21597	NM_025247.6	-	1	P1	-	-	-	-	-	-	-	-	-	-	-	-
rs11366915	12:111682498-111682512	AAAAAAAAAAAAAAAAAAAAAAA	upstream_gene_variant	MODIFIER	ACAD10	ENSG00000111271	Transcript	ENST00000313698.9	protein_coding	-	-	-	-	-	-	-	-	-	rs11366915	3535	1	-	HGNC	HGNC:21597	NM_025247.6	-	1	P1	-	-	-	-	-	-	-	-	-	-	-	-
rs11366915	12:111682498-111682512	AAAAAAAAAAAAAAAAAAAAAAAA	upstream_gene_variant	MODIFIER	ACAD10	ENSG00000111271	Transcript	ENST00000313698.9	protein_coding	-	-	-	-	-	-	-	-	-	rs11366915	3535	1	-	HGNC	HGNC:21597	NM_025247.6	-	1	P1	-	-	-	-	-	-	-	-	-	-	-	-
rs11366915	12:111682498-111682512	AAAAAAAAAAAAAAAAAAAAAAAAA	upstream_gene_variant	MODIFIER	ACAD10	ENSG00000111271	Transcript	ENST00000313698.9	protein_coding	-	-	-	-	-	-	-	-	-	rs11366915	3535	1	-	HGNC	HGNC:21597	NM_025247.6	-	1	P1	-	-	-	-	-	-	-	-	-	-	-	-
rs11366915	12:111682498-111682512	AAAAAAA	intron_variant	MODIFIER	BRAP	ENSG00000089234	Transcript	ENST00000327551.6	protein_coding	-	2023-11-02	-	-	-	-	-	-	-	rs11366915	-	-1	-	HGNC	HGNC:1099	-	-	1	-	-	-	-	-	-	-	-	-	-	-	-	-
rs11366915	12:111682498-111682512	AAAAAAAA	intron_variant	MODIFIER	BRAP	ENSG00000089234	Transcript	ENST00000327551.6	protein_coding	-	2023-11-02	-	-	-	-	-	-	-	rs11366915	-	-1	-	HGNC	HGNC:1099	-	-	1	-	-	-	-	-	-	-	-	-	-	-	-	-
rs11366915	12:111682498-111682512	AAAAAAAAA	intron_variant	MODIFIER	BRAP	ENSG00000089234	Transcript	ENST00000327551.6	protein_coding	-	2023-11-02	-	-	-	-	-	-	-	rs11366915	-	-1	-	HGNC	HGNC:1099	-	-	1	-	-	-	-	-	-	-	-	-	-	-	-	-
rs11366915	12:111682498-111682512	AAAAAAAAAA	intron_variant	MODIFIER	BRAP	ENSG00000089234	Transcript	ENST00000327551.6	protein_coding	-	2023-11-02	-	-	-	-	-	-	-	rs11366915	-	-1	-	HGNC	HGNC:1099	-	-	1	-	-	-	-	-	-	-	-	-	-	-	-	-
rs11366915	12:111682498-111682512	AAAAAAAAAAA	intron_variant	MODIFIER	BRAP	ENSG00000089234	Transcript	ENST00000327551.6	protein_coding	-	2023-11-02	-	-	-	-	-	-	-	rs11366915	-	-1	-	HGNC	HGNC:1099	-	-	1	-	-	-	-	-	-	-	-	-	-	-	-	-
rs11366915	12:111682498-111682512	AAAAAAAAAAAA	intron_variant	MODIFIER	BRAP	ENSG00000089234	Transcript	ENST00000327551.6	protein_coding	-	2023-11-02	-	-	-	-	-	-	-	rs11366915	-	-1	-	HGNC	HGNC:1099	-	-	1	-	-	-	-	-	-	-	-	-	-	-	-	-
rs11366915	12:111682498-111682512	AAAAAAAAAAAAA	intron_variant	MODIFIER	BRAP	ENSG00000089234	Transcript	ENST00000327551.6	protein_coding	-	2023-11-02	-	-	-	-	-	-	-	rs11366915	-	-1	-	HGNC	HGNC:1099	-	-	1	-	-	-	-	-	-	-	-	-	-	-	-	-
rs11366915	12:111682498-111682512	AAAAAAAAAAAAAA	intron_variant	MODIFIER	BRAP	ENSG00000089234	Transcript	ENST00000327551.6	protein_coding	-	2023-11-02	-	-	-	-	-	-	-	rs11366915	-	-1	-	HGNC	HGNC:1099	-	-	1	-	-	-	-	-	-	-	-	-	-	-	-	-
rs11366915	12:111682498-111682512	AAAAAAAAAAAAAAAAA	intron_variant	MODIFIER	BRAP	ENSG00000089234	Transcript	ENST00000327551.6	protein_coding	-	2023-11-02	-	-	-	-	-	-	-	rs11366915	-	-1	-	HGNC	HGNC:1099	-	-	1	-	-	-	-	-	-	-	-	-	-	-	-	-
rs11366915	12:111682498-111682512	AAAAAAAAAAAAAAAAAA	intron_variant	MODIFIER	BRAP	ENSG00000089234	Transcript	ENST00000327551.6	protein_coding	-	2023-11-02	-	-	-	-	-	-	-	rs11366915	-	-1	-	HGNC	HGNC:1099	-	-	1	-	-	-	-	-	-	-	-	-	-	-	-	-
rs11366915	12:111682498-111682512	AAAAAAAAAAAAAAAAAAA	intron_variant	MODIFIER	BRAP	ENSG00000089234	Transcript	ENST00000327551.6	protein_coding	-	2023-11-02	-	-	-	-	-	-	-	rs11366915	-	-1	-	HGNC	HGNC:1099	-	-	1	-	-	-	-	-	-	-	-	-	-	-	-	-
rs11366915	12:111682498-111682512	AAAAAAAAAAAAAAAAAAAA	intron_variant	MODIFIER	BRAP	ENSG00000089234	Transcript	ENST00000327551.6	protein_coding	-	2023-11-02	-	-	-	-	-	-	-	rs11366915	-	-1	-	HGNC	HGNC:1099	-	-	1	-	-	-	-	-	-	-	-	-	-	-	-	-
rs11366915	12:111682498-111682512	AAAAAAAAAAAAAAAAAAAAAA	intron_variant	MODIFIER	BRAP	ENSG00000089234	Transcript	ENST00000327551.6	protein_coding	-	2023-11-02	-	-	-	-	-	-	-	rs11366915	-	-1	-	HGNC	HGNC:1099	-	-	1	-	-	-	-	-	-	-	-	-	-	-	-	-
rs11366915	12:111682498-111682512	AAAAAAAAAAAAAAAAAAAAAAA	intron_variant	MODIFIER	BRAP	ENSG00000089234	Transcript	ENST00000327551.6	protein_coding	-	2023-11-02	-	-	-	-	-	-	-	rs11366915	-	-1	-	HGNC	HGNC:1099	-	-	1	-	-	-	-	-	-	-	-	-	-	-	-	-
rs11366915	12:111682498-111682512	AAAAAAAAAAAAAAAAAAAAAAAA	intron_variant	MODIFIER	BRAP	ENSG00000089234	Transcript	ENST00000327551.6	protein_coding	-	2023-11-02	-	-	-	-	-	-	-	rs11366915	-	-1	-	HGNC	HGNC:1099	-	-	1	-	-	-	-	-	-	-	-	-	-	-	-	-
rs11366915	12:111682498-111682512	AAAAAAAAAAAAAAAAAAAAAAAAA	intron_variant	MODIFIER	BRAP	ENSG00000089234	Transcript	ENST00000327551.6	protein_coding	-	2023-11-02	-	-	-	-	-	-	-	rs11366915	-	-1	-	HGNC	HGNC:1099	-	-	1	-	-	-	-	-	-	-	-	-	-	-	-	-
rs11366915	12:111682498-111682512	AAAAAAA	upstream_gene_variant	MODIFIER	ACAD10	ENSG00000111271	Transcript	ENST00000413681.7	protein_coding_CDS_not_defined	-	-	-	-	-	-	-	-	-	rs11366915	3550	1	-	HGNC	HGNC:21597	-	-	2	-	-	-	-	-	-	-	-	-	-	-	-	-
rs11366915	12:111682498-111682512	AAAAAAAA	upstream_gene_variant	MODIFIER	ACAD10	ENSG00000111271	Transcript	ENST00000413681.7	protein_coding_CDS_not_defined	-	-	-	-	-	-	-	-	-	rs11366915	3550	1	-	HGNC	HGNC:21597	-	-	2	-	-	-	-	-	-	-	-	-	-	-	-	-
rs11366915	12:111682498-111682512	AAAAAAAAA	upstream_gene_variant	MODIFIER	ACAD10	ENSG00000111271	Transcript	ENST00000413681.7	protein_coding_CDS_not_defined	-	-	-	-	-	-	-	-	-	rs11366915	3550	1	-	HGNC	HGNC:21597	-	-	2	-	-	-	-	-	-	-	-	-	-	-	-	-
rs11366915	12:111682498-111682512	AAAAAAAAAA	upstream_gene_variant	MODIFIER	ACAD10	ENSG00000111271	Transcript	ENST00000413681.7	protein_coding_CDS_not_defined	-	-	-	-	-	-	-	-	-	rs11366915	3550	1	-	HGNC	HGNC:21597	-	-	2	-	-	-	-	-	-	-	-	-	-	-	-	-
rs11366915	12:111682498-111682512	AAAAAAAAAAA	upstream_gene_variant	MODIFIER	ACAD10	ENSG00000111271	Transcript	ENST00000413681.7	protein_coding_CDS_not_defined	-	-	-	-	-	-	-	-	-	rs11366915	3550	1	-	HGNC	HGNC:21597	-	-	2	-	-	-	-	-	-	-	-	-	-	-	-	-
rs11366915	12:111682498-111682512	AAAAAAAAAAAA	upstream_gene_variant	MODIFIER	ACAD10	ENSG00000111271	Transcript	ENST00000413681.7	protein_coding_CDS_not_defined	-	-	-	-	-	-	-	-	-	rs11366915	3550	1	-	HGNC	HGNC:21597	-	-	2	-	-	-	-	-	-	-	-	-	-	-	-	-
rs11366915	12:111682498-111682512	AAAAAAAAAAAAA	upstream_gene_variant	MODIFIER	ACAD10	ENSG00000111271	Transcript	ENST00000413681.7	protein_coding_CDS_not_defined	-	-	-	-	-	-	-	-	-	rs11366915	3550	1	-	HGNC	HGNC:21597	-	-	2	-	-	-	-	-	-	-	-	-	-	-	-	-
rs11366915	12:111682498-111682512	AAAAAAAAAAAAAA	upstream_gene_variant	MODIFIER	ACAD10	ENSG00000111271	Transcript	ENST00000413681.7	protein_coding_CDS_not_defined	-	-	-	-	-	-	-	-	-	rs11366915	3550	1	-	HGNC	HGNC:21597	-	-	2	-	-	-	-	-	-	-	-	-	-	-	-	-
rs11366915	12:111682498-111682512	AAAAAAAAAAAAAAAAA	upstream_gene_variant	MODIFIER	ACAD10	ENSG00000111271	Transcript	ENST00000413681.7	protein_coding_CDS_not_defined	-	-	-	-	-	-	-	-	-	rs11366915	3550	1	-	HGNC	HGNC:21597	-	-	2	-	-	-	-	-	-	-	-	-	-	-	-	-
rs11366915	12:111682498-111682512	AAAAAAAAAAAAAAAAAA	upstream_gene_variant	MODIFIER	ACAD10	ENSG00000111271	Transcript	ENST00000413681.7	protein_coding_CDS_not_defined	-	-	-	-	-	-	-	-	-	rs11366915	3550	1	-	HGNC	HGNC:21597	-	-	2	-	-	-	-	-	-	-	-	-	-	-	-	-
rs11366915	12:111682498-111682512	AAAAAAAAAAAAAAAAAAA	upstream_gene_variant	MODIFIER	ACAD10	ENSG00000111271	Transcript	ENST00000413681.7	protein_coding_CDS_not_defined	-	-	-	-	-	-	-	-	-	rs11366915	3550	1	-	HGNC	HGNC:21597	-	-	2	-	-	-	-	-	-	-	-	-	-	-	-	-
rs11366915	12:111682498-111682512	AAAAAAAAAAAAAAAAAAAA	upstream_gene_variant	MODIFIER	ACAD10	ENSG00000111271	Transcript	ENST00000413681.7	protein_coding_CDS_not_defined	-	-	-	-	-	-	-	-	-	rs11366915	3550	1	-	HGNC	HGNC:21597	-	-	2	-	-	-	-	-	-	-	-	-	-	-	-	-
rs11366915	12:111682498-111682512	AAAAAAAAAAAAAAAAAAAAAA	upstream_gene_variant	MODIFIER	ACAD10	ENSG00000111271	Transcript	ENST00000413681.7	protein_coding_CDS_not_defined	-	-	-	-	-	-	-	-	-	rs11366915	3550	1	-	HGNC	HGNC:21597	-	-	2	-	-	-	-	-	-	-	-	-	-	-	-	-
rs11366915	12:111682498-111682512	AAAAAAAAAAAAAAAAAAAAAAA	upstream_gene_variant	MODIFIER	ACAD10	ENSG00000111271	Transcript	ENST00000413681.7	protein_coding_CDS_not_defined	-	-	-	-	-	-	-	-	-	rs11366915	3550	1	-	HGNC	HGNC:21597	-	-	2	-	-	-	-	-	-	-	-	-	-	-	-	-
rs11366915	12:111682498-111682512	AAAAAAAAAAAAAAAAAAAAAAAA	upstream_gene_variant	MODIFIER	ACAD10	ENSG00000111271	Transcript	ENST00000413681.7	protein_coding_CDS_not_defined	-	-	-	-	-	-	-	-	-	rs11366915	3550	1	-	HGNC	HGNC:21597	-	-	2	-	-	-	-	-	-	-	-	-	-	-	-	-
rs11366915	12:111682498-111682512	AAAAAAAAAAAAAAAAAAAAAAAAA	upstream_gene_variant	MODIFIER	ACAD10	ENSG00000111271	Transcript	ENST00000413681.7	protein_coding_CDS_not_defined	-	-	-	-	-	-	-	-	-	rs11366915	3550	1	-	HGNC	HGNC:21597	-	-	2	-	-	-	-	-	-	-	-	-	-	-	-	-
rs11366915	12:111682498-111682512	AAAAAAA	intron_variant	MODIFIER	BRAP	ENSG00000089234	Transcript	ENST00000419234.9	protein_coding	-	2023-11-02	-	-	-	-	-	-	-	rs11366915	-	-1	-	HGNC	HGNC:1099	NM_006768.5	-	1	P1	-	-	-	-	-	-	-	-	-	-	-	-
rs11366915	12:111682498-111682512	AAAAAAAA	intron_variant	MODIFIER	BRAP	ENSG00000089234	Transcript	ENST00000419234.9	protein_coding	-	2023-11-02	-	-	-	-	-	-	-	rs11366915	-	-1	-	HGNC	HGNC:1099	NM_006768.5	-	1	P1	-	-	-	-	-	-	-	-	-	-	-	-
rs11366915	12:111682498-111682512	AAAAAAAAA	intron_variant	MODIFIER	BRAP	ENSG00000089234	Transcript	ENST00000419234.9	protein_coding	-	2023-11-02	-	-	-	-	-	-	-	rs11366915	-	-1	-	HGNC	HGNC:1099	NM_006768.5	-	1	P1	-	-	-	-	-	-	-	-	-	-	-	-
rs11366915	12:111682498-111682512	AAAAAAAAAA	intron_variant	MODIFIER	BRAP	ENSG00000089234	Transcript	ENST00000419234.9	protein_coding	-	2023-11-02	-	-	-	-	-	-	-	rs11366915	-	-1	-	HGNC	HGNC:1099	NM_006768.5	-	1	P1	-	-	-	-	-	-	-	-	-	-	-	-
rs11366915	12:111682498-111682512	AAAAAAAAAAA	intron_variant	MODIFIER	BRAP	ENSG00000089234	Transcript	ENST00000419234.9	protein_coding	-	2023-11-02	-	-	-	-	-	-	-	rs11366915	-	-1	-	HGNC	HGNC:1099	NM_006768.5	-	1	P1	-	-	-	-	-	-	-	-	-	-	-	-
rs11366915	12:111682498-111682512	AAAAAAAAAAAA	intron_variant	MODIFIER	BRAP	ENSG00000089234	Transcript	ENST00000419234.9	protein_coding	-	2023-11-02	-	-	-	-	-	-	-	rs11366915	-	-1	-	HGNC	HGNC:1099	NM_006768.5	-	1	P1	-	-	-	-	-	-	-	-	-	-	-	-
rs11366915	12:111682498-111682512	AAAAAAAAAAAAA	intron_variant	MODIFIER	BRAP	ENSG00000089234	Transcript	ENST00000419234.9	protein_coding	-	2023-11-02	-	-	-	-	-	-	-	rs11366915	-	-1	-	HGNC	HGNC:1099	NM_006768.5	-	1	P1	-	-	-	-	-	-	-	-	-	-	-	-
rs11366915	12:111682498-111682512	AAAAAAAAAAAAAA	intron_variant	MODIFIER	BRAP	ENSG00000089234	Transcript	ENST00000419234.9	protein_coding	-	2023-11-02	-	-	-	-	-	-	-	rs11366915	-	-1	-	HGNC	HGNC:1099	NM_006768.5	-	1	P1	-	-	-	-	-	-	-	-	-	-	-	-
rs11366915	12:111682498-111682512	AAAAAAAAAAAAAAAAA	intron_variant	MODIFIER	BRAP	ENSG00000089234	Transcript	ENST00000419234.9	protein_coding	-	2023-11-02	-	-	-	-	-	-	-	rs11366915	-	-1	-	HGNC	HGNC:1099	NM_006768.5	-	1	P1	-	-	-	-	-	-	-	-	-	-	-	-
rs11366915	12:111682498-111682512	AAAAAAAAAAAAAAAAAA	intron_variant	MODIFIER	BRAP	ENSG00000089234	Transcript	ENST00000419234.9	protein_coding	-	2023-11-02	-	-	-	-	-	-	-	rs11366915	-	-1	-	HGNC	HGNC:1099	NM_006768.5	-	1	P1	-	-	-	-	-	-	-	-	-	-	-	-
rs11366915	12:111682498-111682512	AAAAAAAAAAAAAAAAAAA	intron_variant	MODIFIER	BRAP	ENSG00000089234	Transcript	ENST00000419234.9	protein_coding	-	2023-11-02	-	-	-	-	-	-	-	rs11366915	-	-1	-	HGNC	HGNC:1099	NM_006768.5	-	1	P1	-	-	-	-	-	-	-	-	-	-	-	-
rs11366915	12:111682498-111682512	AAAAAAAAAAAAAAAAAAAA	intron_variant	MODIFIER	BRAP	ENSG00000089234	Transcript	ENST00000419234.9	protein_coding	-	2023-11-02	-	-	-	-	-	-	-	rs11366915	-	-1	-	HGNC	HGNC:1099	NM_006768.5	-	1	P1	-	-	-	-	-	-	-	-	-	-	-	-
rs11366915	12:111682498-111682512	AAAAAAAAAAAAAAAAAAAAAA	intron_variant	MODIFIER	BRAP	ENSG00000089234	Transcript	ENST00000419234.9	protein_coding	-	2023-11-02	-	-	-	-	-	-	-	rs11366915	-	-1	-	HGNC	HGNC:1099	NM_006768.5	-	1	P1	-	-	-	-	-	-	-	-	-	-	-	-
rs11366915	12:111682498-111682512	AAAAAAAAAAAAAAAAAAAAAAA	intron_variant	MODIFIER	BRAP	ENSG00000089234	Transcript	ENST00000419234.9	protein_coding	-	2023-11-02	-	-	-	-	-	-	-	rs11366915	-	-1	-	HGNC	HGNC:1099	NM_006768.5	-	1	P1	-	-	-	-	-	-	-	-	-	-	-	-
rs11366915	12:111682498-111682512	AAAAAAAAAAAAAAAAAAAAAAAA	intron_variant	MODIFIER	BRAP	ENSG00000089234	Transcript	ENST00000419234.9	protein_coding	-	2023-11-02	-	-	-	-	-	-	-	rs11366915	-	-1	-	HGNC	HGNC:1099	NM_006768.5	-	1	P1	-	-	-	-	-	-	-	-	-	-	-	-
rs11366915	12:111682498-111682512	AAAAAAAAAAAAAAAAAAAAAAAAA	intron_variant	MODIFIER	BRAP	ENSG00000089234	Transcript	ENST00000419234.9	protein_coding	-	2023-11-02	-	-	-	-	-	-	-	rs11366915	-	-1	-	HGNC	HGNC:1099	NM_006768.5	-	1	P1	-	-	-	-	-	-	-	-	-	-	-	-
rs11366915	12:111682498-111682512	AAAAAAA	upstream_gene_variant	MODIFIER	ACAD10	ENSG00000111271	Transcript	ENST00000455480.6	protein_coding	-	-	-	-	-	-	-	-	-	rs11366915	3558	1	-	HGNC	HGNC:21597	-	-	1	-	-	-	-	-	-	-	-	-	-	-	-	-
rs11366915	12:111682498-111682512	AAAAAAAA	upstream_gene_variant	MODIFIER	ACAD10	ENSG00000111271	Transcript	ENST00000455480.6	protein_coding	-	-	-	-	-	-	-	-	-	rs11366915	3558	1	-	HGNC	HGNC:21597	-	-	1	-	-	-	-	-	-	-	-	-	-	-	-	-
rs11366915	12:111682498-111682512	AAAAAAAAA	upstream_gene_variant	MODIFIER	ACAD10	ENSG00000111271	Transcript	ENST00000455480.6	protein_coding	-	-	-	-	-	-	-	-	-	rs11366915	3558	1	-	HGNC	HGNC:21597	-	-	1	-	-	-	-	-	-	-	-	-	-	-	-	-
rs11366915	12:111682498-111682512	AAAAAAAAAA	upstream_gene_variant	MODIFIER	ACAD10	ENSG00000111271	Transcript	ENST00000455480.6	protein_coding	-	-	-	-	-	-	-	-	-	rs11366915	3558	1	-	HGNC	HGNC:21597	-	-	1	-	-	-	-	-	-	-	-	-	-	-	-	-
rs11366915	12:111682498-111682512	AAAAAAAAAAA	upstream_gene_variant	MODIFIER	ACAD10	ENSG00000111271	Transcript	ENST00000455480.6	protein_coding	-	-	-	-	-	-	-	-	-	rs11366915	3558	1	-	HGNC	HGNC:21597	-	-	1	-	-	-	-	-	-	-	-	-	-	-	-	-
rs11366915	12:111682498-111682512	AAAAAAAAAAAA	upstream_gene_variant	MODIFIER	ACAD10	ENSG00000111271	Transcript	ENST00000455480.6	protein_coding	-	-	-	-	-	-	-	-	-	rs11366915	3558	1	-	HGNC	HGNC:21597	-	-	1	-	-	-	-	-	-	-	-	-	-	-	-	-
rs11366915	12:111682498-111682512	AAAAAAAAAAAAA	upstream_gene_variant	MODIFIER	ACAD10	ENSG00000111271	Transcript	ENST00000455480.6	protein_coding	-	-	-	-	-	-	-	-	-	rs11366915	3558	1	-	HGNC	HGNC:21597	-	-	1	-	-	-	-	-	-	-	-	-	-	-	-	-
rs11366915	12:111682498-111682512	AAAAAAAAAAAAAA	upstream_gene_variant	MODIFIER	ACAD10	ENSG00000111271	Transcript	ENST00000455480.6	protein_coding	-	-	-	-	-	-	-	-	-	rs11366915	3558	1	-	HGNC	HGNC:21597	-	-	1	-	-	-	-	-	-	-	-	-	-	-	-	-
rs11366915	12:111682498-111682512	AAAAAAAAAAAAAAAAA	upstream_gene_variant	MODIFIER	ACAD10	ENSG00000111271	Transcript	ENST00000455480.6	protein_coding	-	-	-	-	-	-	-	-	-	rs11366915	3558	1	-	HGNC	HGNC:21597	-	-	1	-	-	-	-	-	-	-	-	-	-	-	-	-
rs11366915	12:111682498-111682512	AAAAAAAAAAAAAAAAAA	upstream_gene_variant	MODIFIER	ACAD10	ENSG00000111271	Transcript	ENST00000455480.6	protein_coding	-	-	-	-	-	-	-	-	-	rs11366915	3558	1	-	HGNC	HGNC:21597	-	-	1	-	-	-	-	-	-	-	-	-	-	-	-	-
rs11366915	12:111682498-111682512	AAAAAAAAAAAAAAAAAAA	upstream_gene_variant	MODIFIER	ACAD10	ENSG00000111271	Transcript	ENST00000455480.6	protein_coding	-	-	-	-	-	-	-	-	-	rs11366915	3558	1	-	HGNC	HGNC:21597	-	-	1	-	-	-	-	-	-	-	-	-	-	-	-	-
rs11366915	12:111682498-111682512	AAAAAAAAAAAAAAAAAAAA	upstream_gene_variant	MODIFIER	ACAD10	ENSG00000111271	Transcript	ENST00000455480.6	protein_coding	-	-	-	-	-	-	-	-	-	rs11366915	3558	1	-	HGNC	HGNC:21597	-	-	1	-	-	-	-	-	-	-	-	-	-	-	-	-
rs11366915	12:111682498-111682512	AAAAAAAAAAAAAAAAAAAAAA	upstream_gene_variant	MODIFIER	ACAD10	ENSG00000111271	Transcript	ENST00000455480.6	protein_coding	-	-	-	-	-	-	-	-	-	rs11366915	3558	1	-	HGNC	HGNC:21597	-	-	1	-	-	-	-	-	-	-	-	-	-	-	-	-
rs11366915	12:111682498-111682512	AAAAAAAAAAAAAAAAAAAAAAA	upstream_gene_variant	MODIFIER	ACAD10	ENSG00000111271	Transcript	ENST00000455480.6	protein_coding	-	-	-	-	-	-	-	-	-	rs11366915	3558	1	-	HGNC	HGNC:21597	-	-	1	-	-	-	-	-	-	-	-	-	-	-	-	-
rs11366915	12:111682498-111682512	AAAAAAAAAAAAAAAAAAAAAAAA	upstream_gene_variant	MODIFIER	ACAD10	ENSG00000111271	Transcript	ENST00000455480.6	protein_coding	-	-	-	-	-	-	-	-	-	rs11366915	3558	1	-	HGNC	HGNC:21597	-	-	1	-	-	-	-	-	-	-	-	-	-	-	-	-
rs11366915	12:111682498-111682512	AAAAAAAAAAAAAAAAAAAAAAAAA	upstream_gene_variant	MODIFIER	ACAD10	ENSG00000111271	Transcript	ENST00000455480.6	protein_coding	-	-	-	-	-	-	-	-	-	rs11366915	3558	1	-	HGNC	HGNC:21597	-	-	1	-	-	-	-	-	-	-	-	-	-	-	-	-
rs11366915	12:111682498-111682512	AAAAAAA	upstream_gene_variant	MODIFIER	ACAD10	ENSG00000111271	Transcript	ENST00000507135.5	retained_intron	-	-	-	-	-	-	-	-	-	rs11366915	3563	1	-	HGNC	HGNC:21597	-	-	1	-	-	-	-	-	-	-	-	-	-	-	-	-
rs11366915	12:111682498-111682512	AAAAAAAA	upstream_gene_variant	MODIFIER	ACAD10	ENSG00000111271	Transcript	ENST00000507135.5	retained_intron	-	-	-	-	-	-	-	-	-	rs11366915	3563	1	-	HGNC	HGNC:21597	-	-	1	-	-	-	-	-	-	-	-	-	-	-	-	-
rs11366915	12:111682498-111682512	AAAAAAAAA	upstream_gene_variant	MODIFIER	ACAD10	ENSG00000111271	Transcript	ENST00000507135.5	retained_intron	-	-	-	-	-	-	-	-	-	rs11366915	3563	1	-	HGNC	HGNC:21597	-	-	1	-	-	-	-	-	-	-	-	-	-	-	-	-
rs11366915	12:111682498-111682512	AAAAAAAAAA	upstream_gene_variant	MODIFIER	ACAD10	ENSG00000111271	Transcript	ENST00000507135.5	retained_intron	-	-	-	-	-	-	-	-	-	rs11366915	3563	1	-	HGNC	HGNC:21597	-	-	1	-	-	-	-	-	-	-	-	-	-	-	-	-
rs11366915	12:111682498-111682512	AAAAAAAAAAA	upstream_gene_variant	MODIFIER	ACAD10	ENSG00000111271	Transcript	ENST00000507135.5	retained_intron	-	-	-	-	-	-	-	-	-	rs11366915	3563	1	-	HGNC	HGNC:21597	-	-	1	-	-	-	-	-	-	-	-	-	-	-	-	-
rs11366915	12:111682498-111682512	AAAAAAAAAAAA	upstream_gene_variant	MODIFIER	ACAD10	ENSG00000111271	Transcript	ENST00000507135.5	retained_intron	-	-	-	-	-	-	-	-	-	rs11366915	3563	1	-	HGNC	HGNC:21597	-	-	1	-	-	-	-	-	-	-	-	-	-	-	-	-
rs11366915	12:111682498-111682512	AAAAAAAAAAAAA	upstream_gene_variant	MODIFIER	ACAD10	ENSG00000111271	Transcript	ENST00000507135.5	retained_intron	-	-	-	-	-	-	-	-	-	rs11366915	3563	1	-	HGNC	HGNC:21597	-	-	1	-	-	-	-	-	-	-	-	-	-	-	-	-
rs11366915	12:111682498-111682512	AAAAAAAAAAAAAA	upstream_gene_variant	MODIFIER	ACAD10	ENSG00000111271	Transcript	ENST00000507135.5	retained_intron	-	-	-	-	-	-	-	-	-	rs11366915	3563	1	-	HGNC	HGNC:21597	-	-	1	-	-	-	-	-	-	-	-	-	-	-	-	-
rs11366915	12:111682498-111682512	AAAAAAAAAAAAAAAAA	upstream_gene_variant	MODIFIER	ACAD10	ENSG00000111271	Transcript	ENST00000507135.5	retained_intron	-	-	-	-	-	-	-	-	-	rs11366915	3563	1	-	HGNC	HGNC:21597	-	-	1	-	-	-	-	-	-	-	-	-	-	-	-	-
rs11366915	12:111682498-111682512	AAAAAAAAAAAAAAAAAA	upstream_gene_variant	MODIFIER	ACAD10	ENSG00000111271	Transcript	ENST00000507135.5	retained_intron	-	-	-	-	-	-	-	-	-	rs11366915	3563	1	-	HGNC	HGNC:21597	-	-	1	-	-	-	-	-	-	-	-	-	-	-	-	-
rs11366915	12:111682498-111682512	AAAAAAAAAAAAAAAAAAA	upstream_gene_variant	MODIFIER	ACAD10	ENSG00000111271	Transcript	ENST00000507135.5	retained_intron	-	-	-	-	-	-	-	-	-	rs11366915	3563	1	-	HGNC	HGNC:21597	-	-	1	-	-	-	-	-	-	-	-	-	-	-	-	-
rs11366915	12:111682498-111682512	AAAAAAAAAAAAAAAAAAAA	upstream_gene_variant	MODIFIER	ACAD10	ENSG00000111271	Transcript	ENST00000507135.5	retained_intron	-	-	-	-	-	-	-	-	-	rs11366915	3563	1	-	HGNC	HGNC:21597	-	-	1	-	-	-	-	-	-	-	-	-	-	-	-	-
rs11366915	12:111682498-111682512	AAAAAAAAAAAAAAAAAAAAAA	upstream_gene_variant	MODIFIER	ACAD10	ENSG00000111271	Transcript	ENST00000507135.5	retained_intron	-	-	-	-	-	-	-	-	-	rs11366915	3563	1	-	HGNC	HGNC:21597	-	-	1	-	-	-	-	-	-	-	-	-	-	-	-	-
rs11366915	12:111682498-111682512	AAAAAAAAAAAAAAAAAAAAAAA	upstream_gene_variant	MODIFIER	ACAD10	ENSG00000111271	Transcript	ENST00000507135.5	retained_intron	-	-	-	-	-	-	-	-	-	rs11366915	3563	1	-	HGNC	HGNC:21597	-	-	1	-	-	-	-	-	-	-	-	-	-	-	-	-
rs11366915	12:111682498-111682512	AAAAAAAAAAAAAAAAAAAAAAAA	upstream_gene_variant	MODIFIER	ACAD10	ENSG00000111271	Transcript	ENST00000507135.5	retained_intron	-	-	-	-	-	-	-	-	-	rs11366915	3563	1	-	HGNC	HGNC:21597	-	-	1	-	-	-	-	-	-	-	-	-	-	-	-	-
rs11366915	12:111682498-111682512	AAAAAAAAAAAAAAAAAAAAAAAAA	upstream_gene_variant	MODIFIER	ACAD10	ENSG00000111271	Transcript	ENST00000507135.5	retained_intron	-	-	-	-	-	-	-	-	-	rs11366915	3563	1	-	HGNC	HGNC:21597	-	-	1	-	-	-	-	-	-	-	-	-	-	-	-	-
rs11366915	12:111682498-111682512	AAAAAAA	upstream_gene_variant	MODIFIER	ACAD10	ENSG00000111271	Transcript	ENST00000509936.5	retained_intron	-	-	-	-	-	-	-	-	-	rs11366915	3550	1	-	HGNC	HGNC:21597	-	-	1	-	-	-	-	-	-	-	-	-	-	-	-	-
rs11366915	12:111682498-111682512	AAAAAAAA	upstream_gene_variant	MODIFIER	ACAD10	ENSG00000111271	Transcript	ENST00000509936.5	retained_intron	-	-	-	-	-	-	-	-	-	rs11366915	3550	1	-	HGNC	HGNC:21597	-	-	1	-	-	-	-	-	-	-	-	-	-	-	-	-
rs11366915	12:111682498-111682512	AAAAAAAAA	upstream_gene_variant	MODIFIER	ACAD10	ENSG00000111271	Transcript	ENST00000509936.5	retained_intron	-	-	-	-	-	-	-	-	-	rs11366915	3550	1	-	HGNC	HGNC:21597	-	-	1	-	-	-	-	-	-	-	-	-	-	-	-	-
rs11366915	12:111682498-111682512	AAAAAAAAAA	upstream_gene_variant	MODIFIER	ACAD10	ENSG00000111271	Transcript	ENST00000509936.5	retained_intron	-	-	-	-	-	-	-	-	-	rs11366915	3550	1	-	HGNC	HGNC:21597	-	-	1	-	-	-	-	-	-	-	-	-	-	-	-	-
rs11366915	12:111682498-111682512	AAAAAAAAAAA	upstream_gene_variant	MODIFIER	ACAD10	ENSG00000111271	Transcript	ENST00000509936.5	retained_intron	-	-	-	-	-	-	-	-	-	rs11366915	3550	1	-	HGNC	HGNC:21597	-	-	1	-	-	-	-	-	-	-	-	-	-	-	-	-
rs11366915	12:111682498-111682512	AAAAAAAAAAAA	upstream_gene_variant	MODIFIER	ACAD10	ENSG00000111271	Transcript	ENST00000509936.5	retained_intron	-	-	-	-	-	-	-	-	-	rs11366915	3550	1	-	HGNC	HGNC:21597	-	-	1	-	-	-	-	-	-	-	-	-	-	-	-	-
rs11366915	12:111682498-111682512	AAAAAAAAAAAAA	upstream_gene_variant	MODIFIER	ACAD10	ENSG00000111271	Transcript	ENST00000509936.5	retained_intron	-	-	-	-	-	-	-	-	-	rs11366915	3550	1	-	HGNC	HGNC:21597	-	-	1	-	-	-	-	-	-	-	-	-	-	-	-	-
rs11366915	12:111682498-111682512	AAAAAAAAAAAAAA	upstream_gene_variant	MODIFIER	ACAD10	ENSG00000111271	Transcript	ENST00000509936.5	retained_intron	-	-	-	-	-	-	-	-	-	rs11366915	3550	1	-	HGNC	HGNC:21597	-	-	1	-	-	-	-	-	-	-	-	-	-	-	-	-
rs11366915	12:111682498-111682512	AAAAAAAAAAAAAAAAA	upstream_gene_variant	MODIFIER	ACAD10	ENSG00000111271	Transcript	ENST00000509936.5	retained_intron	-	-	-	-	-	-	-	-	-	rs11366915	3550	1	-	HGNC	HGNC:21597	-	-	1	-	-	-	-	-	-	-	-	-	-	-	-	-
rs11366915	12:111682498-111682512	AAAAAAAAAAAAAAAAAA	upstream_gene_variant	MODIFIER	ACAD10	ENSG00000111271	Transcript	ENST00000509936.5	retained_intron	-	-	-	-	-	-	-	-	-	rs11366915	3550	1	-	HGNC	HGNC:21597	-	-	1	-	-	-	-	-	-	-	-	-	-	-	-	-
rs11366915	12:111682498-111682512	AAAAAAAAAAAAAAAAAAA	upstream_gene_variant	MODIFIER	ACAD10	ENSG00000111271	Transcript	ENST00000509936.5	retained_intron	-	-	-	-	-	-	-	-	-	rs11366915	3550	1	-	HGNC	HGNC:21597	-	-	1	-	-	-	-	-	-	-	-	-	-	-	-	-
rs11366915	12:111682498-111682512	AAAAAAAAAAAAAAAAAAAA	upstream_gene_variant	MODIFIER	ACAD10	ENSG00000111271	Transcript	ENST00000509936.5	retained_intron	-	-	-	-	-	-	-	-	-	rs11366915	3550	1	-	HGNC	HGNC:21597	-	-	1	-	-	-	-	-	-	-	-	-	-	-	-	-
rs11366915	12:111682498-111682512	AAAAAAAAAAAAAAAAAAAAAA	upstream_gene_variant	MODIFIER	ACAD10	ENSG00000111271	Transcript	ENST00000509936.5	retained_intron	-	-	-	-	-	-	-	-	-	rs11366915	3550	1	-	HGNC	HGNC:21597	-	-	1	-	-	-	-	-	-	-	-	-	-	-	-	-
rs11366915	12:111682498-111682512	AAAAAAAAAAAAAAAAAAAAAAA	upstream_gene_variant	MODIFIER	ACAD10	ENSG00000111271	Transcript	ENST00000509936.5	retained_intron	-	-	-	-	-	-	-	-	-	rs11366915	3550	1	-	HGNC	HGNC:21597	-	-	1	-	-	-	-	-	-	-	-	-	-	-	-	-
rs11366915	12:111682498-111682512	AAAAAAAAAAAAAAAAAAAAAAAA	upstream_gene_variant	MODIFIER	ACAD10	ENSG00000111271	Transcript	ENST00000509936.5	retained_intron	-	-	-	-	-	-	-	-	-	rs11366915	3550	1	-	HGNC	HGNC:21597	-	-	1	-	-	-	-	-	-	-	-	-	-	-	-	-
rs11366915	12:111682498-111682512	AAAAAAAAAAAAAAAAAAAAAAAAA	upstream_gene_variant	MODIFIER	ACAD10	ENSG00000111271	Transcript	ENST00000509936.5	retained_intron	-	-	-	-	-	-	-	-	-	rs11366915	3550	1	-	HGNC	HGNC:21597	-	-	1	-	-	-	-	-	-	-	-	-	-	-	-	-
rs11366915	12:111682498-111682512	AAAAAAA	upstream_gene_variant	MODIFIER	ACAD10	ENSG00000111271	Transcript	ENST00000511915.1	retained_intron	-	-	-	-	-	-	-	-	-	rs11366915	3538	1	-	HGNC	HGNC:21597	-	-	4	-	-	-	-	-	-	-	-	-	-	-	-	-
rs11366915	12:111682498-111682512	AAAAAAAA	upstream_gene_variant	MODIFIER	ACAD10	ENSG00000111271	Transcript	ENST00000511915.1	retained_intron	-	-	-	-	-	-	-	-	-	rs11366915	3538	1	-	HGNC	HGNC:21597	-	-	4	-	-	-	-	-	-	-	-	-	-	-	-	-
rs11366915	12:111682498-111682512	AAAAAAAAA	upstream_gene_variant	MODIFIER	ACAD10	ENSG00000111271	Transcript	ENST00000511915.1	retained_intron	-	-	-	-	-	-	-	-	-	rs11366915	3538	1	-	HGNC	HGNC:21597	-	-	4	-	-	-	-	-	-	-	-	-	-	-	-	-
rs11366915	12:111682498-111682512	AAAAAAAAAA	upstream_gene_variant	MODIFIER	ACAD10	ENSG00000111271	Transcript	ENST00000511915.1	retained_intron	-	-	-	-	-	-	-	-	-	rs11366915	3538	1	-	HGNC	HGNC:21597	-	-	4	-	-	-	-	-	-	-	-	-	-	-	-	-
rs11366915	12:111682498-111682512	AAAAAAAAAAA	upstream_gene_variant	MODIFIER	ACAD10	ENSG00000111271	Transcript	ENST00000511915.1	retained_intron	-	-	-	-	-	-	-	-	-	rs11366915	3538	1	-	HGNC	HGNC:21597	-	-	4	-	-	-	-	-	-	-	-	-	-	-	-	-
rs11366915	12:111682498-111682512	AAAAAAAAAAAA	upstream_gene_variant	MODIFIER	ACAD10	ENSG00000111271	Transcript	ENST00000511915.1	retained_intron	-	-	-	-	-	-	-	-	-	rs11366915	3538	1	-	HGNC	HGNC:21597	-	-	4	-	-	-	-	-	-	-	-	-	-	-	-	-
rs11366915	12:111682498-111682512	AAAAAAAAAAAAA	upstream_gene_variant	MODIFIER	ACAD10	ENSG00000111271	Transcript	ENST00000511915.1	retained_intron	-	-	-	-	-	-	-	-	-	rs11366915	3538	1	-	HGNC	HGNC:21597	-	-	4	-	-	-	-	-	-	-	-	-	-	-	-	-
rs11366915	12:111682498-111682512	AAAAAAAAAAAAAA	upstream_gene_variant	MODIFIER	ACAD10	ENSG00000111271	Transcript	ENST00000511915.1	retained_intron	-	-	-	-	-	-	-	-	-	rs11366915	3538	1	-	HGNC	HGNC:21597	-	-	4	-	-	-	-	-	-	-	-	-	-	-	-	-
rs11366915	12:111682498-111682512	AAAAAAAAAAAAAAAAA	upstream_gene_variant	MODIFIER	ACAD10	ENSG00000111271	Transcript	ENST00000511915.1	retained_intron	-	-	-	-	-	-	-	-	-	rs11366915	3538	1	-	HGNC	HGNC:21597	-	-	4	-	-	-	-	-	-	-	-	-	-	-	-	-
rs11366915	12:111682498-111682512	AAAAAAAAAAAAAAAAAA	upstream_gene_variant	MODIFIER	ACAD10	ENSG00000111271	Transcript	ENST00000511915.1	retained_intron	-	-	-	-	-	-	-	-	-	rs11366915	3538	1	-	HGNC	HGNC:21597	-	-	4	-	-	-	-	-	-	-	-	-	-	-	-	-
rs11366915	12:111682498-111682512	AAAAAAAAAAAAAAAAAAA	upstream_gene_variant	MODIFIER	ACAD10	ENSG00000111271	Transcript	ENST00000511915.1	retained_intron	-	-	-	-	-	-	-	-	-	rs11366915	3538	1	-	HGNC	HGNC:21597	-	-	4	-	-	-	-	-	-	-	-	-	-	-	-	-
rs11366915	12:111682498-111682512	AAAAAAAAAAAAAAAAAAAA	upstream_gene_variant	MODIFIER	ACAD10	ENSG00000111271	Transcript	ENST00000511915.1	retained_intron	-	-	-	-	-	-	-	-	-	rs11366915	3538	1	-	HGNC	HGNC:21597	-	-	4	-	-	-	-	-	-	-	-	-	-	-	-	-
rs11366915	12:111682498-111682512	AAAAAAAAAAAAAAAAAAAAAA	upstream_gene_variant	MODIFIER	ACAD10	ENSG00000111271	Transcript	ENST00000511915.1	retained_intron	-	-	-	-	-	-	-	-	-	rs11366915	3538	1	-	HGNC	HGNC:21597	-	-	4	-	-	-	-	-	-	-	-	-	-	-	-	-
rs11366915	12:111682498-111682512	AAAAAAAAAAAAAAAAAAAAAAA	upstream_gene_variant	MODIFIER	ACAD10	ENSG00000111271	Transcript	ENST00000511915.1	retained_intron	-	-	-	-	-	-	-	-	-	rs11366915	3538	1	-	HGNC	HGNC:21597	-	-	4	-	-	-	-	-	-	-	-	-	-	-	-	-
rs11366915	12:111682498-111682512	AAAAAAAAAAAAAAAAAAAAAAAA	upstream_gene_variant	MODIFIER	ACAD10	ENSG00000111271	Transcript	ENST00000511915.1	retained_intron	-	-	-	-	-	-	-	-	-	rs11366915	3538	1	-	HGNC	HGNC:21597	-	-	4	-	-	-	-	-	-	-	-	-	-	-	-	-
rs11366915	12:111682498-111682512	AAAAAAAAAAAAAAAAAAAAAAAAA	upstream_gene_variant	MODIFIER	ACAD10	ENSG00000111271	Transcript	ENST00000511915.1	retained_intron	-	-	-	-	-	-	-	-	-	rs11366915	3538	1	-	HGNC	HGNC:21597	-	-	4	-	-	-	-	-	-	-	-	-	-	-	-	-
rs11366915	12:111682498-111682512	AAAAAAA	upstream_gene_variant	MODIFIER	ACAD10	ENSG00000111271	Transcript	ENST00000514615.5	protein_coding	-	-	-	-	-	-	-	-	-	rs11366915	3546	1	cds_end_NF	HGNC	HGNC:21597	-	-	5	-	-	-	-	-	-	-	-	-	-	-	-	-
rs11366915	12:111682498-111682512	AAAAAAAA	upstream_gene_variant	MODIFIER	ACAD10	ENSG00000111271	Transcript	ENST00000514615.5	protein_coding	-	-	-	-	-	-	-	-	-	rs11366915	3546	1	cds_end_NF	HGNC	HGNC:21597	-	-	5	-	-	-	-	-	-	-	-	-	-	-	-	-
rs11366915	12:111682498-111682512	AAAAAAAAA	upstream_gene_variant	MODIFIER	ACAD10	ENSG00000111271	Transcript	ENST00000514615.5	protein_coding	-	-	-	-	-	-	-	-	-	rs11366915	3546	1	cds_end_NF	HGNC	HGNC:21597	-	-	5	-	-	-	-	-	-	-	-	-	-	-	-	-
rs11366915	12:111682498-111682512	AAAAAAAAAA	upstream_gene_variant	MODIFIER	ACAD10	ENSG00000111271	Transcript	ENST00000514615.5	protein_coding	-	-	-	-	-	-	-	-	-	rs11366915	3546	1	cds_end_NF	HGNC	HGNC:21597	-	-	5	-	-	-	-	-	-	-	-	-	-	-	-	-
rs11366915	12:111682498-111682512	AAAAAAAAAAA	upstream_gene_variant	MODIFIER	ACAD10	ENSG00000111271	Transcript	ENST00000514615.5	protein_coding	-	-	-	-	-	-	-	-	-	rs11366915	3546	1	cds_end_NF	HGNC	HGNC:21597	-	-	5	-	-	-	-	-	-	-	-	-	-	-	-	-
rs11366915	12:111682498-111682512	AAAAAAAAAAAA	upstream_gene_variant	MODIFIER	ACAD10	ENSG00000111271	Transcript	ENST00000514615.5	protein_coding	-	-	-	-	-	-	-	-	-	rs11366915	3546	1	cds_end_NF	HGNC	HGNC:21597	-	-	5	-	-	-	-	-	-	-	-	-	-	-	-	-
rs11366915	12:111682498-111682512	AAAAAAAAAAAAA	upstream_gene_variant	MODIFIER	ACAD10	ENSG00000111271	Transcript	ENST00000514615.5	protein_coding	-	-	-	-	-	-	-	-	-	rs11366915	3546	1	cds_end_NF	HGNC	HGNC:21597	-	-	5	-	-	-	-	-	-	-	-	-	-	-	-	-
rs11366915	12:111682498-111682512	AAAAAAAAAAAAAA	upstream_gene_variant	MODIFIER	ACAD10	ENSG00000111271	Transcript	ENST00000514615.5	protein_coding	-	-	-	-	-	-	-	-	-	rs11366915	3546	1	cds_end_NF	HGNC	HGNC:21597	-	-	5	-	-	-	-	-	-	-	-	-	-	-	-	-
rs11366915	12:111682498-111682512	AAAAAAAAAAAAAAAAA	upstream_gene_variant	MODIFIER	ACAD10	ENSG00000111271	Transcript	ENST00000514615.5	protein_coding	-	-	-	-	-	-	-	-	-	rs11366915	3546	1	cds_end_NF	HGNC	HGNC:21597	-	-	5	-	-	-	-	-	-	-	-	-	-	-	-	-
rs11366915	12:111682498-111682512	AAAAAAAAAAAAAAAAAA	upstream_gene_variant	MODIFIER	ACAD10	ENSG00000111271	Transcript	ENST00000514615.5	protein_coding	-	-	-	-	-	-	-	-	-	rs11366915	3546	1	cds_end_NF	HGNC	HGNC:21597	-	-	5	-	-	-	-	-	-	-	-	-	-	-	-	-
rs11366915	12:111682498-111682512	AAAAAAAAAAAAAAAAAAA	upstream_gene_variant	MODIFIER	ACAD10	ENSG00000111271	Transcript	ENST00000514615.5	protein_coding	-	-	-	-	-	-	-	-	-	rs11366915	3546	1	cds_end_NF	HGNC	HGNC:21597	-	-	5	-	-	-	-	-	-	-	-	-	-	-	-	-
rs11366915	12:111682498-111682512	AAAAAAAAAAAAAAAAAAAA	upstream_gene_variant	MODIFIER	ACAD10	ENSG00000111271	Transcript	ENST00000514615.5	protein_coding	-	-	-	-	-	-	-	-	-	rs11366915	3546	1	cds_end_NF	HGNC	HGNC:21597	-	-	5	-	-	-	-	-	-	-	-	-	-	-	-	-
rs11366915	12:111682498-111682512	AAAAAAAAAAAAAAAAAAAAAA	upstream_gene_variant	MODIFIER	ACAD10	ENSG00000111271	Transcript	ENST00000514615.5	protein_coding	-	-	-	-	-	-	-	-	-	rs11366915	3546	1	cds_end_NF	HGNC	HGNC:21597	-	-	5	-	-	-	-	-	-	-	-	-	-	-	-	-
rs11366915	12:111682498-111682512	AAAAAAAAAAAAAAAAAAAAAAA	upstream_gene_variant	MODIFIER	ACAD10	ENSG00000111271	Transcript	ENST00000514615.5	protein_coding	-	-	-	-	-	-	-	-	-	rs11366915	3546	1	cds_end_NF	HGNC	HGNC:21597	-	-	5	-	-	-	-	-	-	-	-	-	-	-	-	-
rs11366915	12:111682498-111682512	AAAAAAAAAAAAAAAAAAAAAAAA	upstream_gene_variant	MODIFIER	ACAD10	ENSG00000111271	Transcript	ENST00000514615.5	protein_coding	-	-	-	-	-	-	-	-	-	rs11366915	3546	1	cds_end_NF	HGNC	HGNC:21597	-	-	5	-	-	-	-	-	-	-	-	-	-	-	-	-
rs11366915	12:111682498-111682512	AAAAAAAAAAAAAAAAAAAAAAAAA	upstream_gene_variant	MODIFIER	ACAD10	ENSG00000111271	Transcript	ENST00000514615.5	protein_coding	-	-	-	-	-	-	-	-	-	rs11366915	3546	1	cds_end_NF	HGNC	HGNC:21597	-	-	5	-	-	-	-	-	-	-	-	-	-	-	-	-
rs11366915	12:111682498-111682512	AAAAAAA	upstream_gene_variant	MODIFIER	ACAD10	ENSG00000111271	Transcript	ENST00000515283.1	protein_coding	-	-	-	-	-	-	-	-	-	rs11366915	3564	1	cds_end_NF	HGNC	HGNC:21597	-	-	3	-	-	-	-	-	-	-	-	-	-	-	-	-
rs11366915	12:111682498-111682512	AAAAAAAA	upstream_gene_variant	MODIFIER	ACAD10	ENSG00000111271	Transcript	ENST00000515283.1	protein_coding	-	-	-	-	-	-	-	-	-	rs11366915	3564	1	cds_end_NF	HGNC	HGNC:21597	-	-	3	-	-	-	-	-	-	-	-	-	-	-	-	-
rs11366915	12:111682498-111682512	AAAAAAAAA	upstream_gene_variant	MODIFIER	ACAD10	ENSG00000111271	Transcript	ENST00000515283.1	protein_coding	-	-	-	-	-	-	-	-	-	rs11366915	3564	1	cds_end_NF	HGNC	HGNC:21597	-	-	3	-	-	-	-	-	-	-	-	-	-	-	-	-
rs11366915	12:111682498-111682512	AAAAAAAAAA	upstream_gene_variant	MODIFIER	ACAD10	ENSG00000111271	Transcript	ENST00000515283.1	protein_coding	-	-	-	-	-	-	-	-	-	rs11366915	3564	1	cds_end_NF	HGNC	HGNC:21597	-	-	3	-	-	-	-	-	-	-	-	-	-	-	-	-
rs11366915	12:111682498-111682512	AAAAAAAAAAA	upstream_gene_variant	MODIFIER	ACAD10	ENSG00000111271	Transcript	ENST00000515283.1	protein_coding	-	-	-	-	-	-	-	-	-	rs11366915	3564	1	cds_end_NF	HGNC	HGNC:21597	-	-	3	-	-	-	-	-	-	-	-	-	-	-	-	-
rs11366915	12:111682498-111682512	AAAAAAAAAAAA	upstream_gene_variant	MODIFIER	ACAD10	ENSG00000111271	Transcript	ENST00000515283.1	protein_coding	-	-	-	-	-	-	-	-	-	rs11366915	3564	1	cds_end_NF	HGNC	HGNC:21597	-	-	3	-	-	-	-	-	-	-	-	-	-	-	-	-
rs11366915	12:111682498-111682512	AAAAAAAAAAAAA	upstream_gene_variant	MODIFIER	ACAD10	ENSG00000111271	Transcript	ENST00000515283.1	protein_coding	-	-	-	-	-	-	-	-	-	rs11366915	3564	1	cds_end_NF	HGNC	HGNC:21597	-	-	3	-	-	-	-	-	-	-	-	-	-	-	-	-
rs11366915	12:111682498-111682512	AAAAAAAAAAAAAA	upstream_gene_variant	MODIFIER	ACAD10	ENSG00000111271	Transcript	ENST00000515283.1	protein_coding	-	-	-	-	-	-	-	-	-	rs11366915	3564	1	cds_end_NF	HGNC	HGNC:21597	-	-	3	-	-	-	-	-	-	-	-	-	-	-	-	-
rs11366915	12:111682498-111682512	AAAAAAAAAAAAAAAAA	upstream_gene_variant	MODIFIER	ACAD10	ENSG00000111271	Transcript	ENST00000515283.1	protein_coding	-	-	-	-	-	-	-	-	-	rs11366915	3564	1	cds_end_NF	HGNC	HGNC:21597	-	-	3	-	-	-	-	-	-	-	-	-	-	-	-	-
rs11366915	12:111682498-111682512	AAAAAAAAAAAAAAAAAA	upstream_gene_variant	MODIFIER	ACAD10	ENSG00000111271	Transcript	ENST00000515283.1	protein_coding	-	-	-	-	-	-	-	-	-	rs11366915	3564	1	cds_end_NF	HGNC	HGNC:21597	-	-	3	-	-	-	-	-	-	-	-	-	-	-	-	-
rs11366915	12:111682498-111682512	AAAAAAAAAAAAAAAAAAA	upstream_gene_variant	MODIFIER	ACAD10	ENSG00000111271	Transcript	ENST00000515283.1	protein_coding	-	-	-	-	-	-	-	-	-	rs11366915	3564	1	cds_end_NF	HGNC	HGNC:21597	-	-	3	-	-	-	-	-	-	-	-	-	-	-	-	-
rs11366915	12:111682498-111682512	AAAAAAAAAAAAAAAAAAAA	upstream_gene_variant	MODIFIER	ACAD10	ENSG00000111271	Transcript	ENST00000515283.1	protein_coding	-	-	-	-	-	-	-	-	-	rs11366915	3564	1	cds_end_NF	HGNC	HGNC:21597	-	-	3	-	-	-	-	-	-	-	-	-	-	-	-	-
rs11366915	12:111682498-111682512	AAAAAAAAAAAAAAAAAAAAAA	upstream_gene_variant	MODIFIER	ACAD10	ENSG00000111271	Transcript	ENST00000515283.1	protein_coding	-	-	-	-	-	-	-	-	-	rs11366915	3564	1	cds_end_NF	HGNC	HGNC:21597	-	-	3	-	-	-	-	-	-	-	-	-	-	-	-	-
rs11366915	12:111682498-111682512	AAAAAAAAAAAAAAAAAAAAAAA	upstream_gene_variant	MODIFIER	ACAD10	ENSG00000111271	Transcript	ENST00000515283.1	protein_coding	-	-	-	-	-	-	-	-	-	rs11366915	3564	1	cds_end_NF	HGNC	HGNC:21597	-	-	3	-	-	-	-	-	-	-	-	-	-	-	-	-
rs11366915	12:111682498-111682512	AAAAAAAAAAAAAAAAAAAAAAAA	upstream_gene_variant	MODIFIER	ACAD10	ENSG00000111271	Transcript	ENST00000515283.1	protein_coding	-	-	-	-	-	-	-	-	-	rs11366915	3564	1	cds_end_NF	HGNC	HGNC:21597	-	-	3	-	-	-	-	-	-	-	-	-	-	-	-	-
rs11366915	12:111682498-111682512	AAAAAAAAAAAAAAAAAAAAAAAAA	upstream_gene_variant	MODIFIER	ACAD10	ENSG00000111271	Transcript	ENST00000515283.1	protein_coding	-	-	-	-	-	-	-	-	-	rs11366915	3564	1	cds_end_NF	HGNC	HGNC:21597	-	-	3	-	-	-	-	-	-	-	-	-	-	-	-	-
rs11366915	12:111682498-111682512	AAAAAAA	upstream_gene_variant	MODIFIER	ACAD10	ENSG00000111271	Transcript	ENST00000549590.5	protein_coding	-	-	-	-	-	-	-	-	-	rs11366915	3553	1	-	HGNC	HGNC:21597	-	-	5	-	-	-	-	-	-	-	-	-	-	-	-	-
rs11366915	12:111682498-111682512	AAAAAAAA	upstream_gene_variant	MODIFIER	ACAD10	ENSG00000111271	Transcript	ENST00000549590.5	protein_coding	-	-	-	-	-	-	-	-	-	rs11366915	3553	1	-	HGNC	HGNC:21597	-	-	5	-	-	-	-	-	-	-	-	-	-	-	-	-
rs11366915	12:111682498-111682512	AAAAAAAAA	upstream_gene_variant	MODIFIER	ACAD10	ENSG00000111271	Transcript	ENST00000549590.5	protein_coding	-	-	-	-	-	-	-	-	-	rs11366915	3553	1	-	HGNC	HGNC:21597	-	-	5	-	-	-	-	-	-	-	-	-	-	-	-	-
rs11366915	12:111682498-111682512	AAAAAAAAAA	upstream_gene_variant	MODIFIER	ACAD10	ENSG00000111271	Transcript	ENST00000549590.5	protein_coding	-	-	-	-	-	-	-	-	-	rs11366915	3553	1	-	HGNC	HGNC:21597	-	-	5	-	-	-	-	-	-	-	-	-	-	-	-	-
rs11366915	12:111682498-111682512	AAAAAAAAAAA	upstream_gene_variant	MODIFIER	ACAD10	ENSG00000111271	Transcript	ENST00000549590.5	protein_coding	-	-	-	-	-	-	-	-	-	rs11366915	3553	1	-	HGNC	HGNC:21597	-	-	5	-	-	-	-	-	-	-	-	-	-	-	-	-
rs11366915	12:111682498-111682512	AAAAAAAAAAAA	upstream_gene_variant	MODIFIER	ACAD10	ENSG00000111271	Transcript	ENST00000549590.5	protein_coding	-	-	-	-	-	-	-	-	-	rs11366915	3553	1	-	HGNC	HGNC:21597	-	-	5	-	-	-	-	-	-	-	-	-	-	-	-	-
rs11366915	12:111682498-111682512	AAAAAAAAAAAAA	upstream_gene_variant	MODIFIER	ACAD10	ENSG00000111271	Transcript	ENST00000549590.5	protein_coding	-	-	-	-	-	-	-	-	-	rs11366915	3553	1	-	HGNC	HGNC:21597	-	-	5	-	-	-	-	-	-	-	-	-	-	-	-	-
rs11366915	12:111682498-111682512	AAAAAAAAAAAAAA	upstream_gene_variant	MODIFIER	ACAD10	ENSG00000111271	Transcript	ENST00000549590.5	protein_coding	-	-	-	-	-	-	-	-	-	rs11366915	3553	1	-	HGNC	HGNC:21597	-	-	5	-	-	-	-	-	-	-	-	-	-	-	-	-
rs11366915	12:111682498-111682512	AAAAAAAAAAAAAAAAA	upstream_gene_variant	MODIFIER	ACAD10	ENSG00000111271	Transcript	ENST00000549590.5	protein_coding	-	-	-	-	-	-	-	-	-	rs11366915	3553	1	-	HGNC	HGNC:21597	-	-	5	-	-	-	-	-	-	-	-	-	-	-	-	-
rs11366915	12:111682498-111682512	AAAAAAAAAAAAAAAAAA	upstream_gene_variant	MODIFIER	ACAD10	ENSG00000111271	Transcript	ENST00000549590.5	protein_coding	-	-	-	-	-	-	-	-	-	rs11366915	3553	1	-	HGNC	HGNC:21597	-	-	5	-	-	-	-	-	-	-	-	-	-	-	-	-
rs11366915	12:111682498-111682512	AAAAAAAAAAAAAAAAAAA	upstream_gene_variant	MODIFIER	ACAD10	ENSG00000111271	Transcript	ENST00000549590.5	protein_coding	-	-	-	-	-	-	-	-	-	rs11366915	3553	1	-	HGNC	HGNC:21597	-	-	5	-	-	-	-	-	-	-	-	-	-	-	-	-
rs11366915	12:111682498-111682512	AAAAAAAAAAAAAAAAAAAA	upstream_gene_variant	MODIFIER	ACAD10	ENSG00000111271	Transcript	ENST00000549590.5	protein_coding	-	-	-	-	-	-	-	-	-	rs11366915	3553	1	-	HGNC	HGNC:21597	-	-	5	-	-	-	-	-	-	-	-	-	-	-	-	-
rs11366915	12:111682498-111682512	AAAAAAAAAAAAAAAAAAAAAA	upstream_gene_variant	MODIFIER	ACAD10	ENSG00000111271	Transcript	ENST00000549590.5	protein_coding	-	-	-	-	-	-	-	-	-	rs11366915	3553	1	-	HGNC	HGNC:21597	-	-	5	-	-	-	-	-	-	-	-	-	-	-	-	-
rs11366915	12:111682498-111682512	AAAAAAAAAAAAAAAAAAAAAAA	upstream_gene_variant	MODIFIER	ACAD10	ENSG00000111271	Transcript	ENST00000549590.5	protein_coding	-	-	-	-	-	-	-	-	-	rs11366915	3553	1	-	HGNC	HGNC:21597	-	-	5	-	-	-	-	-	-	-	-	-	-	-	-	-
rs11366915	12:111682498-111682512	AAAAAAAAAAAAAAAAAAAAAAAA	upstream_gene_variant	MODIFIER	ACAD10	ENSG00000111271	Transcript	ENST00000549590.5	protein_coding	-	-	-	-	-	-	-	-	-	rs11366915	3553	1	-	HGNC	HGNC:21597	-	-	5	-	-	-	-	-	-	-	-	-	-	-	-	-
rs11366915	12:111682498-111682512	AAAAAAAAAAAAAAAAAAAAAAAAA	upstream_gene_variant	MODIFIER	ACAD10	ENSG00000111271	Transcript	ENST00000549590.5	protein_coding	-	-	-	-	-	-	-	-	-	rs11366915	3553	1	-	HGNC	HGNC:21597	-	-	5	-	-	-	-	-	-	-	-	-	-	-	-	-
rs11366915	12:111682498-111682512	AAAAAAA	upstream_gene_variant	MODIFIER	ACAD10	ENSG00000111271	Transcript	ENST00000552965.1	protein_coding	-	-	-	-	-	-	-	-	-	rs11366915	3559	1	cds_end_NF	HGNC	HGNC:21597	-	-	3	-	-	-	-	-	-	-	-	-	-	-	-	-
rs11366915	12:111682498-111682512	AAAAAAAA	upstream_gene_variant	MODIFIER	ACAD10	ENSG00000111271	Transcript	ENST00000552965.1	protein_coding	-	-	-	-	-	-	-	-	-	rs11366915	3559	1	cds_end_NF	HGNC	HGNC:21597	-	-	3	-	-	-	-	-	-	-	-	-	-	-	-	-
rs11366915	12:111682498-111682512	AAAAAAAAA	upstream_gene_variant	MODIFIER	ACAD10	ENSG00000111271	Transcript	ENST00000552965.1	protein_coding	-	-	-	-	-	-	-	-	-	rs11366915	3559	1	cds_end_NF	HGNC	HGNC:21597	-	-	3	-	-	-	-	-	-	-	-	-	-	-	-	-
rs11366915	12:111682498-111682512	AAAAAAAAAA	upstream_gene_variant	MODIFIER	ACAD10	ENSG00000111271	Transcript	ENST00000552965.1	protein_coding	-	-	-	-	-	-	-	-	-	rs11366915	3559	1	cds_end_NF	HGNC	HGNC:21597	-	-	3	-	-	-	-	-	-	-	-	-	-	-	-	-
rs11366915	12:111682498-111682512	AAAAAAAAAAA	upstream_gene_variant	MODIFIER	ACAD10	ENSG00000111271	Transcript	ENST00000552965.1	protein_coding	-	-	-	-	-	-	-	-	-	rs11366915	3559	1	cds_end_NF	HGNC	HGNC:21597	-	-	3	-	-	-	-	-	-	-	-	-	-	-	-	-
rs11366915	12:111682498-111682512	AAAAAAAAAAAA	upstream_gene_variant	MODIFIER	ACAD10	ENSG00000111271	Transcript	ENST00000552965.1	protein_coding	-	-	-	-	-	-	-	-	-	rs11366915	3559	1	cds_end_NF	HGNC	HGNC:21597	-	-	3	-	-	-	-	-	-	-	-	-	-	-	-	-
rs11366915	12:111682498-111682512	AAAAAAAAAAAAA	upstream_gene_variant	MODIFIER	ACAD10	ENSG00000111271	Transcript	ENST00000552965.1	protein_coding	-	-	-	-	-	-	-	-	-	rs11366915	3559	1	cds_end_NF	HGNC	HGNC:21597	-	-	3	-	-	-	-	-	-	-	-	-	-	-	-	-
rs11366915	12:111682498-111682512	AAAAAAAAAAAAAA	upstream_gene_variant	MODIFIER	ACAD10	ENSG00000111271	Transcript	ENST00000552965.1	protein_coding	-	-	-	-	-	-	-	-	-	rs11366915	3559	1	cds_end_NF	HGNC	HGNC:21597	-	-	3	-	-	-	-	-	-	-	-	-	-	-	-	-
rs11366915	12:111682498-111682512	AAAAAAAAAAAAAAAAA	upstream_gene_variant	MODIFIER	ACAD10	ENSG00000111271	Transcript	ENST00000552965.1	protein_coding	-	-	-	-	-	-	-	-	-	rs11366915	3559	1	cds_end_NF	HGNC	HGNC:21597	-	-	3	-	-	-	-	-	-	-	-	-	-	-	-	-
rs11366915	12:111682498-111682512	AAAAAAAAAAAAAAAAAA	upstream_gene_variant	MODIFIER	ACAD10	ENSG00000111271	Transcript	ENST00000552965.1	protein_coding	-	-	-	-	-	-	-	-	-	rs11366915	3559	1	cds_end_NF	HGNC	HGNC:21597	-	-	3	-	-	-	-	-	-	-	-	-	-	-	-	-
rs11366915	12:111682498-111682512	AAAAAAAAAAAAAAAAAAA	upstream_gene_variant	MODIFIER	ACAD10	ENSG00000111271	Transcript	ENST00000552965.1	protein_coding	-	-	-	-	-	-	-	-	-	rs11366915	3559	1	cds_end_NF	HGNC	HGNC:21597	-	-	3	-	-	-	-	-	-	-	-	-	-	-	-	-
rs11366915	12:111682498-111682512	AAAAAAAAAAAAAAAAAAAA	upstream_gene_variant	MODIFIER	ACAD10	ENSG00000111271	Transcript	ENST00000552965.1	protein_coding	-	-	-	-	-	-	-	-	-	rs11366915	3559	1	cds_end_NF	HGNC	HGNC:21597	-	-	3	-	-	-	-	-	-	-	-	-	-	-	-	-
rs11366915	12:111682498-111682512	AAAAAAAAAAAAAAAAAAAAAA	upstream_gene_variant	MODIFIER	ACAD10	ENSG00000111271	Transcript	ENST00000552965.1	protein_coding	-	-	-	-	-	-	-	-	-	rs11366915	3559	1	cds_end_NF	HGNC	HGNC:21597	-	-	3	-	-	-	-	-	-	-	-	-	-	-	-	-
rs11366915	12:111682498-111682512	AAAAAAAAAAAAAAAAAAAAAAA	upstream_gene_variant	MODIFIER	ACAD10	ENSG00000111271	Transcript	ENST00000552965.1	protein_coding	-	-	-	-	-	-	-	-	-	rs11366915	3559	1	cds_end_NF	HGNC	HGNC:21597	-	-	3	-	-	-	-	-	-	-	-	-	-	-	-	-
rs11366915	12:111682498-111682512	AAAAAAAAAAAAAAAAAAAAAAAA	upstream_gene_variant	MODIFIER	ACAD10	ENSG00000111271	Transcript	ENST00000552965.1	protein_coding	-	-	-	-	-	-	-	-	-	rs11366915	3559	1	cds_end_NF	HGNC	HGNC:21597	-	-	3	-	-	-	-	-	-	-	-	-	-	-	-	-
rs11366915	12:111682498-111682512	AAAAAAAAAAAAAAAAAAAAAAAAA	upstream_gene_variant	MODIFIER	ACAD10	ENSG00000111271	Transcript	ENST00000552965.1	protein_coding	-	-	-	-	-	-	-	-	-	rs11366915	3559	1	cds_end_NF	HGNC	HGNC:21597	-	-	3	-	-	-	-	-	-	-	-	-	-	-	-	-
rs200187507	12:111683194-111683194	A	upstream_gene_variant	MODIFIER	ACAD10	ENSG00000111271	Transcript	ENST00000313698.9	protein_coding	-	-	-	-	-	-	-	-	-	rs200187507	2859	1	-	HGNC	HGNC:21597	NM_025247.6	-	1	P1	-	-	-	-	-	-	-	-	-	-	-	-
rs200187507	12:111683194-111683194	C	upstream_gene_variant	MODIFIER	ACAD10	ENSG00000111271	Transcript	ENST00000313698.9	protein_coding	-	-	-	-	-	-	-	-	-	rs200187507	2859	1	-	HGNC	HGNC:21597	NM_025247.6	-	1	P1	-	-	-	-	-	-	-	-	-	-	-	-
rs200187507	12:111683194-111683194	T	upstream_gene_variant	MODIFIER	ACAD10	ENSG00000111271	Transcript	ENST00000313698.9	protein_coding	-	-	-	-	-	-	-	-	-	rs200187507	2859	1	-	HGNC	HGNC:21597	NM_025247.6	-	1	P1	-	-	-	-	-	-	-	-	-	-	-	-
rs200187507	12:111683194-111683194	A	missense_variant	MODERATE	BRAP	ENSG00000089234	Transcript	ENST00000327551.6	protein_coding	2023-12-02	-	-	-	247	106	36	R/C	Cgt/Tgt	rs200187507	-	-1	-	HGNC	HGNC:1099	-	-	1	-	tolerated(0.14)	possibly_damaging(0.645)	-	-	-	-	-	-	-	-	-	-
rs200187507	12:111683194-111683194	C	missense_variant	MODERATE	BRAP	ENSG00000089234	Transcript	ENST00000327551.6	protein_coding	2023-12-02	-	-	-	247	106	36	R/G	Cgt/Ggt	rs200187507	-	-1	-	HGNC	HGNC:1099	-	-	1	-	tolerated(0.14)	benign(0.061)	-	-	-	-	-	-	-	-	-	-
rs200187507	12:111683194-111683194	T	missense_variant	MODERATE	BRAP	ENSG00000089234	Transcript	ENST00000327551.6	protein_coding	2023-12-02	-	-	-	247	106	36	R/S	Cgt/Agt	rs200187507	-	-1	-	HGNC	HGNC:1099	-	-	1	-	tolerated(0.54)	benign(0.005)	-	-	-	-	-	-	-	-	-	-
rs200187507	12:111683194-111683194	A	upstream_gene_variant	MODIFIER	ACAD10	ENSG00000111271	Transcript	ENST00000413681.7	protein_coding_CDS_not_defined	-	-	-	-	-	-	-	-	-	rs200187507	2874	1	-	HGNC	HGNC:21597	-	-	2	-	-	-	-	-	-	-	-	-	-	-	-	-
rs200187507	12:111683194-111683194	C	upstream_gene_variant	MODIFIER	ACAD10	ENSG00000111271	Transcript	ENST00000413681.7	protein_coding_CDS_not_defined	-	-	-	-	-	-	-	-	-	rs200187507	2874	1	-	HGNC	HGNC:21597	-	-	2	-	-	-	-	-	-	-	-	-	-	-	-	-
rs200187507	12:111683194-111683194	T	upstream_gene_variant	MODIFIER	ACAD10	ENSG00000111271	Transcript	ENST00000413681.7	protein_coding_CDS_not_defined	-	-	-	-	-	-	-	-	-	rs200187507	2874	1	-	HGNC	HGNC:21597	-	-	2	-	-	-	-	-	-	-	-	-	-	-	-	-
rs200187507	12:111683194-111683194	A	missense_variant	MODERATE	BRAP	ENSG00000089234	Transcript	ENST00000419234.9	protein_coding	2023-12-02	-	-	-	360	196	66	R/C	Cgt/Tgt	rs200187507	-	-1	-	HGNC	HGNC:1099	NM_006768.5	-	1	P1	tolerated(0.16)	possibly_damaging(0.645)	-	-	-	-	-	-	-	-	-	-
rs200187507	12:111683194-111683194	C	missense_variant	MODERATE	BRAP	ENSG00000089234	Transcript	ENST00000419234.9	protein_coding	2023-12-02	-	-	-	360	196	66	R/G	Cgt/Ggt	rs200187507	-	-1	-	HGNC	HGNC:1099	NM_006768.5	-	1	P1	tolerated(0.22)	benign(0.061)	-	-	-	-	-	-	-	-	-	-
rs200187507	12:111683194-111683194	T	missense_variant	MODERATE	BRAP	ENSG00000089234	Transcript	ENST00000419234.9	protein_coding	2023-12-02	-	-	-	360	196	66	R/S	Cgt/Agt	rs200187507	-	-1	-	HGNC	HGNC:1099	NM_006768.5	-	1	P1	tolerated(0.6)	benign(0.005)	-	-	-	-	-	-	-	-	-	-
rs200187507	12:111683194-111683194	A	upstream_gene_variant	MODIFIER	ACAD10	ENSG00000111271	Transcript	ENST00000455480.6	protein_coding	-	-	-	-	-	-	-	-	-	rs200187507	2882	1	-	HGNC	HGNC:21597	-	-	1	-	-	-	-	-	-	-	-	-	-	-	-	-
rs200187507	12:111683194-111683194	C	upstream_gene_variant	MODIFIER	ACAD10	ENSG00000111271	Transcript	ENST00000455480.6	protein_coding	-	-	-	-	-	-	-	-	-	rs200187507	2882	1	-	HGNC	HGNC:21597	-	-	1	-	-	-	-	-	-	-	-	-	-	-	-	-
rs200187507	12:111683194-111683194	T	upstream_gene_variant	MODIFIER	ACAD10	ENSG00000111271	Transcript	ENST00000455480.6	protein_coding	-	-	-	-	-	-	-	-	-	rs200187507	2882	1	-	HGNC	HGNC:21597	-	-	1	-	-	-	-	-	-	-	-	-	-	-	-	-
rs200187507	12:111683194-111683194	A	upstream_gene_variant	MODIFIER	ACAD10	ENSG00000111271	Transcript	ENST00000507135.5	retained_intron	-	-	-	-	-	-	-	-	-	rs200187507	2887	1	-	HGNC	HGNC:21597	-	-	1	-	-	-	-	-	-	-	-	-	-	-	-	-
rs200187507	12:111683194-111683194	C	upstream_gene_variant	MODIFIER	ACAD10	ENSG00000111271	Transcript	ENST00000507135.5	retained_intron	-	-	-	-	-	-	-	-	-	rs200187507	2887	1	-	HGNC	HGNC:21597	-	-	1	-	-	-	-	-	-	-	-	-	-	-	-	-
rs200187507	12:111683194-111683194	T	upstream_gene_variant	MODIFIER	ACAD10	ENSG00000111271	Transcript	ENST00000507135.5	retained_intron	-	-	-	-	-	-	-	-	-	rs200187507	2887	1	-	HGNC	HGNC:21597	-	-	1	-	-	-	-	-	-	-	-	-	-	-	-	-
rs200187507	12:111683194-111683194	A	upstream_gene_variant	MODIFIER	ACAD10	ENSG00000111271	Transcript	ENST00000509936.5	retained_intron	-	-	-	-	-	-	-	-	-	rs200187507	2874	1	-	HGNC	HGNC:21597	-	-	1	-	-	-	-	-	-	-	-	-	-	-	-	-
rs200187507	12:111683194-111683194	C	upstream_gene_variant	MODIFIER	ACAD10	ENSG00000111271	Transcript	ENST00000509936.5	retained_intron	-	-	-	-	-	-	-	-	-	rs200187507	2874	1	-	HGNC	HGNC:21597	-	-	1	-	-	-	-	-	-	-	-	-	-	-	-	-
rs200187507	12:111683194-111683194	T	upstream_gene_variant	MODIFIER	ACAD10	ENSG00000111271	Transcript	ENST00000509936.5	retained_intron	-	-	-	-	-	-	-	-	-	rs200187507	2874	1	-	HGNC	HGNC:21597	-	-	1	-	-	-	-	-	-	-	-	-	-	-	-	-
rs200187507	12:111683194-111683194	A	upstream_gene_variant	MODIFIER	ACAD10	ENSG00000111271	Transcript	ENST00000511915.1	retained_intron	-	-	-	-	-	-	-	-	-	rs200187507	2862	1	-	HGNC	HGNC:21597	-	-	4	-	-	-	-	-	-	-	-	-	-	-	-	-
rs200187507	12:111683194-111683194	C	upstream_gene_variant	MODIFIER	ACAD10	ENSG00000111271	Transcript	ENST00000511915.1	retained_intron	-	-	-	-	-	-	-	-	-	rs200187507	2862	1	-	HGNC	HGNC:21597	-	-	4	-	-	-	-	-	-	-	-	-	-	-	-	-
rs200187507	12:111683194-111683194	T	upstream_gene_variant	MODIFIER	ACAD10	ENSG00000111271	Transcript	ENST00000511915.1	retained_intron	-	-	-	-	-	-	-	-	-	rs200187507	2862	1	-	HGNC	HGNC:21597	-	-	4	-	-	-	-	-	-	-	-	-	-	-	-	-
rs200187507	12:111683194-111683194	A	upstream_gene_variant	MODIFIER	ACAD10	ENSG00000111271	Transcript	ENST00000514615.5	protein_coding	-	-	-	-	-	-	-	-	-	rs200187507	2870	1	cds_end_NF	HGNC	HGNC:21597	-	-	5	-	-	-	-	-	-	-	-	-	-	-	-	-
rs200187507	12:111683194-111683194	C	upstream_gene_variant	MODIFIER	ACAD10	ENSG00000111271	Transcript	ENST00000514615.5	protein_coding	-	-	-	-	-	-	-	-	-	rs200187507	2870	1	cds_end_NF	HGNC	HGNC:21597	-	-	5	-	-	-	-	-	-	-	-	-	-	-	-	-
rs200187507	12:111683194-111683194	T	upstream_gene_variant	MODIFIER	ACAD10	ENSG00000111271	Transcript	ENST00000514615.5	protein_coding	-	-	-	-	-	-	-	-	-	rs200187507	2870	1	cds_end_NF	HGNC	HGNC:21597	-	-	5	-	-	-	-	-	-	-	-	-	-	-	-	-
rs200187507	12:111683194-111683194	A	upstream_gene_variant	MODIFIER	ACAD10	ENSG00000111271	Transcript	ENST00000515283.1	protein_coding	-	-	-	-	-	-	-	-	-	rs200187507	2888	1	cds_end_NF	HGNC	HGNC:21597	-	-	3	-	-	-	-	-	-	-	-	-	-	-	-	-
rs200187507	12:111683194-111683194	C	upstream_gene_variant	MODIFIER	ACAD10	ENSG00000111271	Transcript	ENST00000515283.1	protein_coding	-	-	-	-	-	-	-	-	-	rs200187507	2888	1	cds_end_NF	HGNC	HGNC:21597	-	-	3	-	-	-	-	-	-	-	-	-	-	-	-	-
rs200187507	12:111683194-111683194	T	upstream_gene_variant	MODIFIER	ACAD10	ENSG00000111271	Transcript	ENST00000515283.1	protein_coding	-	-	-	-	-	-	-	-	-	rs200187507	2888	1	cds_end_NF	HGNC	HGNC:21597	-	-	3	-	-	-	-	-	-	-	-	-	-	-	-	-
rs200187507	12:111683194-111683194	A	upstream_gene_variant	MODIFIER	ACAD10	ENSG00000111271	Transcript	ENST00000549590.5	protein_coding	-	-	-	-	-	-	-	-	-	rs200187507	2877	1	-	HGNC	HGNC:21597	-	-	5	-	-	-	-	-	-	-	-	-	-	-	-	-
rs200187507	12:111683194-111683194	C	upstream_gene_variant	MODIFIER	ACAD10	ENSG00000111271	Transcript	ENST00000549590.5	protein_coding	-	-	-	-	-	-	-	-	-	rs200187507	2877	1	-	HGNC	HGNC:21597	-	-	5	-	-	-	-	-	-	-	-	-	-	-	-	-
rs200187507	12:111683194-111683194	T	upstream_gene_variant	MODIFIER	ACAD10	ENSG00000111271	Transcript	ENST00000549590.5	protein_coding	-	-	-	-	-	-	-	-	-	rs200187507	2877	1	-	HGNC	HGNC:21597	-	-	5	-	-	-	-	-	-	-	-	-	-	-	-	-
rs200187507	12:111683194-111683194	A	upstream_gene_variant	MODIFIER	ACAD10	ENSG00000111271	Transcript	ENST00000552965.1	protein_coding	-	-	-	-	-	-	-	-	-	rs200187507	2883	1	cds_end_NF	HGNC	HGNC:21597	-	-	3	-	-	-	-	-	-	-	-	-	-	-	-	-
rs200187507	12:111683194-111683194	C	upstream_gene_variant	MODIFIER	ACAD10	ENSG00000111271	Transcript	ENST00000552965.1	protein_coding	-	-	-	-	-	-	-	-	-	rs200187507	2883	1	cds_end_NF	HGNC	HGNC:21597	-	-	3	-	-	-	-	-	-	-	-	-	-	-	-	-
rs200187507	12:111683194-111683194	T	upstream_gene_variant	MODIFIER	ACAD10	ENSG00000111271	Transcript	ENST00000552965.1	protein_coding	-	-	-	-	-	-	-	-	-	rs200187507	2883	1	cds_end_NF	HGNC	HGNC:21597	-	-	3	-	-	-	-	-	-	-	-	-	-	-	-	-
rs757908795	12:111684115-111684115	A	upstream_gene_variant	MODIFIER	ACAD10	ENSG00000111271	Transcript	ENST00000313698.9	protein_coding	-	-	-	-	-	-	-	-	-	rs757908795	1938	1	-	HGNC	HGNC:21597	NM_025247.6	-	1	P1	-	-	-	-	-	-	-	-	-	-	-	-
rs757908795	12:111684115-111684115	A	intron_variant	MODIFIER	BRAP	ENSG00000089234	Transcript	ENST00000327551.6	protein_coding	-	2023-11-01	-	-	-	-	-	-	-	rs757908795	-	-1	-	HGNC	HGNC:1099	-	-	1	-	-	-	-	-	-	-	-	-	-	-	-	-
rs757908795	12:111684115-111684115	A	upstream_gene_variant	MODIFIER	ACAD10	ENSG00000111271	Transcript	ENST00000413681.7	protein_coding_CDS_not_defined	-	-	-	-	-	-	-	-	-	rs757908795	1953	1	-	HGNC	HGNC:21597	-	-	2	-	-	-	-	-	-	-	-	-	-	-	-	-
rs757908795	12:111684115-111684115	A	intron_variant	MODIFIER	BRAP	ENSG00000089234	Transcript	ENST00000419234.9	protein_coding	-	2023-11-01	-	-	-	-	-	-	-	rs757908795	-	-1	-	HGNC	HGNC:1099	NM_006768.5	-	1	P1	-	-	-	-	-	-	-	-	-	-	-	-
rs757908795	12:111684115-111684115	A	upstream_gene_variant	MODIFIER	ACAD10	ENSG00000111271	Transcript	ENST00000455480.6	protein_coding	-	-	-	-	-	-	-	-	-	rs757908795	1961	1	-	HGNC	HGNC:21597	-	-	1	-	-	-	-	-	-	-	-	-	-	-	-	-
rs757908795	12:111684115-111684115	A	upstream_gene_variant	MODIFIER	ACAD10	ENSG00000111271	Transcript	ENST00000507135.5	retained_intron	-	-	-	-	-	-	-	-	-	rs757908795	1966	1	-	HGNC	HGNC:21597	-	-	1	-	-	-	-	-	-	-	-	-	-	-	-	-
rs757908795	12:111684115-111684115	A	upstream_gene_variant	MODIFIER	ACAD10	ENSG00000111271	Transcript	ENST00000509936.5	retained_intron	-	-	-	-	-	-	-	-	-	rs757908795	1953	1	-	HGNC	HGNC:21597	-	-	1	-	-	-	-	-	-	-	-	-	-	-	-	-
rs757908795	12:111684115-111684115	A	upstream_gene_variant	MODIFIER	ACAD10	ENSG00000111271	Transcript	ENST00000511915.1	retained_intron	-	-	-	-	-	-	-	-	-	rs757908795	1941	1	-	HGNC	HGNC:21597	-	-	4	-	-	-	-	-	-	-	-	-	-	-	-	-
rs757908795	12:111684115-111684115	A	upstream_gene_variant	MODIFIER	ACAD10	ENSG00000111271	Transcript	ENST00000514615.5	protein_coding	-	-	-	-	-	-	-	-	-	rs757908795	1949	1	cds_end_NF	HGNC	HGNC:21597	-	-	5	-	-	-	-	-	-	-	-	-	-	-	-	-
rs757908795	12:111684115-111684115	A	upstream_gene_variant	MODIFIER	ACAD10	ENSG00000111271	Transcript	ENST00000515283.1	protein_coding	-	-	-	-	-	-	-	-	-	rs757908795	1967	1	cds_end_NF	HGNC	HGNC:21597	-	-	3	-	-	-	-	-	-	-	-	-	-	-	-	-
rs757908795	12:111684115-111684115	A	upstream_gene_variant	MODIFIER	ACAD10	ENSG00000111271	Transcript	ENST00000549590.5	protein_coding	-	-	-	-	-	-	-	-	-	rs757908795	1956	1	-	HGNC	HGNC:21597	-	-	5	-	-	-	-	-	-	-	-	-	-	-	-	-
rs757908795	12:111684115-111684115	A	upstream_gene_variant	MODIFIER	ACAD10	ENSG00000111271	Transcript	ENST00000552965.1	protein_coding	-	-	-	-	-	-	-	-	-	rs757908795	1962	1	cds_end_NF	HGNC	HGNC:21597	-	-	3	-	-	-	-	-	-	-	-	-	-	-	-	-
rs757908795	12:111684115-111684115	A	regulatory_region_variant	MODIFIER	-	-	RegulatoryFeature	ENSR00000057462	promoter	-	-	-	-	-	-	-	-	-	rs757908795	-	-	-	-	-	-	-	-	-	-	-	-	-	-	-	-	-	-	-	-	-
rs796561385	12:111684664-111684665	TTTTTTTTT	upstream_gene_variant	MODIFIER	ACAD10	ENSG00000111271	Transcript	ENST00000313698.9	protein_coding	-	-	-	-	-	-	-	-	-	rs796561385	1380	1	-	HGNC	HGNC:21597	NM_025247.6	-	1	P1	-	-	-	-	-	-	-	-	-	-	-	-
rs796561385	12:111684664-111684665	TTTTTTTTTTT	upstream_gene_variant	MODIFIER	ACAD10	ENSG00000111271	Transcript	ENST00000313698.9	protein_coding	-	-	-	-	-	-	-	-	-	rs796561385	1380	1	-	HGNC	HGNC:21597	NM_025247.6	-	1	P1	-	-	-	-	-	-	-	-	-	-	-	-
rs796561385	12:111684664-111684665	TTTTTTTTT	intron_variant	MODIFIER	BRAP	ENSG00000089234	Transcript	ENST00000327551.6	protein_coding	-	2023-11-01	-	-	-	-	-	-	-	rs796561385	-	-1	-	HGNC	HGNC:1099	-	-	1	-	-	-	-	-	-	-	-	-	-	-	-	-
rs796561385	12:111684664-111684665	TTTTTTTTTTT	intron_variant	MODIFIER	BRAP	ENSG00000089234	Transcript	ENST00000327551.6	protein_coding	-	2023-11-01	-	-	-	-	-	-	-	rs796561385	-	-1	-	HGNC	HGNC:1099	-	-	1	-	-	-	-	-	-	-	-	-	-	-	-	-
rs796561385	12:111684664-111684665	TTTTTTTTT	upstream_gene_variant	MODIFIER	ACAD10	ENSG00000111271	Transcript	ENST00000413681.7	protein_coding_CDS_not_defined	-	-	-	-	-	-	-	-	-	rs796561385	1395	1	-	HGNC	HGNC:21597	-	-	2	-	-	-	-	-	-	-	-	-	-	-	-	-
rs796561385	12:111684664-111684665	TTTTTTTTTTT	upstream_gene_variant	MODIFIER	ACAD10	ENSG00000111271	Transcript	ENST00000413681.7	protein_coding_CDS_not_defined	-	-	-	-	-	-	-	-	-	rs796561385	1395	1	-	HGNC	HGNC:21597	-	-	2	-	-	-	-	-	-	-	-	-	-	-	-	-
rs796561385	12:111684664-111684665	TTTTTTTTT	intron_variant	MODIFIER	BRAP	ENSG00000089234	Transcript	ENST00000419234.9	protein_coding	-	2023-11-01	-	-	-	-	-	-	-	rs796561385	-	-1	-	HGNC	HGNC:1099	NM_006768.5	-	1	P1	-	-	-	-	-	-	-	-	-	-	-	-
rs796561385	12:111684664-111684665	TTTTTTTTTTT	intron_variant	MODIFIER	BRAP	ENSG00000089234	Transcript	ENST00000419234.9	protein_coding	-	2023-11-01	-	-	-	-	-	-	-	rs796561385	-	-1	-	HGNC	HGNC:1099	NM_006768.5	-	1	P1	-	-	-	-	-	-	-	-	-	-	-	-
rs796561385	12:111684664-111684665	TTTTTTTTT	upstream_gene_variant	MODIFIER	ACAD10	ENSG00000111271	Transcript	ENST00000455480.6	protein_coding	-	-	-	-	-	-	-	-	-	rs796561385	1403	1	-	HGNC	HGNC:21597	-	-	1	-	-	-	-	-	-	-	-	-	-	-	-	-
rs796561385	12:111684664-111684665	TTTTTTTTTTT	upstream_gene_variant	MODIFIER	ACAD10	ENSG00000111271	Transcript	ENST00000455480.6	protein_coding	-	-	-	-	-	-	-	-	-	rs796561385	1403	1	-	HGNC	HGNC:21597	-	-	1	-	-	-	-	-	-	-	-	-	-	-	-	-
rs796561385	12:111684664-111684665	TTTTTTTTT	upstream_gene_variant	MODIFIER	ACAD10	ENSG00000111271	Transcript	ENST00000507135.5	retained_intron	-	-	-	-	-	-	-	-	-	rs796561385	1408	1	-	HGNC	HGNC:21597	-	-	1	-	-	-	-	-	-	-	-	-	-	-	-	-
rs796561385	12:111684664-111684665	TTTTTTTTTTT	upstream_gene_variant	MODIFIER	ACAD10	ENSG00000111271	Transcript	ENST00000507135.5	retained_intron	-	-	-	-	-	-	-	-	-	rs796561385	1408	1	-	HGNC	HGNC:21597	-	-	1	-	-	-	-	-	-	-	-	-	-	-	-	-
rs796561385	12:111684664-111684665	TTTTTTTTT	upstream_gene_variant	MODIFIER	ACAD10	ENSG00000111271	Transcript	ENST00000509936.5	retained_intron	-	-	-	-	-	-	-	-	-	rs796561385	1395	1	-	HGNC	HGNC:21597	-	-	1	-	-	-	-	-	-	-	-	-	-	-	-	-
rs796561385	12:111684664-111684665	TTTTTTTTTTT	upstream_gene_variant	MODIFIER	ACAD10	ENSG00000111271	Transcript	ENST00000509936.5	retained_intron	-	-	-	-	-	-	-	-	-	rs796561385	1395	1	-	HGNC	HGNC:21597	-	-	1	-	-	-	-	-	-	-	-	-	-	-	-	-
rs796561385	12:111684664-111684665	TTTTTTTTT	upstream_gene_variant	MODIFIER	ACAD10	ENSG00000111271	Transcript	ENST00000511915.1	retained_intron	-	-	-	-	-	-	-	-	-	rs796561385	1383	1	-	HGNC	HGNC:21597	-	-	4	-	-	-	-	-	-	-	-	-	-	-	-	-
rs796561385	12:111684664-111684665	TTTTTTTTTTT	upstream_gene_variant	MODIFIER	ACAD10	ENSG00000111271	Transcript	ENST00000511915.1	retained_intron	-	-	-	-	-	-	-	-	-	rs796561385	1383	1	-	HGNC	HGNC:21597	-	-	4	-	-	-	-	-	-	-	-	-	-	-	-	-
rs796561385	12:111684664-111684665	TTTTTTTTT	upstream_gene_variant	MODIFIER	ACAD10	ENSG00000111271	Transcript	ENST00000514615.5	protein_coding	-	-	-	-	-	-	-	-	-	rs796561385	1391	1	cds_end_NF	HGNC	HGNC:21597	-	-	5	-	-	-	-	-	-	-	-	-	-	-	-	-
rs796561385	12:111684664-111684665	TTTTTTTTTTT	upstream_gene_variant	MODIFIER	ACAD10	ENSG00000111271	Transcript	ENST00000514615.5	protein_coding	-	-	-	-	-	-	-	-	-	rs796561385	1391	1	cds_end_NF	HGNC	HGNC:21597	-	-	5	-	-	-	-	-	-	-	-	-	-	-	-	-
rs796561385	12:111684664-111684665	TTTTTTTTT	upstream_gene_variant	MODIFIER	ACAD10	ENSG00000111271	Transcript	ENST00000515283.1	protein_coding	-	-	-	-	-	-	-	-	-	rs796561385	1409	1	cds_end_NF	HGNC	HGNC:21597	-	-	3	-	-	-	-	-	-	-	-	-	-	-	-	-
rs796561385	12:111684664-111684665	TTTTTTTTTTT	upstream_gene_variant	MODIFIER	ACAD10	ENSG00000111271	Transcript	ENST00000515283.1	protein_coding	-	-	-	-	-	-	-	-	-	rs796561385	1409	1	cds_end_NF	HGNC	HGNC:21597	-	-	3	-	-	-	-	-	-	-	-	-	-	-	-	-
rs796561385	12:111684664-111684665	TTTTTTTTT	upstream_gene_variant	MODIFIER	ACAD10	ENSG00000111271	Transcript	ENST00000549590.5	protein_coding	-	-	-	-	-	-	-	-	-	rs796561385	1398	1	-	HGNC	HGNC:21597	-	-	5	-	-	-	-	-	-	-	-	-	-	-	-	-
rs796561385	12:111684664-111684665	TTTTTTTTTTT	upstream_gene_variant	MODIFIER	ACAD10	ENSG00000111271	Transcript	ENST00000549590.5	protein_coding	-	-	-	-	-	-	-	-	-	rs796561385	1398	1	-	HGNC	HGNC:21597	-	-	5	-	-	-	-	-	-	-	-	-	-	-	-	-
rs796561385	12:111684664-111684665	TTTTTTTTT	upstream_gene_variant	MODIFIER	ACAD10	ENSG00000111271	Transcript	ENST00000552965.1	protein_coding	-	-	-	-	-	-	-	-	-	rs796561385	1404	1	cds_end_NF	HGNC	HGNC:21597	-	-	3	-	-	-	-	-	-	-	-	-	-	-	-	-
rs796561385	12:111684664-111684665	TTTTTTTTTTT	upstream_gene_variant	MODIFIER	ACAD10	ENSG00000111271	Transcript	ENST00000552965.1	protein_coding	-	-	-	-	-	-	-	-	-	rs796561385	1404	1	cds_end_NF	HGNC	HGNC:21597	-	-	3	-	-	-	-	-	-	-	-	-	-	-	-	-
rs796561385	12:111684664-111684665	TTTTTTTTT	regulatory_region_variant	MODIFIER	-	-	RegulatoryFeature	ENSR00000057462	promoter	-	-	-	-	-	-	-	-	-	rs796561385	-	-	-	-	-	-	-	-	-	-	-	-	-	-	-	-	-	-	-	-	-
rs796561385	12:111684664-111684665	TTTTTTTTTTT	regulatory_region_variant	MODIFIER	-	-	RegulatoryFeature	ENSR00000057462	promoter	-	-	-	-	-	-	-	-	-	rs796561385	-	-	-	-	-	-	-	-	-	-	-	-	-	-	-	-	-	-	-	-	-
rs200198253	12:111684675-111684676	TTTTTTTTTT	upstream_gene_variant	MODIFIER	ACAD10	ENSG00000111271	Transcript	ENST00000313698.9	protein_coding	-	-	-	-	-	-	-	-	-	rs200198253	1368	1	-	HGNC	HGNC:21597	NM_025247.6	-	1	P1	-	-	-	-	-	-	-	-	-	-	-	-
rs200198253	12:111684675-111684676	TTTTTTTTTTTT	upstream_gene_variant	MODIFIER	ACAD10	ENSG00000111271	Transcript	ENST00000313698.9	protein_coding	-	-	-	-	-	-	-	-	-	rs200198253	1368	1	-	HGNC	HGNC:21597	NM_025247.6	-	1	P1	-	-	-	-	-	-	-	-	-	-	-	-
rs200198253	12:111684675-111684676	TTTTTTTTTTTTT	upstream_gene_variant	MODIFIER	ACAD10	ENSG00000111271	Transcript	ENST00000313698.9	protein_coding	-	-	-	-	-	-	-	-	-	rs200198253	1368	1	-	HGNC	HGNC:21597	NM_025247.6	-	1	P1	-	-	-	-	-	-	-	-	-	-	-	-
rs200198253	12:111684675-111684676	TTTTTTTTTT	intron_variant	MODIFIER	BRAP	ENSG00000089234	Transcript	ENST00000327551.6	protein_coding	-	2023-11-01	-	-	-	-	-	-	-	rs200198253	-	-1	-	HGNC	HGNC:1099	-	-	1	-	-	-	-	-	-	-	-	-	-	-	-	-
rs200198253	12:111684675-111684676	TTTTTTTTTTTT	intron_variant	MODIFIER	BRAP	ENSG00000089234	Transcript	ENST00000327551.6	protein_coding	-	2023-11-01	-	-	-	-	-	-	-	rs200198253	-	-1	-	HGNC	HGNC:1099	-	-	1	-	-	-	-	-	-	-	-	-	-	-	-	-
rs200198253	12:111684675-111684676	TTTTTTTTTTTTT	intron_variant	MODIFIER	BRAP	ENSG00000089234	Transcript	ENST00000327551.6	protein_coding	-	2023-11-01	-	-	-	-	-	-	-	rs200198253	-	-1	-	HGNC	HGNC:1099	-	-	1	-	-	-	-	-	-	-	-	-	-	-	-	-
rs200198253	12:111684675-111684676	TTTTTTTTTT	upstream_gene_variant	MODIFIER	ACAD10	ENSG00000111271	Transcript	ENST00000413681.7	protein_coding_CDS_not_defined	-	-	-	-	-	-	-	-	-	rs200198253	1383	1	-	HGNC	HGNC:21597	-	-	2	-	-	-	-	-	-	-	-	-	-	-	-	-
rs200198253	12:111684675-111684676	TTTTTTTTTTTT	upstream_gene_variant	MODIFIER	ACAD10	ENSG00000111271	Transcript	ENST00000413681.7	protein_coding_CDS_not_defined	-	-	-	-	-	-	-	-	-	rs200198253	1383	1	-	HGNC	HGNC:21597	-	-	2	-	-	-	-	-	-	-	-	-	-	-	-	-
rs200198253	12:111684675-111684676	TTTTTTTTTTTTT	upstream_gene_variant	MODIFIER	ACAD10	ENSG00000111271	Transcript	ENST00000413681.7	protein_coding_CDS_not_defined	-	-	-	-	-	-	-	-	-	rs200198253	1383	1	-	HGNC	HGNC:21597	-	-	2	-	-	-	-	-	-	-	-	-	-	-	-	-
rs200198253	12:111684675-111684676	TTTTTTTTTT	intron_variant	MODIFIER	BRAP	ENSG00000089234	Transcript	ENST00000419234.9	protein_coding	-	2023-11-01	-	-	-	-	-	-	-	rs200198253	-	-1	-	HGNC	HGNC:1099	NM_006768.5	-	1	P1	-	-	-	-	-	-	-	-	-	-	-	-
rs200198253	12:111684675-111684676	TTTTTTTTTTTT	intron_variant	MODIFIER	BRAP	ENSG00000089234	Transcript	ENST00000419234.9	protein_coding	-	2023-11-01	-	-	-	-	-	-	-	rs200198253	-	-1	-	HGNC	HGNC:1099	NM_006768.5	-	1	P1	-	-	-	-	-	-	-	-	-	-	-	-
rs200198253	12:111684675-111684676	TTTTTTTTTTTTT	intron_variant	MODIFIER	BRAP	ENSG00000089234	Transcript	ENST00000419234.9	protein_coding	-	2023-11-01	-	-	-	-	-	-	-	rs200198253	-	-1	-	HGNC	HGNC:1099	NM_006768.5	-	1	P1	-	-	-	-	-	-	-	-	-	-	-	-
rs200198253	12:111684675-111684676	TTTTTTTTTT	upstream_gene_variant	MODIFIER	ACAD10	ENSG00000111271	Transcript	ENST00000455480.6	protein_coding	-	-	-	-	-	-	-	-	-	rs200198253	1391	1	-	HGNC	HGNC:21597	-	-	1	-	-	-	-	-	-	-	-	-	-	-	-	-
rs200198253	12:111684675-111684676	TTTTTTTTTTTT	upstream_gene_variant	MODIFIER	ACAD10	ENSG00000111271	Transcript	ENST00000455480.6	protein_coding	-	-	-	-	-	-	-	-	-	rs200198253	1391	1	-	HGNC	HGNC:21597	-	-	1	-	-	-	-	-	-	-	-	-	-	-	-	-
rs200198253	12:111684675-111684676	TTTTTTTTTTTTT	upstream_gene_variant	MODIFIER	ACAD10	ENSG00000111271	Transcript	ENST00000455480.6	protein_coding	-	-	-	-	-	-	-	-	-	rs200198253	1391	1	-	HGNC	HGNC:21597	-	-	1	-	-	-	-	-	-	-	-	-	-	-	-	-
rs200198253	12:111684675-111684676	TTTTTTTTTT	upstream_gene_variant	MODIFIER	ACAD10	ENSG00000111271	Transcript	ENST00000507135.5	retained_intron	-	-	-	-	-	-	-	-	-	rs200198253	1396	1	-	HGNC	HGNC:21597	-	-	1	-	-	-	-	-	-	-	-	-	-	-	-	-
rs200198253	12:111684675-111684676	TTTTTTTTTTTT	upstream_gene_variant	MODIFIER	ACAD10	ENSG00000111271	Transcript	ENST00000507135.5	retained_intron	-	-	-	-	-	-	-	-	-	rs200198253	1396	1	-	HGNC	HGNC:21597	-	-	1	-	-	-	-	-	-	-	-	-	-	-	-	-
rs200198253	12:111684675-111684676	TTTTTTTTTTTTT	upstream_gene_variant	MODIFIER	ACAD10	ENSG00000111271	Transcript	ENST00000507135.5	retained_intron	-	-	-	-	-	-	-	-	-	rs200198253	1396	1	-	HGNC	HGNC:21597	-	-	1	-	-	-	-	-	-	-	-	-	-	-	-	-
rs200198253	12:111684675-111684676	TTTTTTTTTT	upstream_gene_variant	MODIFIER	ACAD10	ENSG00000111271	Transcript	ENST00000509936.5	retained_intron	-	-	-	-	-	-	-	-	-	rs200198253	1383	1	-	HGNC	HGNC:21597	-	-	1	-	-	-	-	-	-	-	-	-	-	-	-	-
rs200198253	12:111684675-111684676	TTTTTTTTTTTT	upstream_gene_variant	MODIFIER	ACAD10	ENSG00000111271	Transcript	ENST00000509936.5	retained_intron	-	-	-	-	-	-	-	-	-	rs200198253	1383	1	-	HGNC	HGNC:21597	-	-	1	-	-	-	-	-	-	-	-	-	-	-	-	-
rs200198253	12:111684675-111684676	TTTTTTTTTTTTT	upstream_gene_variant	MODIFIER	ACAD10	ENSG00000111271	Transcript	ENST00000509936.5	retained_intron	-	-	-	-	-	-	-	-	-	rs200198253	1383	1	-	HGNC	HGNC:21597	-	-	1	-	-	-	-	-	-	-	-	-	-	-	-	-
rs200198253	12:111684675-111684676	TTTTTTTTTT	upstream_gene_variant	MODIFIER	ACAD10	ENSG00000111271	Transcript	ENST00000511915.1	retained_intron	-	-	-	-	-	-	-	-	-	rs200198253	1371	1	-	HGNC	HGNC:21597	-	-	4	-	-	-	-	-	-	-	-	-	-	-	-	-
rs200198253	12:111684675-111684676	TTTTTTTTTTTT	upstream_gene_variant	MODIFIER	ACAD10	ENSG00000111271	Transcript	ENST00000511915.1	retained_intron	-	-	-	-	-	-	-	-	-	rs200198253	1371	1	-	HGNC	HGNC:21597	-	-	4	-	-	-	-	-	-	-	-	-	-	-	-	-
rs200198253	12:111684675-111684676	TTTTTTTTTTTTT	upstream_gene_variant	MODIFIER	ACAD10	ENSG00000111271	Transcript	ENST00000511915.1	retained_intron	-	-	-	-	-	-	-	-	-	rs200198253	1371	1	-	HGNC	HGNC:21597	-	-	4	-	-	-	-	-	-	-	-	-	-	-	-	-
rs200198253	12:111684675-111684676	TTTTTTTTTT	upstream_gene_variant	MODIFIER	ACAD10	ENSG00000111271	Transcript	ENST00000514615.5	protein_coding	-	-	-	-	-	-	-	-	-	rs200198253	1379	1	cds_end_NF	HGNC	HGNC:21597	-	-	5	-	-	-	-	-	-	-	-	-	-	-	-	-
rs200198253	12:111684675-111684676	TTTTTTTTTTTT	upstream_gene_variant	MODIFIER	ACAD10	ENSG00000111271	Transcript	ENST00000514615.5	protein_coding	-	-	-	-	-	-	-	-	-	rs200198253	1379	1	cds_end_NF	HGNC	HGNC:21597	-	-	5	-	-	-	-	-	-	-	-	-	-	-	-	-
rs200198253	12:111684675-111684676	TTTTTTTTTTTTT	upstream_gene_variant	MODIFIER	ACAD10	ENSG00000111271	Transcript	ENST00000514615.5	protein_coding	-	-	-	-	-	-	-	-	-	rs200198253	1379	1	cds_end_NF	HGNC	HGNC:21597	-	-	5	-	-	-	-	-	-	-	-	-	-	-	-	-
rs200198253	12:111684675-111684676	TTTTTTTTTT	upstream_gene_variant	MODIFIER	ACAD10	ENSG00000111271	Transcript	ENST00000515283.1	protein_coding	-	-	-	-	-	-	-	-	-	rs200198253	1397	1	cds_end_NF	HGNC	HGNC:21597	-	-	3	-	-	-	-	-	-	-	-	-	-	-	-	-
rs200198253	12:111684675-111684676	TTTTTTTTTTTT	upstream_gene_variant	MODIFIER	ACAD10	ENSG00000111271	Transcript	ENST00000515283.1	protein_coding	-	-	-	-	-	-	-	-	-	rs200198253	1397	1	cds_end_NF	HGNC	HGNC:21597	-	-	3	-	-	-	-	-	-	-	-	-	-	-	-	-
rs200198253	12:111684675-111684676	TTTTTTTTTTTTT	upstream_gene_variant	MODIFIER	ACAD10	ENSG00000111271	Transcript	ENST00000515283.1	protein_coding	-	-	-	-	-	-	-	-	-	rs200198253	1397	1	cds_end_NF	HGNC	HGNC:21597	-	-	3	-	-	-	-	-	-	-	-	-	-	-	-	-
rs200198253	12:111684675-111684676	TTTTTTTTTT	upstream_gene_variant	MODIFIER	ACAD10	ENSG00000111271	Transcript	ENST00000549590.5	protein_coding	-	-	-	-	-	-	-	-	-	rs200198253	1386	1	-	HGNC	HGNC:21597	-	-	5	-	-	-	-	-	-	-	-	-	-	-	-	-
rs200198253	12:111684675-111684676	TTTTTTTTTTTT	upstream_gene_variant	MODIFIER	ACAD10	ENSG00000111271	Transcript	ENST00000549590.5	protein_coding	-	-	-	-	-	-	-	-	-	rs200198253	1386	1	-	HGNC	HGNC:21597	-	-	5	-	-	-	-	-	-	-	-	-	-	-	-	-
rs200198253	12:111684675-111684676	TTTTTTTTTTTTT	upstream_gene_variant	MODIFIER	ACAD10	ENSG00000111271	Transcript	ENST00000549590.5	protein_coding	-	-	-	-	-	-	-	-	-	rs200198253	1386	1	-	HGNC	HGNC:21597	-	-	5	-	-	-	-	-	-	-	-	-	-	-	-	-
rs200198253	12:111684675-111684676	TTTTTTTTTT	upstream_gene_variant	MODIFIER	ACAD10	ENSG00000111271	Transcript	ENST00000552965.1	protein_coding	-	-	-	-	-	-	-	-	-	rs200198253	1392	1	cds_end_NF	HGNC	HGNC:21597	-	-	3	-	-	-	-	-	-	-	-	-	-	-	-	-
rs200198253	12:111684675-111684676	TTTTTTTTTTTT	upstream_gene_variant	MODIFIER	ACAD10	ENSG00000111271	Transcript	ENST00000552965.1	protein_coding	-	-	-	-	-	-	-	-	-	rs200198253	1392	1	cds_end_NF	HGNC	HGNC:21597	-	-	3	-	-	-	-	-	-	-	-	-	-	-	-	-
rs200198253	12:111684675-111684676	TTTTTTTTTTTTT	upstream_gene_variant	MODIFIER	ACAD10	ENSG00000111271	Transcript	ENST00000552965.1	protein_coding	-	-	-	-	-	-	-	-	-	rs200198253	1392	1	cds_end_NF	HGNC	HGNC:21597	-	-	3	-	-	-	-	-	-	-	-	-	-	-	-	-
rs200198253	12:111684675-111684676	TTTTTTTTTT	regulatory_region_variant	MODIFIER	-	-	RegulatoryFeature	ENSR00000057462	promoter	-	-	-	-	-	-	-	-	-	rs200198253	-	-	-	-	-	-	-	-	-	-	-	-	-	-	-	-	-	-	-	-	-
rs200198253	12:111684675-111684676	TTTTTTTTTTTT	regulatory_region_variant	MODIFIER	-	-	RegulatoryFeature	ENSR00000057462	promoter	-	-	-	-	-	-	-	-	-	rs200198253	-	-	-	-	-	-	-	-	-	-	-	-	-	-	-	-	-	-	-	-	-
rs200198253	12:111684675-111684676	TTTTTTTTTTTTT	regulatory_region_variant	MODIFIER	-	-	RegulatoryFeature	ENSR00000057462	promoter	-	-	-	-	-	-	-	-	-	rs200198253	-	-	-	-	-	-	-	-	-	-	-	-	-	-	-	-	-	-	-	-	-
rs58981914	12:111688810-111688811	-	intron_variant	MODIFIER	ACAD10	ENSG00000111271	Transcript	ENST00000313698.9	protein_coding	-	2020-01-01	-	-	-	-	-	-	-	rs58981914	-	1	-	HGNC	HGNC:21597	NM_025247.6	-	1	P1	-	-	-	-	-	-	-	-	-	-	-	-
rs58981914	12:111688810-111688811	-	upstream_gene_variant	MODIFIER	BRAP	ENSG00000089234	Transcript	ENST00000327551.6	protein_coding	-	-	-	-	-	-	-	-	-	rs58981914	3091	-1	-	HGNC	HGNC:1099	-	-	1	-	-	-	-	-	-	-	-	-	-	-	-	-
rs58981914	12:111688810-111688811	-	intron_variant,non_coding_transcript_variant	MODIFIER	ACAD10	ENSG00000111271	Transcript	ENST00000413681.7	protein_coding_CDS_not_defined	-	2017-01-01	-	-	-	-	-	-	-	rs58981914	-	1	-	HGNC	HGNC:21597	-	-	2	-	-	-	-	-	-	-	-	-	-	-	-	-
rs58981914	12:111688810-111688811	-	upstream_gene_variant	MODIFIER	BRAP	ENSG00000089234	Transcript	ENST00000419234.9	protein_coding	-	-	-	-	-	-	-	-	-	rs58981914	2855	-1	-	HGNC	HGNC:1099	NM_006768.5	-	1	P1	-	-	-	-	-	-	-	-	-	-	-	-
rs58981914	12:111688810-111688811	-	intron_variant	MODIFIER	ACAD10	ENSG00000111271	Transcript	ENST00000455480.6	protein_coding	-	2021-01-01	-	-	-	-	-	-	-	rs58981914	-	1	-	HGNC	HGNC:21597	-	-	1	-	-	-	-	-	-	-	-	-	-	-	-	-
rs58981914	12:111688810-111688811	-	intron_variant,non_coding_transcript_variant	MODIFIER	ACAD10	ENSG00000111271	Transcript	ENST00000507135.5	retained_intron	-	2023-06-01	-	-	-	-	-	-	-	rs58981914	-	1	-	HGNC	HGNC:21597	-	-	1	-	-	-	-	-	-	-	-	-	-	-	-	-
rs58981914	12:111688810-111688811	-	intron_variant,non_coding_transcript_variant	MODIFIER	ACAD10	ENSG00000111271	Transcript	ENST00000509936.5	retained_intron	-	2023-04-01	-	-	-	-	-	-	-	rs58981914	-	1	-	HGNC	HGNC:21597	-	-	1	-	-	-	-	-	-	-	-	-	-	-	-	-
rs58981914	12:111688810-111688811	-	intron_variant,non_coding_transcript_variant	MODIFIER	ACAD10	ENSG00000111271	Transcript	ENST00000511915.1	retained_intron	-	2023-01-01	-	-	-	-	-	-	-	rs58981914	-	1	-	HGNC	HGNC:21597	-	-	4	-	-	-	-	-	-	-	-	-	-	-	-	-
rs58981914	12:111688810-111688811	-	intron_variant	MODIFIER	ACAD10	ENSG00000111271	Transcript	ENST00000514615.5	protein_coding	-	2023-03-02	-	-	-	-	-	-	-	rs58981914	-	1	cds_end_NF	HGNC	HGNC:21597	-	-	5	-	-	-	-	-	-	-	-	-	-	-	-	-
rs58981914	12:111688810-111688811	-	intron_variant	MODIFIER	ACAD10	ENSG00000111271	Transcript	ENST00000515283.1	protein_coding	-	2023-02-01	-	-	-	-	-	-	-	rs58981914	-	1	cds_end_NF	HGNC	HGNC:21597	-	-	3	-	-	-	-	-	-	-	-	-	-	-	-	-
rs58981914	12:111688810-111688811	-	intron_variant	MODIFIER	ACAD10	ENSG00000111271	Transcript	ENST00000549590.5	protein_coding	-	2023-12-01	-	-	-	-	-	-	-	rs58981914	-	1	-	HGNC	HGNC:21597	-	-	5	-	-	-	-	-	-	-	-	-	-	-	-	-
rs58981914	12:111688810-111688811	-	intron_variant	MODIFIER	ACAD10	ENSG00000111271	Transcript	ENST00000552965.1	protein_coding	-	2023-04-02	-	-	-	-	-	-	-	rs58981914	-	1	cds_end_NF	HGNC	HGNC:21597	-	-	3	-	-	-	-	-	-	-	-	-	-	-	-	-
rs796565840	12:111689721-111689723	TTTTTTTTTTT	intron_variant	MODIFIER	ACAD10	ENSG00000111271	Transcript	ENST00000313698.9	protein_coding	-	2020-01-01	-	-	-	-	-	-	-	rs369874266	-	1	-	HGNC	HGNC:21597	NM_025247.6	-	1	P1	-	-	-	-	-	-	-	-	-	-	-	-
rs796565840	12:111689721-111689723	TTTTTTTTTTTT	intron_variant	MODIFIER	ACAD10	ENSG00000111271	Transcript	ENST00000313698.9	protein_coding	-	2020-01-01	-	-	-	-	-	-	-	rs369874266	-	1	-	HGNC	HGNC:21597	NM_025247.6	-	1	P1	-	-	-	-	-	-	-	-	-	-	-	-
rs796565840	12:111689721-111689723	TTTTTTTTTTTTTT	intron_variant	MODIFIER	ACAD10	ENSG00000111271	Transcript	ENST00000313698.9	protein_coding	-	2020-01-01	-	-	-	-	-	-	-	rs369874266	-	1	-	HGNC	HGNC:21597	NM_025247.6	-	1	P1	-	-	-	-	-	-	-	-	-	-	-	-
rs796565840	12:111689721-111689723	TTTTTTTTTTT	upstream_gene_variant	MODIFIER	BRAP	ENSG00000089234	Transcript	ENST00000327551.6	protein_coding	-	-	-	-	-	-	-	-	-	rs369874266	4001	-1	-	HGNC	HGNC:1099	-	-	1	-	-	-	-	-	-	-	-	-	-	-	-	-
rs796565840	12:111689721-111689723	TTTTTTTTTTTT	upstream_gene_variant	MODIFIER	BRAP	ENSG00000089234	Transcript	ENST00000327551.6	protein_coding	-	-	-	-	-	-	-	-	-	rs369874266	4001	-1	-	HGNC	HGNC:1099	-	-	1	-	-	-	-	-	-	-	-	-	-	-	-	-
rs796565840	12:111689721-111689723	TTTTTTTTTTTTTT	upstream_gene_variant	MODIFIER	BRAP	ENSG00000089234	Transcript	ENST00000327551.6	protein_coding	-	-	-	-	-	-	-	-	-	rs369874266	4001	-1	-	HGNC	HGNC:1099	-	-	1	-	-	-	-	-	-	-	-	-	-	-	-	-
rs796565840	12:111689721-111689723	TTTTTTTTTTT	intron_variant,non_coding_transcript_variant	MODIFIER	ACAD10	ENSG00000111271	Transcript	ENST00000413681.7	protein_coding_CDS_not_defined	-	2017-01-01	-	-	-	-	-	-	-	rs369874266	-	1	-	HGNC	HGNC:21597	-	-	2	-	-	-	-	-	-	-	-	-	-	-	-	-
rs796565840	12:111689721-111689723	TTTTTTTTTTTT	intron_variant,non_coding_transcript_variant	MODIFIER	ACAD10	ENSG00000111271	Transcript	ENST00000413681.7	protein_coding_CDS_not_defined	-	2017-01-01	-	-	-	-	-	-	-	rs369874266	-	1	-	HGNC	HGNC:21597	-	-	2	-	-	-	-	-	-	-	-	-	-	-	-	-
rs796565840	12:111689721-111689723	TTTTTTTTTTTTTT	intron_variant,non_coding_transcript_variant	MODIFIER	ACAD10	ENSG00000111271	Transcript	ENST00000413681.7	protein_coding_CDS_not_defined	-	2017-01-01	-	-	-	-	-	-	-	rs369874266	-	1	-	HGNC	HGNC:21597	-	-	2	-	-	-	-	-	-	-	-	-	-	-	-	-
rs796565840	12:111689721-111689723	TTTTTTTTTTT	upstream_gene_variant	MODIFIER	BRAP	ENSG00000089234	Transcript	ENST00000419234.9	protein_coding	-	-	-	-	-	-	-	-	-	rs369874266	3765	-1	-	HGNC	HGNC:1099	NM_006768.5	-	1	P1	-	-	-	-	-	-	-	-	-	-	-	-
rs796565840	12:111689721-111689723	TTTTTTTTTTTT	upstream_gene_variant	MODIFIER	BRAP	ENSG00000089234	Transcript	ENST00000419234.9	protein_coding	-	-	-	-	-	-	-	-	-	rs369874266	3765	-1	-	HGNC	HGNC:1099	NM_006768.5	-	1	P1	-	-	-	-	-	-	-	-	-	-	-	-
rs796565840	12:111689721-111689723	TTTTTTTTTTTTTT	upstream_gene_variant	MODIFIER	BRAP	ENSG00000089234	Transcript	ENST00000419234.9	protein_coding	-	-	-	-	-	-	-	-	-	rs369874266	3765	-1	-	HGNC	HGNC:1099	NM_006768.5	-	1	P1	-	-	-	-	-	-	-	-	-	-	-	-
rs796565840	12:111689721-111689723	TTTTTTTTTTT	intron_variant	MODIFIER	ACAD10	ENSG00000111271	Transcript	ENST00000455480.6	protein_coding	-	2021-01-01	-	-	-	-	-	-	-	rs369874266	-	1	-	HGNC	HGNC:21597	-	-	1	-	-	-	-	-	-	-	-	-	-	-	-	-
rs796565840	12:111689721-111689723	TTTTTTTTTTTT	intron_variant	MODIFIER	ACAD10	ENSG00000111271	Transcript	ENST00000455480.6	protein_coding	-	2021-01-01	-	-	-	-	-	-	-	rs369874266	-	1	-	HGNC	HGNC:21597	-	-	1	-	-	-	-	-	-	-	-	-	-	-	-	-
rs796565840	12:111689721-111689723	TTTTTTTTTTTTTT	intron_variant	MODIFIER	ACAD10	ENSG00000111271	Transcript	ENST00000455480.6	protein_coding	-	2021-01-01	-	-	-	-	-	-	-	rs369874266	-	1	-	HGNC	HGNC:21597	-	-	1	-	-	-	-	-	-	-	-	-	-	-	-	-
rs796565840	12:111689721-111689723	TTTTTTTTTTT	intron_variant,non_coding_transcript_variant	MODIFIER	ACAD10	ENSG00000111271	Transcript	ENST00000507135.5	retained_intron	-	2023-06-01	-	-	-	-	-	-	-	rs369874266	-	1	-	HGNC	HGNC:21597	-	-	1	-	-	-	-	-	-	-	-	-	-	-	-	-
rs796565840	12:111689721-111689723	TTTTTTTTTTTT	intron_variant,non_coding_transcript_variant	MODIFIER	ACAD10	ENSG00000111271	Transcript	ENST00000507135.5	retained_intron	-	2023-06-01	-	-	-	-	-	-	-	rs369874266	-	1	-	HGNC	HGNC:21597	-	-	1	-	-	-	-	-	-	-	-	-	-	-	-	-
rs796565840	12:111689721-111689723	TTTTTTTTTTTTTT	intron_variant,non_coding_transcript_variant	MODIFIER	ACAD10	ENSG00000111271	Transcript	ENST00000507135.5	retained_intron	-	2023-06-01	-	-	-	-	-	-	-	rs369874266	-	1	-	HGNC	HGNC:21597	-	-	1	-	-	-	-	-	-	-	-	-	-	-	-	-
rs796565840	12:111689721-111689723	TTTTTTTTTTT	intron_variant,non_coding_transcript_variant	MODIFIER	ACAD10	ENSG00000111271	Transcript	ENST00000509936.5	retained_intron	-	2023-04-01	-	-	-	-	-	-	-	rs369874266	-	1	-	HGNC	HGNC:21597	-	-	1	-	-	-	-	-	-	-	-	-	-	-	-	-
rs796565840	12:111689721-111689723	TTTTTTTTTTTT	intron_variant,non_coding_transcript_variant	MODIFIER	ACAD10	ENSG00000111271	Transcript	ENST00000509936.5	retained_intron	-	2023-04-01	-	-	-	-	-	-	-	rs369874266	-	1	-	HGNC	HGNC:21597	-	-	1	-	-	-	-	-	-	-	-	-	-	-	-	-
rs796565840	12:111689721-111689723	TTTTTTTTTTTTTT	intron_variant,non_coding_transcript_variant	MODIFIER	ACAD10	ENSG00000111271	Transcript	ENST00000509936.5	retained_intron	-	2023-04-01	-	-	-	-	-	-	-	rs369874266	-	1	-	HGNC	HGNC:21597	-	-	1	-	-	-	-	-	-	-	-	-	-	-	-	-
rs796565840	12:111689721-111689723	TTTTTTTTTTT	intron_variant,non_coding_transcript_variant	MODIFIER	ACAD10	ENSG00000111271	Transcript	ENST00000511915.1	retained_intron	-	2023-01-01	-	-	-	-	-	-	-	rs369874266	-	1	-	HGNC	HGNC:21597	-	-	4	-	-	-	-	-	-	-	-	-	-	-	-	-
rs796565840	12:111689721-111689723	TTTTTTTTTTTT	intron_variant,non_coding_transcript_variant	MODIFIER	ACAD10	ENSG00000111271	Transcript	ENST00000511915.1	retained_intron	-	2023-01-01	-	-	-	-	-	-	-	rs369874266	-	1	-	HGNC	HGNC:21597	-	-	4	-	-	-	-	-	-	-	-	-	-	-	-	-
rs796565840	12:111689721-111689723	TTTTTTTTTTTTTT	intron_variant,non_coding_transcript_variant	MODIFIER	ACAD10	ENSG00000111271	Transcript	ENST00000511915.1	retained_intron	-	2023-01-01	-	-	-	-	-	-	-	rs369874266	-	1	-	HGNC	HGNC:21597	-	-	4	-	-	-	-	-	-	-	-	-	-	-	-	-
rs796565840	12:111689721-111689723	TTTTTTTTTTT	intron_variant	MODIFIER	ACAD10	ENSG00000111271	Transcript	ENST00000514615.5	protein_coding	-	2023-03-02	-	-	-	-	-	-	-	rs369874266	-	1	cds_end_NF	HGNC	HGNC:21597	-	-	5	-	-	-	-	-	-	-	-	-	-	-	-	-
rs796565840	12:111689721-111689723	TTTTTTTTTTTT	intron_variant	MODIFIER	ACAD10	ENSG00000111271	Transcript	ENST00000514615.5	protein_coding	-	2023-03-02	-	-	-	-	-	-	-	rs369874266	-	1	cds_end_NF	HGNC	HGNC:21597	-	-	5	-	-	-	-	-	-	-	-	-	-	-	-	-
rs796565840	12:111689721-111689723	TTTTTTTTTTTTTT	intron_variant	MODIFIER	ACAD10	ENSG00000111271	Transcript	ENST00000514615.5	protein_coding	-	2023-03-02	-	-	-	-	-	-	-	rs369874266	-	1	cds_end_NF	HGNC	HGNC:21597	-	-	5	-	-	-	-	-	-	-	-	-	-	-	-	-
rs796565840	12:111689721-111689723	TTTTTTTTTTT	intron_variant	MODIFIER	ACAD10	ENSG00000111271	Transcript	ENST00000515283.1	protein_coding	-	2023-02-01	-	-	-	-	-	-	-	rs369874266	-	1	cds_end_NF	HGNC	HGNC:21597	-	-	3	-	-	-	-	-	-	-	-	-	-	-	-	-
rs796565840	12:111689721-111689723	TTTTTTTTTTTT	intron_variant	MODIFIER	ACAD10	ENSG00000111271	Transcript	ENST00000515283.1	protein_coding	-	2023-02-01	-	-	-	-	-	-	-	rs369874266	-	1	cds_end_NF	HGNC	HGNC:21597	-	-	3	-	-	-	-	-	-	-	-	-	-	-	-	-
rs796565840	12:111689721-111689723	TTTTTTTTTTTTTT	intron_variant	MODIFIER	ACAD10	ENSG00000111271	Transcript	ENST00000515283.1	protein_coding	-	2023-02-01	-	-	-	-	-	-	-	rs369874266	-	1	cds_end_NF	HGNC	HGNC:21597	-	-	3	-	-	-	-	-	-	-	-	-	-	-	-	-
rs796565840	12:111689721-111689723	TTTTTTTTTTT	intron_variant	MODIFIER	ACAD10	ENSG00000111271	Transcript	ENST00000549590.5	protein_coding	-	2023-12-01	-	-	-	-	-	-	-	rs369874266	-	1	-	HGNC	HGNC:21597	-	-	5	-	-	-	-	-	-	-	-	-	-	-	-	-
rs796565840	12:111689721-111689723	TTTTTTTTTTTT	intron_variant	MODIFIER	ACAD10	ENSG00000111271	Transcript	ENST00000549590.5	protein_coding	-	2023-12-01	-	-	-	-	-	-	-	rs369874266	-	1	-	HGNC	HGNC:21597	-	-	5	-	-	-	-	-	-	-	-	-	-	-	-	-
rs796565840	12:111689721-111689723	TTTTTTTTTTTTTT	intron_variant	MODIFIER	ACAD10	ENSG00000111271	Transcript	ENST00000549590.5	protein_coding	-	2023-12-01	-	-	-	-	-	-	-	rs369874266	-	1	-	HGNC	HGNC:21597	-	-	5	-	-	-	-	-	-	-	-	-	-	-	-	-
rs796565840	12:111689721-111689723	TTTTTTTTTTT	intron_variant	MODIFIER	ACAD10	ENSG00000111271	Transcript	ENST00000552965.1	protein_coding	-	2023-04-02	-	-	-	-	-	-	-	rs369874266	-	1	cds_end_NF	HGNC	HGNC:21597	-	-	3	-	-	-	-	-	-	-	-	-	-	-	-	-
rs796565840	12:111689721-111689723	TTTTTTTTTTTT	intron_variant	MODIFIER	ACAD10	ENSG00000111271	Transcript	ENST00000552965.1	protein_coding	-	2023-04-02	-	-	-	-	-	-	-	rs369874266	-	1	cds_end_NF	HGNC	HGNC:21597	-	-	3	-	-	-	-	-	-	-	-	-	-	-	-	-
rs796565840	12:111689721-111689723	TTTTTTTTTTTTTT	intron_variant	MODIFIER	ACAD10	ENSG00000111271	Transcript	ENST00000552965.1	protein_coding	-	2023-04-02	-	-	-	-	-	-	-	rs369874266	-	1	cds_end_NF	HGNC	HGNC:21597	-	-	3	-	-	-	-	-	-	-	-	-	-	-	-	-
rs56715476	12:111691595-111691599	TTTTTTTTTTTTTTT	intron_variant	MODIFIER	ACAD10	ENSG00000111271	Transcript	ENST00000313698.9	protein_coding	-	2020-01-01	-	-	-	-	-	-	-	rs56715476	-	1	-	HGNC	HGNC:21597	NM_025247.6	-	1	P1	-	-	-	-	-	-	-	-	-	-	-	-
rs56715476	12:111691595-111691599	TTTTTTTTTTTTTTTT	intron_variant	MODIFIER	ACAD10	ENSG00000111271	Transcript	ENST00000313698.9	protein_coding	-	2020-01-01	-	-	-	-	-	-	-	rs56715476	-	1	-	HGNC	HGNC:21597	NM_025247.6	-	1	P1	-	-	-	-	-	-	-	-	-	-	-	-
rs56715476	12:111691595-111691599	TTTTTTTTTTTTTTTTT	intron_variant	MODIFIER	ACAD10	ENSG00000111271	Transcript	ENST00000313698.9	protein_coding	-	2020-01-01	-	-	-	-	-	-	-	rs56715476	-	1	-	HGNC	HGNC:21597	NM_025247.6	-	1	P1	-	-	-	-	-	-	-	-	-	-	-	-
rs56715476	12:111691595-111691599	TTTTTTTTTTTTTTTTTT	intron_variant	MODIFIER	ACAD10	ENSG00000111271	Transcript	ENST00000313698.9	protein_coding	-	2020-01-01	-	-	-	-	-	-	-	rs56715476	-	1	-	HGNC	HGNC:21597	NM_025247.6	-	1	P1	-	-	-	-	-	-	-	-	-	-	-	-
rs56715476	12:111691595-111691599	TTTTTTTTTTTTTTTTTTTT	intron_variant	MODIFIER	ACAD10	ENSG00000111271	Transcript	ENST00000313698.9	protein_coding	-	2020-01-01	-	-	-	-	-	-	-	rs56715476	-	1	-	HGNC	HGNC:21597	NM_025247.6	-	1	P1	-	-	-	-	-	-	-	-	-	-	-	-
rs56715476	12:111691595-111691599	TTTTTTTTTTTTTTTTTTTTT	intron_variant	MODIFIER	ACAD10	ENSG00000111271	Transcript	ENST00000313698.9	protein_coding	-	2020-01-01	-	-	-	-	-	-	-	rs56715476	-	1	-	HGNC	HGNC:21597	NM_025247.6	-	1	P1	-	-	-	-	-	-	-	-	-	-	-	-
rs56715476	12:111691595-111691599	TTTTTTTTTTTTTTT	intron_variant,non_coding_transcript_variant	MODIFIER	ACAD10	ENSG00000111271	Transcript	ENST00000413681.7	protein_coding_CDS_not_defined	-	2017-01-01	-	-	-	-	-	-	-	rs56715476	-	1	-	HGNC	HGNC:21597	-	-	2	-	-	-	-	-	-	-	-	-	-	-	-	-
rs56715476	12:111691595-111691599	TTTTTTTTTTTTTTTT	intron_variant,non_coding_transcript_variant	MODIFIER	ACAD10	ENSG00000111271	Transcript	ENST00000413681.7	protein_coding_CDS_not_defined	-	2017-01-01	-	-	-	-	-	-	-	rs56715476	-	1	-	HGNC	HGNC:21597	-	-	2	-	-	-	-	-	-	-	-	-	-	-	-	-
rs56715476	12:111691595-111691599	TTTTTTTTTTTTTTTTT	intron_variant,non_coding_transcript_variant	MODIFIER	ACAD10	ENSG00000111271	Transcript	ENST00000413681.7	protein_coding_CDS_not_defined	-	2017-01-01	-	-	-	-	-	-	-	rs56715476	-	1	-	HGNC	HGNC:21597	-	-	2	-	-	-	-	-	-	-	-	-	-	-	-	-
rs56715476	12:111691595-111691599	TTTTTTTTTTTTTTTTTT	intron_variant,non_coding_transcript_variant	MODIFIER	ACAD10	ENSG00000111271	Transcript	ENST00000413681.7	protein_coding_CDS_not_defined	-	2017-01-01	-	-	-	-	-	-	-	rs56715476	-	1	-	HGNC	HGNC:21597	-	-	2	-	-	-	-	-	-	-	-	-	-	-	-	-
rs56715476	12:111691595-111691599	TTTTTTTTTTTTTTTTTTTT	intron_variant,non_coding_transcript_variant	MODIFIER	ACAD10	ENSG00000111271	Transcript	ENST00000413681.7	protein_coding_CDS_not_defined	-	2017-01-01	-	-	-	-	-	-	-	rs56715476	-	1	-	HGNC	HGNC:21597	-	-	2	-	-	-	-	-	-	-	-	-	-	-	-	-
rs56715476	12:111691595-111691599	TTTTTTTTTTTTTTTTTTTTT	intron_variant,non_coding_transcript_variant	MODIFIER	ACAD10	ENSG00000111271	Transcript	ENST00000413681.7	protein_coding_CDS_not_defined	-	2017-01-01	-	-	-	-	-	-	-	rs56715476	-	1	-	HGNC	HGNC:21597	-	-	2	-	-	-	-	-	-	-	-	-	-	-	-	-
rs56715476	12:111691595-111691599	TTTTTTTTTTTTTTT	intron_variant	MODIFIER	ACAD10	ENSG00000111271	Transcript	ENST00000455480.6	protein_coding	-	2021-01-01	-	-	-	-	-	-	-	rs56715476	-	1	-	HGNC	HGNC:21597	-	-	1	-	-	-	-	-	-	-	-	-	-	-	-	-
rs56715476	12:111691595-111691599	TTTTTTTTTTTTTTTT	intron_variant	MODIFIER	ACAD10	ENSG00000111271	Transcript	ENST00000455480.6	protein_coding	-	2021-01-01	-	-	-	-	-	-	-	rs56715476	-	1	-	HGNC	HGNC:21597	-	-	1	-	-	-	-	-	-	-	-	-	-	-	-	-
rs56715476	12:111691595-111691599	TTTTTTTTTTTTTTTTT	intron_variant	MODIFIER	ACAD10	ENSG00000111271	Transcript	ENST00000455480.6	protein_coding	-	2021-01-01	-	-	-	-	-	-	-	rs56715476	-	1	-	HGNC	HGNC:21597	-	-	1	-	-	-	-	-	-	-	-	-	-	-	-	-
rs56715476	12:111691595-111691599	TTTTTTTTTTTTTTTTTT	intron_variant	MODIFIER	ACAD10	ENSG00000111271	Transcript	ENST00000455480.6	protein_coding	-	2021-01-01	-	-	-	-	-	-	-	rs56715476	-	1	-	HGNC	HGNC:21597	-	-	1	-	-	-	-	-	-	-	-	-	-	-	-	-
rs56715476	12:111691595-111691599	TTTTTTTTTTTTTTTTTTTT	intron_variant	MODIFIER	ACAD10	ENSG00000111271	Transcript	ENST00000455480.6	protein_coding	-	2021-01-01	-	-	-	-	-	-	-	rs56715476	-	1	-	HGNC	HGNC:21597	-	-	1	-	-	-	-	-	-	-	-	-	-	-	-	-
rs56715476	12:111691595-111691599	TTTTTTTTTTTTTTTTTTTTT	intron_variant	MODIFIER	ACAD10	ENSG00000111271	Transcript	ENST00000455480.6	protein_coding	-	2021-01-01	-	-	-	-	-	-	-	rs56715476	-	1	-	HGNC	HGNC:21597	-	-	1	-	-	-	-	-	-	-	-	-	-	-	-	-
rs56715476	12:111691595-111691599	TTTTTTTTTTTTTTT	intron_variant,non_coding_transcript_variant	MODIFIER	ACAD10	ENSG00000111271	Transcript	ENST00000507135.5	retained_intron	-	2023-06-01	-	-	-	-	-	-	-	rs56715476	-	1	-	HGNC	HGNC:21597	-	-	1	-	-	-	-	-	-	-	-	-	-	-	-	-
rs56715476	12:111691595-111691599	TTTTTTTTTTTTTTTT	intron_variant,non_coding_transcript_variant	MODIFIER	ACAD10	ENSG00000111271	Transcript	ENST00000507135.5	retained_intron	-	2023-06-01	-	-	-	-	-	-	-	rs56715476	-	1	-	HGNC	HGNC:21597	-	-	1	-	-	-	-	-	-	-	-	-	-	-	-	-
rs56715476	12:111691595-111691599	TTTTTTTTTTTTTTTTT	intron_variant,non_coding_transcript_variant	MODIFIER	ACAD10	ENSG00000111271	Transcript	ENST00000507135.5	retained_intron	-	2023-06-01	-	-	-	-	-	-	-	rs56715476	-	1	-	HGNC	HGNC:21597	-	-	1	-	-	-	-	-	-	-	-	-	-	-	-	-
rs56715476	12:111691595-111691599	TTTTTTTTTTTTTTTTTT	intron_variant,non_coding_transcript_variant	MODIFIER	ACAD10	ENSG00000111271	Transcript	ENST00000507135.5	retained_intron	-	2023-06-01	-	-	-	-	-	-	-	rs56715476	-	1	-	HGNC	HGNC:21597	-	-	1	-	-	-	-	-	-	-	-	-	-	-	-	-
rs56715476	12:111691595-111691599	TTTTTTTTTTTTTTTTTTTT	intron_variant,non_coding_transcript_variant	MODIFIER	ACAD10	ENSG00000111271	Transcript	ENST00000507135.5	retained_intron	-	2023-06-01	-	-	-	-	-	-	-	rs56715476	-	1	-	HGNC	HGNC:21597	-	-	1	-	-	-	-	-	-	-	-	-	-	-	-	-
rs56715476	12:111691595-111691599	TTTTTTTTTTTTTTTTTTTTT	intron_variant,non_coding_transcript_variant	MODIFIER	ACAD10	ENSG00000111271	Transcript	ENST00000507135.5	retained_intron	-	2023-06-01	-	-	-	-	-	-	-	rs56715476	-	1	-	HGNC	HGNC:21597	-	-	1	-	-	-	-	-	-	-	-	-	-	-	-	-
rs56715476	12:111691595-111691599	TTTTTTTTTTTTTTT	intron_variant,non_coding_transcript_variant	MODIFIER	ACAD10	ENSG00000111271	Transcript	ENST00000509936.5	retained_intron	-	2023-04-01	-	-	-	-	-	-	-	rs56715476	-	1	-	HGNC	HGNC:21597	-	-	1	-	-	-	-	-	-	-	-	-	-	-	-	-
rs56715476	12:111691595-111691599	TTTTTTTTTTTTTTTT	intron_variant,non_coding_transcript_variant	MODIFIER	ACAD10	ENSG00000111271	Transcript	ENST00000509936.5	retained_intron	-	2023-04-01	-	-	-	-	-	-	-	rs56715476	-	1	-	HGNC	HGNC:21597	-	-	1	-	-	-	-	-	-	-	-	-	-	-	-	-
rs56715476	12:111691595-111691599	TTTTTTTTTTTTTTTTT	intron_variant,non_coding_transcript_variant	MODIFIER	ACAD10	ENSG00000111271	Transcript	ENST00000509936.5	retained_intron	-	2023-04-01	-	-	-	-	-	-	-	rs56715476	-	1	-	HGNC	HGNC:21597	-	-	1	-	-	-	-	-	-	-	-	-	-	-	-	-
rs56715476	12:111691595-111691599	TTTTTTTTTTTTTTTTTT	intron_variant,non_coding_transcript_variant	MODIFIER	ACAD10	ENSG00000111271	Transcript	ENST00000509936.5	retained_intron	-	2023-04-01	-	-	-	-	-	-	-	rs56715476	-	1	-	HGNC	HGNC:21597	-	-	1	-	-	-	-	-	-	-	-	-	-	-	-	-
rs56715476	12:111691595-111691599	TTTTTTTTTTTTTTTTTTTT	intron_variant,non_coding_transcript_variant	MODIFIER	ACAD10	ENSG00000111271	Transcript	ENST00000509936.5	retained_intron	-	2023-04-01	-	-	-	-	-	-	-	rs56715476	-	1	-	HGNC	HGNC:21597	-	-	1	-	-	-	-	-	-	-	-	-	-	-	-	-
rs56715476	12:111691595-111691599	TTTTTTTTTTTTTTTTTTTTT	intron_variant,non_coding_transcript_variant	MODIFIER	ACAD10	ENSG00000111271	Transcript	ENST00000509936.5	retained_intron	-	2023-04-01	-	-	-	-	-	-	-	rs56715476	-	1	-	HGNC	HGNC:21597	-	-	1	-	-	-	-	-	-	-	-	-	-	-	-	-
rs56715476	12:111691595-111691599	TTTTTTTTTTTTTTT	intron_variant,non_coding_transcript_variant	MODIFIER	ACAD10	ENSG00000111271	Transcript	ENST00000511915.1	retained_intron	-	2023-01-01	-	-	-	-	-	-	-	rs56715476	-	1	-	HGNC	HGNC:21597	-	-	4	-	-	-	-	-	-	-	-	-	-	-	-	-
rs56715476	12:111691595-111691599	TTTTTTTTTTTTTTTT	intron_variant,non_coding_transcript_variant	MODIFIER	ACAD10	ENSG00000111271	Transcript	ENST00000511915.1	retained_intron	-	2023-01-01	-	-	-	-	-	-	-	rs56715476	-	1	-	HGNC	HGNC:21597	-	-	4	-	-	-	-	-	-	-	-	-	-	-	-	-
rs56715476	12:111691595-111691599	TTTTTTTTTTTTTTTTT	intron_variant,non_coding_transcript_variant	MODIFIER	ACAD10	ENSG00000111271	Transcript	ENST00000511915.1	retained_intron	-	2023-01-01	-	-	-	-	-	-	-	rs56715476	-	1	-	HGNC	HGNC:21597	-	-	4	-	-	-	-	-	-	-	-	-	-	-	-	-
rs56715476	12:111691595-111691599	TTTTTTTTTTTTTTTTTT	intron_variant,non_coding_transcript_variant	MODIFIER	ACAD10	ENSG00000111271	Transcript	ENST00000511915.1	retained_intron	-	2023-01-01	-	-	-	-	-	-	-	rs56715476	-	1	-	HGNC	HGNC:21597	-	-	4	-	-	-	-	-	-	-	-	-	-	-	-	-
rs56715476	12:111691595-111691599	TTTTTTTTTTTTTTTTTTTT	intron_variant,non_coding_transcript_variant	MODIFIER	ACAD10	ENSG00000111271	Transcript	ENST00000511915.1	retained_intron	-	2023-01-01	-	-	-	-	-	-	-	rs56715476	-	1	-	HGNC	HGNC:21597	-	-	4	-	-	-	-	-	-	-	-	-	-	-	-	-
rs56715476	12:111691595-111691599	TTTTTTTTTTTTTTTTTTTTT	intron_variant,non_coding_transcript_variant	MODIFIER	ACAD10	ENSG00000111271	Transcript	ENST00000511915.1	retained_intron	-	2023-01-01	-	-	-	-	-	-	-	rs56715476	-	1	-	HGNC	HGNC:21597	-	-	4	-	-	-	-	-	-	-	-	-	-	-	-	-
rs56715476	12:111691595-111691599	TTTTTTTTTTTTTTT	intron_variant	MODIFIER	ACAD10	ENSG00000111271	Transcript	ENST00000514615.5	protein_coding	-	2023-03-02	-	-	-	-	-	-	-	rs56715476	-	1	cds_end_NF	HGNC	HGNC:21597	-	-	5	-	-	-	-	-	-	-	-	-	-	-	-	-
rs56715476	12:111691595-111691599	TTTTTTTTTTTTTTTT	intron_variant	MODIFIER	ACAD10	ENSG00000111271	Transcript	ENST00000514615.5	protein_coding	-	2023-03-02	-	-	-	-	-	-	-	rs56715476	-	1	cds_end_NF	HGNC	HGNC:21597	-	-	5	-	-	-	-	-	-	-	-	-	-	-	-	-
rs56715476	12:111691595-111691599	TTTTTTTTTTTTTTTTT	intron_variant	MODIFIER	ACAD10	ENSG00000111271	Transcript	ENST00000514615.5	protein_coding	-	2023-03-02	-	-	-	-	-	-	-	rs56715476	-	1	cds_end_NF	HGNC	HGNC:21597	-	-	5	-	-	-	-	-	-	-	-	-	-	-	-	-
rs56715476	12:111691595-111691599	TTTTTTTTTTTTTTTTTT	intron_variant	MODIFIER	ACAD10	ENSG00000111271	Transcript	ENST00000514615.5	protein_coding	-	2023-03-02	-	-	-	-	-	-	-	rs56715476	-	1	cds_end_NF	HGNC	HGNC:21597	-	-	5	-	-	-	-	-	-	-	-	-	-	-	-	-
rs56715476	12:111691595-111691599	TTTTTTTTTTTTTTTTTTTT	intron_variant	MODIFIER	ACAD10	ENSG00000111271	Transcript	ENST00000514615.5	protein_coding	-	2023-03-02	-	-	-	-	-	-	-	rs56715476	-	1	cds_end_NF	HGNC	HGNC:21597	-	-	5	-	-	-	-	-	-	-	-	-	-	-	-	-
rs56715476	12:111691595-111691599	TTTTTTTTTTTTTTTTTTTTT	intron_variant	MODIFIER	ACAD10	ENSG00000111271	Transcript	ENST00000514615.5	protein_coding	-	2023-03-02	-	-	-	-	-	-	-	rs56715476	-	1	cds_end_NF	HGNC	HGNC:21597	-	-	5	-	-	-	-	-	-	-	-	-	-	-	-	-
rs56715476	12:111691595-111691599	TTTTTTTTTTTTTTT	intron_variant	MODIFIER	ACAD10	ENSG00000111271	Transcript	ENST00000515283.1	protein_coding	-	2023-02-01	-	-	-	-	-	-	-	rs56715476	-	1	cds_end_NF	HGNC	HGNC:21597	-	-	3	-	-	-	-	-	-	-	-	-	-	-	-	-
rs56715476	12:111691595-111691599	TTTTTTTTTTTTTTTT	intron_variant	MODIFIER	ACAD10	ENSG00000111271	Transcript	ENST00000515283.1	protein_coding	-	2023-02-01	-	-	-	-	-	-	-	rs56715476	-	1	cds_end_NF	HGNC	HGNC:21597	-	-	3	-	-	-	-	-	-	-	-	-	-	-	-	-
rs56715476	12:111691595-111691599	TTTTTTTTTTTTTTTTT	intron_variant	MODIFIER	ACAD10	ENSG00000111271	Transcript	ENST00000515283.1	protein_coding	-	2023-02-01	-	-	-	-	-	-	-	rs56715476	-	1	cds_end_NF	HGNC	HGNC:21597	-	-	3	-	-	-	-	-	-	-	-	-	-	-	-	-
rs56715476	12:111691595-111691599	TTTTTTTTTTTTTTTTTT	intron_variant	MODIFIER	ACAD10	ENSG00000111271	Transcript	ENST00000515283.1	protein_coding	-	2023-02-01	-	-	-	-	-	-	-	rs56715476	-	1	cds_end_NF	HGNC	HGNC:21597	-	-	3	-	-	-	-	-	-	-	-	-	-	-	-	-
rs56715476	12:111691595-111691599	TTTTTTTTTTTTTTTTTTTT	intron_variant	MODIFIER	ACAD10	ENSG00000111271	Transcript	ENST00000515283.1	protein_coding	-	2023-02-01	-	-	-	-	-	-	-	rs56715476	-	1	cds_end_NF	HGNC	HGNC:21597	-	-	3	-	-	-	-	-	-	-	-	-	-	-	-	-
rs56715476	12:111691595-111691599	TTTTTTTTTTTTTTTTTTTTT	intron_variant	MODIFIER	ACAD10	ENSG00000111271	Transcript	ENST00000515283.1	protein_coding	-	2023-02-01	-	-	-	-	-	-	-	rs56715476	-	1	cds_end_NF	HGNC	HGNC:21597	-	-	3	-	-	-	-	-	-	-	-	-	-	-	-	-
rs56715476	12:111691595-111691599	TTTTTTTTTTTTTTT	intron_variant	MODIFIER	ACAD10	ENSG00000111271	Transcript	ENST00000549590.5	protein_coding	-	2023-12-01	-	-	-	-	-	-	-	rs56715476	-	1	-	HGNC	HGNC:21597	-	-	5	-	-	-	-	-	-	-	-	-	-	-	-	-
rs56715476	12:111691595-111691599	TTTTTTTTTTTTTTTT	intron_variant	MODIFIER	ACAD10	ENSG00000111271	Transcript	ENST00000549590.5	protein_coding	-	2023-12-01	-	-	-	-	-	-	-	rs56715476	-	1	-	HGNC	HGNC:21597	-	-	5	-	-	-	-	-	-	-	-	-	-	-	-	-
rs56715476	12:111691595-111691599	TTTTTTTTTTTTTTTTT	intron_variant	MODIFIER	ACAD10	ENSG00000111271	Transcript	ENST00000549590.5	protein_coding	-	2023-12-01	-	-	-	-	-	-	-	rs56715476	-	1	-	HGNC	HGNC:21597	-	-	5	-	-	-	-	-	-	-	-	-	-	-	-	-
rs56715476	12:111691595-111691599	TTTTTTTTTTTTTTTTTT	intron_variant	MODIFIER	ACAD10	ENSG00000111271	Transcript	ENST00000549590.5	protein_coding	-	2023-12-01	-	-	-	-	-	-	-	rs56715476	-	1	-	HGNC	HGNC:21597	-	-	5	-	-	-	-	-	-	-	-	-	-	-	-	-
rs56715476	12:111691595-111691599	TTTTTTTTTTTTTTTTTTTT	intron_variant	MODIFIER	ACAD10	ENSG00000111271	Transcript	ENST00000549590.5	protein_coding	-	2023-12-01	-	-	-	-	-	-	-	rs56715476	-	1	-	HGNC	HGNC:21597	-	-	5	-	-	-	-	-	-	-	-	-	-	-	-	-
rs56715476	12:111691595-111691599	TTTTTTTTTTTTTTTTTTTTT	intron_variant	MODIFIER	ACAD10	ENSG00000111271	Transcript	ENST00000549590.5	protein_coding	-	2023-12-01	-	-	-	-	-	-	-	rs56715476	-	1	-	HGNC	HGNC:21597	-	-	5	-	-	-	-	-	-	-	-	-	-	-	-	-
rs56715476	12:111691595-111691599	TTTTTTTTTTTTTTT	intron_variant	MODIFIER	ACAD10	ENSG00000111271	Transcript	ENST00000552965.1	protein_coding	-	2023-04-04	-	-	-	-	-	-	-	rs56715476	-	1	cds_end_NF	HGNC	HGNC:21597	-	-	3	-	-	-	-	-	-	-	-	-	-	-	-	-
rs56715476	12:111691595-111691599	TTTTTTTTTTTTTTTT	intron_variant	MODIFIER	ACAD10	ENSG00000111271	Transcript	ENST00000552965.1	protein_coding	-	2023-04-04	-	-	-	-	-	-	-	rs56715476	-	1	cds_end_NF	HGNC	HGNC:21597	-	-	3	-	-	-	-	-	-	-	-	-	-	-	-	-
rs56715476	12:111691595-111691599	TTTTTTTTTTTTTTTTT	intron_variant	MODIFIER	ACAD10	ENSG00000111271	Transcript	ENST00000552965.1	protein_coding	-	2023-04-04	-	-	-	-	-	-	-	rs56715476	-	1	cds_end_NF	HGNC	HGNC:21597	-	-	3	-	-	-	-	-	-	-	-	-	-	-	-	-
rs56715476	12:111691595-111691599	TTTTTTTTTTTTTTTTTT	intron_variant	MODIFIER	ACAD10	ENSG00000111271	Transcript	ENST00000552965.1	protein_coding	-	2023-04-04	-	-	-	-	-	-	-	rs56715476	-	1	cds_end_NF	HGNC	HGNC:21597	-	-	3	-	-	-	-	-	-	-	-	-	-	-	-	-
rs56715476	12:111691595-111691599	TTTTTTTTTTTTTTTTTTTT	intron_variant	MODIFIER	ACAD10	ENSG00000111271	Transcript	ENST00000552965.1	protein_coding	-	2023-04-04	-	-	-	-	-	-	-	rs56715476	-	1	cds_end_NF	HGNC	HGNC:21597	-	-	3	-	-	-	-	-	-	-	-	-	-	-	-	-
rs56715476	12:111691595-111691599	TTTTTTTTTTTTTTTTTTTTT	intron_variant	MODIFIER	ACAD10	ENSG00000111271	Transcript	ENST00000552965.1	protein_coding	-	2023-04-04	-	-	-	-	-	-	-	rs56715476	-	1	cds_end_NF	HGNC	HGNC:21597	-	-	3	-	-	-	-	-	-	-	-	-	-	-	-	-
rs34294669	12:111696014-111696016	AAAAAAAAAAA	intron_variant	MODIFIER	ACAD10	ENSG00000111271	Transcript	ENST00000313698.9	protein_coding	-	2020-02-01	-	-	-	-	-	-	-	rs34294669	-	1	-	HGNC	HGNC:21597	NM_025247.6	-	1	P1	-	-	-	-	-	-	-	-	-	-	-	-
rs34294669	12:111696014-111696016	AAAAAAAAAAAA	intron_variant	MODIFIER	ACAD10	ENSG00000111271	Transcript	ENST00000313698.9	protein_coding	-	2020-02-01	-	-	-	-	-	-	-	rs34294669	-	1	-	HGNC	HGNC:21597	NM_025247.6	-	1	P1	-	-	-	-	-	-	-	-	-	-	-	-
rs34294669	12:111696014-111696016	AAAAAAAAAAAAAA	intron_variant	MODIFIER	ACAD10	ENSG00000111271	Transcript	ENST00000313698.9	protein_coding	-	2020-02-01	-	-	-	-	-	-	-	rs34294669	-	1	-	HGNC	HGNC:21597	NM_025247.6	-	1	P1	-	-	-	-	-	-	-	-	-	-	-	-
rs34294669	12:111696014-111696016	AAAAAAAAAAAAAAAAAAAAA	intron_variant	MODIFIER	ACAD10	ENSG00000111271	Transcript	ENST00000313698.9	protein_coding	-	2020-02-01	-	-	-	-	-	-	-	rs34294669	-	1	-	HGNC	HGNC:21597	NM_025247.6	-	1	P1	-	-	-	-	-	-	-	-	-	-	-	-
rs34294669	12:111696014-111696016	AAAAAAAAAAA	intron_variant,non_coding_transcript_variant	MODIFIER	ACAD10	ENSG00000111271	Transcript	ENST00000413681.7	protein_coding_CDS_not_defined	-	2017-02-01	-	-	-	-	-	-	-	rs34294669	-	1	-	HGNC	HGNC:21597	-	-	2	-	-	-	-	-	-	-	-	-	-	-	-	-
rs34294669	12:111696014-111696016	AAAAAAAAAAAA	intron_variant,non_coding_transcript_variant	MODIFIER	ACAD10	ENSG00000111271	Transcript	ENST00000413681.7	protein_coding_CDS_not_defined	-	2017-02-01	-	-	-	-	-	-	-	rs34294669	-	1	-	HGNC	HGNC:21597	-	-	2	-	-	-	-	-	-	-	-	-	-	-	-	-
rs34294669	12:111696014-111696016	AAAAAAAAAAAAAA	intron_variant,non_coding_transcript_variant	MODIFIER	ACAD10	ENSG00000111271	Transcript	ENST00000413681.7	protein_coding_CDS_not_defined	-	2017-02-01	-	-	-	-	-	-	-	rs34294669	-	1	-	HGNC	HGNC:21597	-	-	2	-	-	-	-	-	-	-	-	-	-	-	-	-
rs34294669	12:111696014-111696016	AAAAAAAAAAAAAAAAAAAAA	intron_variant,non_coding_transcript_variant	MODIFIER	ACAD10	ENSG00000111271	Transcript	ENST00000413681.7	protein_coding_CDS_not_defined	-	2017-02-01	-	-	-	-	-	-	-	rs34294669	-	1	-	HGNC	HGNC:21597	-	-	2	-	-	-	-	-	-	-	-	-	-	-	-	-
rs34294669	12:111696014-111696016	AAAAAAAAAAA	intron_variant	MODIFIER	ACAD10	ENSG00000111271	Transcript	ENST00000455480.6	protein_coding	-	2021-02-01	-	-	-	-	-	-	-	rs34294669	-	1	-	HGNC	HGNC:21597	-	-	1	-	-	-	-	-	-	-	-	-	-	-	-	-
rs34294669	12:111696014-111696016	AAAAAAAAAAAA	intron_variant	MODIFIER	ACAD10	ENSG00000111271	Transcript	ENST00000455480.6	protein_coding	-	2021-02-01	-	-	-	-	-	-	-	rs34294669	-	1	-	HGNC	HGNC:21597	-	-	1	-	-	-	-	-	-	-	-	-	-	-	-	-
rs34294669	12:111696014-111696016	AAAAAAAAAAAAAA	intron_variant	MODIFIER	ACAD10	ENSG00000111271	Transcript	ENST00000455480.6	protein_coding	-	2021-02-01	-	-	-	-	-	-	-	rs34294669	-	1	-	HGNC	HGNC:21597	-	-	1	-	-	-	-	-	-	-	-	-	-	-	-	-
rs34294669	12:111696014-111696016	AAAAAAAAAAAAAAAAAAAAA	intron_variant	MODIFIER	ACAD10	ENSG00000111271	Transcript	ENST00000455480.6	protein_coding	-	2021-02-01	-	-	-	-	-	-	-	rs34294669	-	1	-	HGNC	HGNC:21597	-	-	1	-	-	-	-	-	-	-	-	-	-	-	-	-
rs34294669	12:111696014-111696016	AAAAAAAAAAA	intron_variant,non_coding_transcript_variant	MODIFIER	ACAD10	ENSG00000111271	Transcript	ENST00000507135.5	retained_intron	-	2023-06-02	-	-	-	-	-	-	-	rs34294669	-	1	-	HGNC	HGNC:21597	-	-	1	-	-	-	-	-	-	-	-	-	-	-	-	-
rs34294669	12:111696014-111696016	AAAAAAAAAAAA	intron_variant,non_coding_transcript_variant	MODIFIER	ACAD10	ENSG00000111271	Transcript	ENST00000507135.5	retained_intron	-	2023-06-02	-	-	-	-	-	-	-	rs34294669	-	1	-	HGNC	HGNC:21597	-	-	1	-	-	-	-	-	-	-	-	-	-	-	-	-
rs34294669	12:111696014-111696016	AAAAAAAAAAAAAA	intron_variant,non_coding_transcript_variant	MODIFIER	ACAD10	ENSG00000111271	Transcript	ENST00000507135.5	retained_intron	-	2023-06-02	-	-	-	-	-	-	-	rs34294669	-	1	-	HGNC	HGNC:21597	-	-	1	-	-	-	-	-	-	-	-	-	-	-	-	-
rs34294669	12:111696014-111696016	AAAAAAAAAAAAAAAAAAAAA	intron_variant,non_coding_transcript_variant	MODIFIER	ACAD10	ENSG00000111271	Transcript	ENST00000507135.5	retained_intron	-	2023-06-02	-	-	-	-	-	-	-	rs34294669	-	1	-	HGNC	HGNC:21597	-	-	1	-	-	-	-	-	-	-	-	-	-	-	-	-
rs34294669	12:111696014-111696016	AAAAAAAAAAA	intron_variant,non_coding_transcript_variant	MODIFIER	ACAD10	ENSG00000111271	Transcript	ENST00000509936.5	retained_intron	-	2023-04-02	-	-	-	-	-	-	-	rs34294669	-	1	-	HGNC	HGNC:21597	-	-	1	-	-	-	-	-	-	-	-	-	-	-	-	-
rs34294669	12:111696014-111696016	AAAAAAAAAAAA	intron_variant,non_coding_transcript_variant	MODIFIER	ACAD10	ENSG00000111271	Transcript	ENST00000509936.5	retained_intron	-	2023-04-02	-	-	-	-	-	-	-	rs34294669	-	1	-	HGNC	HGNC:21597	-	-	1	-	-	-	-	-	-	-	-	-	-	-	-	-
rs34294669	12:111696014-111696016	AAAAAAAAAAAAAA	intron_variant,non_coding_transcript_variant	MODIFIER	ACAD10	ENSG00000111271	Transcript	ENST00000509936.5	retained_intron	-	2023-04-02	-	-	-	-	-	-	-	rs34294669	-	1	-	HGNC	HGNC:21597	-	-	1	-	-	-	-	-	-	-	-	-	-	-	-	-
rs34294669	12:111696014-111696016	AAAAAAAAAAAAAAAAAAAAA	intron_variant,non_coding_transcript_variant	MODIFIER	ACAD10	ENSG00000111271	Transcript	ENST00000509936.5	retained_intron	-	2023-04-02	-	-	-	-	-	-	-	rs34294669	-	1	-	HGNC	HGNC:21597	-	-	1	-	-	-	-	-	-	-	-	-	-	-	-	-
rs34294669	12:111696014-111696016	AAAAAAAAAAA	downstream_gene_variant	MODIFIER	ACAD10	ENSG00000111271	Transcript	ENST00000511915.1	retained_intron	-	-	-	-	-	-	-	-	-	rs34294669	2880	1	-	HGNC	HGNC:21597	-	-	4	-	-	-	-	-	-	-	-	-	-	-	-	-
rs34294669	12:111696014-111696016	AAAAAAAAAAAA	downstream_gene_variant	MODIFIER	ACAD10	ENSG00000111271	Transcript	ENST00000511915.1	retained_intron	-	-	-	-	-	-	-	-	-	rs34294669	2880	1	-	HGNC	HGNC:21597	-	-	4	-	-	-	-	-	-	-	-	-	-	-	-	-
rs34294669	12:111696014-111696016	AAAAAAAAAAAAAA	downstream_gene_variant	MODIFIER	ACAD10	ENSG00000111271	Transcript	ENST00000511915.1	retained_intron	-	-	-	-	-	-	-	-	-	rs34294669	2880	1	-	HGNC	HGNC:21597	-	-	4	-	-	-	-	-	-	-	-	-	-	-	-	-
rs34294669	12:111696014-111696016	AAAAAAAAAAAAAAAAAAAAA	downstream_gene_variant	MODIFIER	ACAD10	ENSG00000111271	Transcript	ENST00000511915.1	retained_intron	-	-	-	-	-	-	-	-	-	rs34294669	2880	1	-	HGNC	HGNC:21597	-	-	4	-	-	-	-	-	-	-	-	-	-	-	-	-
rs34294669	12:111696014-111696016	AAAAAAAAAAA	intron_variant	MODIFIER	ACAD10	ENSG00000111271	Transcript	ENST00000514615.5	protein_coding	-	2023-03-03	-	-	-	-	-	-	-	rs34294669	-	1	cds_end_NF	HGNC	HGNC:21597	-	-	5	-	-	-	-	-	-	-	-	-	-	-	-	-
rs34294669	12:111696014-111696016	AAAAAAAAAAAA	intron_variant	MODIFIER	ACAD10	ENSG00000111271	Transcript	ENST00000514615.5	protein_coding	-	2023-03-03	-	-	-	-	-	-	-	rs34294669	-	1	cds_end_NF	HGNC	HGNC:21597	-	-	5	-	-	-	-	-	-	-	-	-	-	-	-	-
rs34294669	12:111696014-111696016	AAAAAAAAAAAAAA	intron_variant	MODIFIER	ACAD10	ENSG00000111271	Transcript	ENST00000514615.5	protein_coding	-	2023-03-03	-	-	-	-	-	-	-	rs34294669	-	1	cds_end_NF	HGNC	HGNC:21597	-	-	5	-	-	-	-	-	-	-	-	-	-	-	-	-
rs34294669	12:111696014-111696016	AAAAAAAAAAAAAAAAAAAAA	intron_variant	MODIFIER	ACAD10	ENSG00000111271	Transcript	ENST00000514615.5	protein_coding	-	2023-03-03	-	-	-	-	-	-	-	rs34294669	-	1	cds_end_NF	HGNC	HGNC:21597	-	-	5	-	-	-	-	-	-	-	-	-	-	-	-	-
rs34294669	12:111696014-111696016	AAAAAAAAAAA	intron_variant	MODIFIER	ACAD10	ENSG00000111271	Transcript	ENST00000515283.1	protein_coding	-	2023-02-01	-	-	-	-	-	-	-	rs34294669	-	1	cds_end_NF	HGNC	HGNC:21597	-	-	3	-	-	-	-	-	-	-	-	-	-	-	-	-
rs34294669	12:111696014-111696016	AAAAAAAAAAAA	intron_variant	MODIFIER	ACAD10	ENSG00000111271	Transcript	ENST00000515283.1	protein_coding	-	2023-02-01	-	-	-	-	-	-	-	rs34294669	-	1	cds_end_NF	HGNC	HGNC:21597	-	-	3	-	-	-	-	-	-	-	-	-	-	-	-	-
rs34294669	12:111696014-111696016	AAAAAAAAAAAAAA	intron_variant	MODIFIER	ACAD10	ENSG00000111271	Transcript	ENST00000515283.1	protein_coding	-	2023-02-01	-	-	-	-	-	-	-	rs34294669	-	1	cds_end_NF	HGNC	HGNC:21597	-	-	3	-	-	-	-	-	-	-	-	-	-	-	-	-
rs34294669	12:111696014-111696016	AAAAAAAAAAAAAAAAAAAAA	intron_variant	MODIFIER	ACAD10	ENSG00000111271	Transcript	ENST00000515283.1	protein_coding	-	2023-02-01	-	-	-	-	-	-	-	rs34294669	-	1	cds_end_NF	HGNC	HGNC:21597	-	-	3	-	-	-	-	-	-	-	-	-	-	-	-	-
rs34294669	12:111696014-111696016	AAAAAAAAAAA	intron_variant	MODIFIER	ACAD10	ENSG00000111271	Transcript	ENST00000549590.5	protein_coding	-	2023-12-02	-	-	-	-	-	-	-	rs34294669	-	1	-	HGNC	HGNC:21597	-	-	5	-	-	-	-	-	-	-	-	-	-	-	-	-
rs34294669	12:111696014-111696016	AAAAAAAAAAAA	intron_variant	MODIFIER	ACAD10	ENSG00000111271	Transcript	ENST00000549590.5	protein_coding	-	2023-12-02	-	-	-	-	-	-	-	rs34294669	-	1	-	HGNC	HGNC:21597	-	-	5	-	-	-	-	-	-	-	-	-	-	-	-	-
rs34294669	12:111696014-111696016	AAAAAAAAAAAAAA	intron_variant	MODIFIER	ACAD10	ENSG00000111271	Transcript	ENST00000549590.5	protein_coding	-	2023-12-02	-	-	-	-	-	-	-	rs34294669	-	1	-	HGNC	HGNC:21597	-	-	5	-	-	-	-	-	-	-	-	-	-	-	-	-
rs34294669	12:111696014-111696016	AAAAAAAAAAAAAAAAAAAAA	intron_variant	MODIFIER	ACAD10	ENSG00000111271	Transcript	ENST00000549590.5	protein_coding	-	2023-12-02	-	-	-	-	-	-	-	rs34294669	-	1	-	HGNC	HGNC:21597	-	-	5	-	-	-	-	-	-	-	-	-	-	-	-	-
rs34294669	12:111696014-111696016	AAAAAAAAAAA	downstream_gene_variant	MODIFIER	ACAD10	ENSG00000111271	Transcript	ENST00000552965.1	protein_coding	-	-	-	-	-	-	-	-	-	rs34294669	3265	1	cds_end_NF	HGNC	HGNC:21597	-	-	3	-	-	-	-	-	-	-	-	-	-	-	-	-
rs34294669	12:111696014-111696016	AAAAAAAAAAAA	downstream_gene_variant	MODIFIER	ACAD10	ENSG00000111271	Transcript	ENST00000552965.1	protein_coding	-	-	-	-	-	-	-	-	-	rs34294669	3265	1	cds_end_NF	HGNC	HGNC:21597	-	-	3	-	-	-	-	-	-	-	-	-	-	-	-	-
rs34294669	12:111696014-111696016	AAAAAAAAAAAAAA	downstream_gene_variant	MODIFIER	ACAD10	ENSG00000111271	Transcript	ENST00000552965.1	protein_coding	-	-	-	-	-	-	-	-	-	rs34294669	3265	1	cds_end_NF	HGNC	HGNC:21597	-	-	3	-	-	-	-	-	-	-	-	-	-	-	-	-
rs34294669	12:111696014-111696016	AAAAAAAAAAAAAAAAAAAAA	downstream_gene_variant	MODIFIER	ACAD10	ENSG00000111271	Transcript	ENST00000552965.1	protein_coding	-	-	-	-	-	-	-	-	-	rs34294669	3265	1	cds_end_NF	HGNC	HGNC:21597	-	-	3	-	-	-	-	-	-	-	-	-	-	-	-	-
rs767955890	12:111696678-111696678	T	intron_variant	MODIFIER	ACAD10	ENSG00000111271	Transcript	ENST00000313698.9	protein_coding	-	2020-02-01	-	-	-	-	-	-	-	rs767955890	-	1	-	HGNC	HGNC:21597	NM_025247.6	-	1	P1	-	-	-	-	-	-	-	-	-	-	-	-
rs767955890	12:111696678-111696678	T	intron_variant,non_coding_transcript_variant	MODIFIER	ACAD10	ENSG00000111271	Transcript	ENST00000413681.7	protein_coding_CDS_not_defined	-	2017-02-01	-	-	-	-	-	-	-	rs767955890	-	1	-	HGNC	HGNC:21597	-	-	2	-	-	-	-	-	-	-	-	-	-	-	-	-
rs767955890	12:111696678-111696678	T	intron_variant	MODIFIER	ACAD10	ENSG00000111271	Transcript	ENST00000455480.6	protein_coding	-	2021-02-01	-	-	-	-	-	-	-	rs767955890	-	1	-	HGNC	HGNC:21597	-	-	1	-	-	-	-	-	-	-	-	-	-	-	-	-
rs767955890	12:111696678-111696678	T	intron_variant,non_coding_transcript_variant	MODIFIER	ACAD10	ENSG00000111271	Transcript	ENST00000507135.5	retained_intron	-	2023-06-02	-	-	-	-	-	-	-	rs767955890	-	1	-	HGNC	HGNC:21597	-	-	1	-	-	-	-	-	-	-	-	-	-	-	-	-
rs767955890	12:111696678-111696678	T	intron_variant,non_coding_transcript_variant	MODIFIER	ACAD10	ENSG00000111271	Transcript	ENST00000509936.5	retained_intron	-	2023-04-02	-	-	-	-	-	-	-	rs767955890	-	1	-	HGNC	HGNC:21597	-	-	1	-	-	-	-	-	-	-	-	-	-	-	-	-
rs767955890	12:111696678-111696678	T	downstream_gene_variant	MODIFIER	ACAD10	ENSG00000111271	Transcript	ENST00000511915.1	retained_intron	-	-	-	-	-	-	-	-	-	rs767955890	3544	1	-	HGNC	HGNC:21597	-	-	4	-	-	-	-	-	-	-	-	-	-	-	-	-
rs767955890	12:111696678-111696678	T	intron_variant	MODIFIER	ACAD10	ENSG00000111271	Transcript	ENST00000514615.5	protein_coding	-	2023-03-03	-	-	-	-	-	-	-	rs767955890	-	1	cds_end_NF	HGNC	HGNC:21597	-	-	5	-	-	-	-	-	-	-	-	-	-	-	-	-
rs767955890	12:111696678-111696678	T	intron_variant	MODIFIER	ACAD10	ENSG00000111271	Transcript	ENST00000515283.1	protein_coding	-	2023-02-01	-	-	-	-	-	-	-	rs767955890	-	1	cds_end_NF	HGNC	HGNC:21597	-	-	3	-	-	-	-	-	-	-	-	-	-	-	-	-
rs767955890	12:111696678-111696678	T	intron_variant	MODIFIER	ACAD10	ENSG00000111271	Transcript	ENST00000549590.5	protein_coding	-	2023-12-02	-	-	-	-	-	-	-	rs767955890	-	1	-	HGNC	HGNC:21597	-	-	5	-	-	-	-	-	-	-	-	-	-	-	-	-
rs767955890	12:111696678-111696678	T	downstream_gene_variant	MODIFIER	ACAD10	ENSG00000111271	Transcript	ENST00000552965.1	protein_coding	-	-	-	-	-	-	-	-	-	rs767955890	3929	1	cds_end_NF	HGNC	HGNC:21597	-	-	3	-	-	-	-	-	-	-	-	-	-	-	-	-
rs5800932	12:111697081-111697084	AAAAAAAAAAAA	intron_variant	MODIFIER	ACAD10	ENSG00000111271	Transcript	ENST00000313698.9	protein_coding	-	2020-02-01	-	-	-	-	-	-	-	rs5800932	-	1	-	HGNC	HGNC:21597	NM_025247.6	-	1	P1	-	-	-	-	-	-	-	-	-	-	-	-
rs5800932	12:111697081-111697084	AAAAAAAAAAAAA	intron_variant	MODIFIER	ACAD10	ENSG00000111271	Transcript	ENST00000313698.9	protein_coding	-	2020-02-01	-	-	-	-	-	-	-	rs5800932	-	1	-	HGNC	HGNC:21597	NM_025247.6	-	1	P1	-	-	-	-	-	-	-	-	-	-	-	-
rs5800932	12:111697081-111697084	AAAAAAAAAAAAAA	intron_variant	MODIFIER	ACAD10	ENSG00000111271	Transcript	ENST00000313698.9	protein_coding	-	2020-02-01	-	-	-	-	-	-	-	rs5800932	-	1	-	HGNC	HGNC:21597	NM_025247.6	-	1	P1	-	-	-	-	-	-	-	-	-	-	-	-
rs5800932	12:111697081-111697084	AAAAAAAAAAAAAAAA	intron_variant	MODIFIER	ACAD10	ENSG00000111271	Transcript	ENST00000313698.9	protein_coding	-	2020-02-01	-	-	-	-	-	-	-	rs5800932	-	1	-	HGNC	HGNC:21597	NM_025247.6	-	1	P1	-	-	-	-	-	-	-	-	-	-	-	-
rs5800932	12:111697081-111697084	AAAAAAAAAAAAAAAAA	intron_variant	MODIFIER	ACAD10	ENSG00000111271	Transcript	ENST00000313698.9	protein_coding	-	2020-02-01	-	-	-	-	-	-	-	rs5800932	-	1	-	HGNC	HGNC:21597	NM_025247.6	-	1	P1	-	-	-	-	-	-	-	-	-	-	-	-
rs5800932	12:111697081-111697084	AAAAAAAAAAAAAAAAAA	intron_variant	MODIFIER	ACAD10	ENSG00000111271	Transcript	ENST00000313698.9	protein_coding	-	2020-02-01	-	-	-	-	-	-	-	rs5800932	-	1	-	HGNC	HGNC:21597	NM_025247.6	-	1	P1	-	-	-	-	-	-	-	-	-	-	-	-
rs5800932	12:111697081-111697084	AAAAAAAAAAAAAAAAAAAAAA	intron_variant	MODIFIER	ACAD10	ENSG00000111271	Transcript	ENST00000313698.9	protein_coding	-	2020-02-01	-	-	-	-	-	-	-	rs5800932	-	1	-	HGNC	HGNC:21597	NM_025247.6	-	1	P1	-	-	-	-	-	-	-	-	-	-	-	-
rs5800932	12:111697081-111697084	AAAAAAAAAAAA	intron_variant,non_coding_transcript_variant	MODIFIER	ACAD10	ENSG00000111271	Transcript	ENST00000413681.7	protein_coding_CDS_not_defined	-	2017-02-01	-	-	-	-	-	-	-	rs5800932	-	1	-	HGNC	HGNC:21597	-	-	2	-	-	-	-	-	-	-	-	-	-	-	-	-
rs5800932	12:111697081-111697084	AAAAAAAAAAAAA	intron_variant,non_coding_transcript_variant	MODIFIER	ACAD10	ENSG00000111271	Transcript	ENST00000413681.7	protein_coding_CDS_not_defined	-	2017-02-01	-	-	-	-	-	-	-	rs5800932	-	1	-	HGNC	HGNC:21597	-	-	2	-	-	-	-	-	-	-	-	-	-	-	-	-
rs5800932	12:111697081-111697084	AAAAAAAAAAAAAA	intron_variant,non_coding_transcript_variant	MODIFIER	ACAD10	ENSG00000111271	Transcript	ENST00000413681.7	protein_coding_CDS_not_defined	-	2017-02-01	-	-	-	-	-	-	-	rs5800932	-	1	-	HGNC	HGNC:21597	-	-	2	-	-	-	-	-	-	-	-	-	-	-	-	-
rs5800932	12:111697081-111697084	AAAAAAAAAAAAAAAA	intron_variant,non_coding_transcript_variant	MODIFIER	ACAD10	ENSG00000111271	Transcript	ENST00000413681.7	protein_coding_CDS_not_defined	-	2017-02-01	-	-	-	-	-	-	-	rs5800932	-	1	-	HGNC	HGNC:21597	-	-	2	-	-	-	-	-	-	-	-	-	-	-	-	-
rs5800932	12:111697081-111697084	AAAAAAAAAAAAAAAAA	intron_variant,non_coding_transcript_variant	MODIFIER	ACAD10	ENSG00000111271	Transcript	ENST00000413681.7	protein_coding_CDS_not_defined	-	2017-02-01	-	-	-	-	-	-	-	rs5800932	-	1	-	HGNC	HGNC:21597	-	-	2	-	-	-	-	-	-	-	-	-	-	-	-	-
rs5800932	12:111697081-111697084	AAAAAAAAAAAAAAAAAA	intron_variant,non_coding_transcript_variant	MODIFIER	ACAD10	ENSG00000111271	Transcript	ENST00000413681.7	protein_coding_CDS_not_defined	-	2017-02-01	-	-	-	-	-	-	-	rs5800932	-	1	-	HGNC	HGNC:21597	-	-	2	-	-	-	-	-	-	-	-	-	-	-	-	-
rs5800932	12:111697081-111697084	AAAAAAAAAAAAAAAAAAAAAA	intron_variant,non_coding_transcript_variant	MODIFIER	ACAD10	ENSG00000111271	Transcript	ENST00000413681.7	protein_coding_CDS_not_defined	-	2017-02-01	-	-	-	-	-	-	-	rs5800932	-	1	-	HGNC	HGNC:21597	-	-	2	-	-	-	-	-	-	-	-	-	-	-	-	-
rs5800932	12:111697081-111697084	AAAAAAAAAAAA	intron_variant	MODIFIER	ACAD10	ENSG00000111271	Transcript	ENST00000455480.6	protein_coding	-	2021-02-01	-	-	-	-	-	-	-	rs5800932	-	1	-	HGNC	HGNC:21597	-	-	1	-	-	-	-	-	-	-	-	-	-	-	-	-
rs5800932	12:111697081-111697084	AAAAAAAAAAAAA	intron_variant	MODIFIER	ACAD10	ENSG00000111271	Transcript	ENST00000455480.6	protein_coding	-	2021-02-01	-	-	-	-	-	-	-	rs5800932	-	1	-	HGNC	HGNC:21597	-	-	1	-	-	-	-	-	-	-	-	-	-	-	-	-
rs5800932	12:111697081-111697084	AAAAAAAAAAAAAA	intron_variant	MODIFIER	ACAD10	ENSG00000111271	Transcript	ENST00000455480.6	protein_coding	-	2021-02-01	-	-	-	-	-	-	-	rs5800932	-	1	-	HGNC	HGNC:21597	-	-	1	-	-	-	-	-	-	-	-	-	-	-	-	-
rs5800932	12:111697081-111697084	AAAAAAAAAAAAAAAA	intron_variant	MODIFIER	ACAD10	ENSG00000111271	Transcript	ENST00000455480.6	protein_coding	-	2021-02-01	-	-	-	-	-	-	-	rs5800932	-	1	-	HGNC	HGNC:21597	-	-	1	-	-	-	-	-	-	-	-	-	-	-	-	-
rs5800932	12:111697081-111697084	AAAAAAAAAAAAAAAAA	intron_variant	MODIFIER	ACAD10	ENSG00000111271	Transcript	ENST00000455480.6	protein_coding	-	2021-02-01	-	-	-	-	-	-	-	rs5800932	-	1	-	HGNC	HGNC:21597	-	-	1	-	-	-	-	-	-	-	-	-	-	-	-	-
rs5800932	12:111697081-111697084	AAAAAAAAAAAAAAAAAA	intron_variant	MODIFIER	ACAD10	ENSG00000111271	Transcript	ENST00000455480.6	protein_coding	-	2021-02-01	-	-	-	-	-	-	-	rs5800932	-	1	-	HGNC	HGNC:21597	-	-	1	-	-	-	-	-	-	-	-	-	-	-	-	-
rs5800932	12:111697081-111697084	AAAAAAAAAAAAAAAAAAAAAA	intron_variant	MODIFIER	ACAD10	ENSG00000111271	Transcript	ENST00000455480.6	protein_coding	-	2021-02-01	-	-	-	-	-	-	-	rs5800932	-	1	-	HGNC	HGNC:21597	-	-	1	-	-	-	-	-	-	-	-	-	-	-	-	-
rs5800932	12:111697081-111697084	AAAAAAAAAAAA	intron_variant,non_coding_transcript_variant	MODIFIER	ACAD10	ENSG00000111271	Transcript	ENST00000507135.5	retained_intron	-	2023-06-02	-	-	-	-	-	-	-	rs5800932	-	1	-	HGNC	HGNC:21597	-	-	1	-	-	-	-	-	-	-	-	-	-	-	-	-
rs5800932	12:111697081-111697084	AAAAAAAAAAAAA	intron_variant,non_coding_transcript_variant	MODIFIER	ACAD10	ENSG00000111271	Transcript	ENST00000507135.5	retained_intron	-	2023-06-02	-	-	-	-	-	-	-	rs5800932	-	1	-	HGNC	HGNC:21597	-	-	1	-	-	-	-	-	-	-	-	-	-	-	-	-
rs5800932	12:111697081-111697084	AAAAAAAAAAAAAA	intron_variant,non_coding_transcript_variant	MODIFIER	ACAD10	ENSG00000111271	Transcript	ENST00000507135.5	retained_intron	-	2023-06-02	-	-	-	-	-	-	-	rs5800932	-	1	-	HGNC	HGNC:21597	-	-	1	-	-	-	-	-	-	-	-	-	-	-	-	-
rs5800932	12:111697081-111697084	AAAAAAAAAAAAAAAA	intron_variant,non_coding_transcript_variant	MODIFIER	ACAD10	ENSG00000111271	Transcript	ENST00000507135.5	retained_intron	-	2023-06-02	-	-	-	-	-	-	-	rs5800932	-	1	-	HGNC	HGNC:21597	-	-	1	-	-	-	-	-	-	-	-	-	-	-	-	-
rs5800932	12:111697081-111697084	AAAAAAAAAAAAAAAAA	intron_variant,non_coding_transcript_variant	MODIFIER	ACAD10	ENSG00000111271	Transcript	ENST00000507135.5	retained_intron	-	2023-06-02	-	-	-	-	-	-	-	rs5800932	-	1	-	HGNC	HGNC:21597	-	-	1	-	-	-	-	-	-	-	-	-	-	-	-	-
rs5800932	12:111697081-111697084	AAAAAAAAAAAAAAAAAA	intron_variant,non_coding_transcript_variant	MODIFIER	ACAD10	ENSG00000111271	Transcript	ENST00000507135.5	retained_intron	-	2023-06-02	-	-	-	-	-	-	-	rs5800932	-	1	-	HGNC	HGNC:21597	-	-	1	-	-	-	-	-	-	-	-	-	-	-	-	-
rs5800932	12:111697081-111697084	AAAAAAAAAAAAAAAAAAAAAA	intron_variant,non_coding_transcript_variant	MODIFIER	ACAD10	ENSG00000111271	Transcript	ENST00000507135.5	retained_intron	-	2023-06-02	-	-	-	-	-	-	-	rs5800932	-	1	-	HGNC	HGNC:21597	-	-	1	-	-	-	-	-	-	-	-	-	-	-	-	-
rs5800932	12:111697081-111697084	AAAAAAAAAAAA	intron_variant,non_coding_transcript_variant	MODIFIER	ACAD10	ENSG00000111271	Transcript	ENST00000509936.5	retained_intron	-	2023-04-02	-	-	-	-	-	-	-	rs5800932	-	1	-	HGNC	HGNC:21597	-	-	1	-	-	-	-	-	-	-	-	-	-	-	-	-
rs5800932	12:111697081-111697084	AAAAAAAAAAAAA	intron_variant,non_coding_transcript_variant	MODIFIER	ACAD10	ENSG00000111271	Transcript	ENST00000509936.5	retained_intron	-	2023-04-02	-	-	-	-	-	-	-	rs5800932	-	1	-	HGNC	HGNC:21597	-	-	1	-	-	-	-	-	-	-	-	-	-	-	-	-
rs5800932	12:111697081-111697084	AAAAAAAAAAAAAA	intron_variant,non_coding_transcript_variant	MODIFIER	ACAD10	ENSG00000111271	Transcript	ENST00000509936.5	retained_intron	-	2023-04-02	-	-	-	-	-	-	-	rs5800932	-	1	-	HGNC	HGNC:21597	-	-	1	-	-	-	-	-	-	-	-	-	-	-	-	-
rs5800932	12:111697081-111697084	AAAAAAAAAAAAAAAA	intron_variant,non_coding_transcript_variant	MODIFIER	ACAD10	ENSG00000111271	Transcript	ENST00000509936.5	retained_intron	-	2023-04-02	-	-	-	-	-	-	-	rs5800932	-	1	-	HGNC	HGNC:21597	-	-	1	-	-	-	-	-	-	-	-	-	-	-	-	-
rs5800932	12:111697081-111697084	AAAAAAAAAAAAAAAAA	intron_variant,non_coding_transcript_variant	MODIFIER	ACAD10	ENSG00000111271	Transcript	ENST00000509936.5	retained_intron	-	2023-04-02	-	-	-	-	-	-	-	rs5800932	-	1	-	HGNC	HGNC:21597	-	-	1	-	-	-	-	-	-	-	-	-	-	-	-	-
rs5800932	12:111697081-111697084	AAAAAAAAAAAAAAAAAA	intron_variant,non_coding_transcript_variant	MODIFIER	ACAD10	ENSG00000111271	Transcript	ENST00000509936.5	retained_intron	-	2023-04-02	-	-	-	-	-	-	-	rs5800932	-	1	-	HGNC	HGNC:21597	-	-	1	-	-	-	-	-	-	-	-	-	-	-	-	-
rs5800932	12:111697081-111697084	AAAAAAAAAAAAAAAAAAAAAA	intron_variant,non_coding_transcript_variant	MODIFIER	ACAD10	ENSG00000111271	Transcript	ENST00000509936.5	retained_intron	-	2023-04-02	-	-	-	-	-	-	-	rs5800932	-	1	-	HGNC	HGNC:21597	-	-	1	-	-	-	-	-	-	-	-	-	-	-	-	-
rs5800932	12:111697081-111697084	AAAAAAAAAAAA	downstream_gene_variant	MODIFIER	ACAD10	ENSG00000111271	Transcript	ENST00000511915.1	retained_intron	-	-	-	-	-	-	-	-	-	rs5800932	3947	1	-	HGNC	HGNC:21597	-	-	4	-	-	-	-	-	-	-	-	-	-	-	-	-
rs5800932	12:111697081-111697084	AAAAAAAAAAAAA	downstream_gene_variant	MODIFIER	ACAD10	ENSG00000111271	Transcript	ENST00000511915.1	retained_intron	-	-	-	-	-	-	-	-	-	rs5800932	3947	1	-	HGNC	HGNC:21597	-	-	4	-	-	-	-	-	-	-	-	-	-	-	-	-
rs5800932	12:111697081-111697084	AAAAAAAAAAAAAA	downstream_gene_variant	MODIFIER	ACAD10	ENSG00000111271	Transcript	ENST00000511915.1	retained_intron	-	-	-	-	-	-	-	-	-	rs5800932	3947	1	-	HGNC	HGNC:21597	-	-	4	-	-	-	-	-	-	-	-	-	-	-	-	-
rs5800932	12:111697081-111697084	AAAAAAAAAAAAAAAA	downstream_gene_variant	MODIFIER	ACAD10	ENSG00000111271	Transcript	ENST00000511915.1	retained_intron	-	-	-	-	-	-	-	-	-	rs5800932	3947	1	-	HGNC	HGNC:21597	-	-	4	-	-	-	-	-	-	-	-	-	-	-	-	-
rs5800932	12:111697081-111697084	AAAAAAAAAAAAAAAAA	downstream_gene_variant	MODIFIER	ACAD10	ENSG00000111271	Transcript	ENST00000511915.1	retained_intron	-	-	-	-	-	-	-	-	-	rs5800932	3947	1	-	HGNC	HGNC:21597	-	-	4	-	-	-	-	-	-	-	-	-	-	-	-	-
rs5800932	12:111697081-111697084	AAAAAAAAAAAAAAAAAA	downstream_gene_variant	MODIFIER	ACAD10	ENSG00000111271	Transcript	ENST00000511915.1	retained_intron	-	-	-	-	-	-	-	-	-	rs5800932	3947	1	-	HGNC	HGNC:21597	-	-	4	-	-	-	-	-	-	-	-	-	-	-	-	-
rs5800932	12:111697081-111697084	AAAAAAAAAAAAAAAAAAAAAA	downstream_gene_variant	MODIFIER	ACAD10	ENSG00000111271	Transcript	ENST00000511915.1	retained_intron	-	-	-	-	-	-	-	-	-	rs5800932	3947	1	-	HGNC	HGNC:21597	-	-	4	-	-	-	-	-	-	-	-	-	-	-	-	-
rs5800932	12:111697081-111697084	AAAAAAAAAAAA	intron_variant	MODIFIER	ACAD10	ENSG00000111271	Transcript	ENST00000514615.5	protein_coding	-	2023-03-03	-	-	-	-	-	-	-	rs5800932	-	1	cds_end_NF	HGNC	HGNC:21597	-	-	5	-	-	-	-	-	-	-	-	-	-	-	-	-
rs5800932	12:111697081-111697084	AAAAAAAAAAAAA	intron_variant	MODIFIER	ACAD10	ENSG00000111271	Transcript	ENST00000514615.5	protein_coding	-	2023-03-03	-	-	-	-	-	-	-	rs5800932	-	1	cds_end_NF	HGNC	HGNC:21597	-	-	5	-	-	-	-	-	-	-	-	-	-	-	-	-
rs5800932	12:111697081-111697084	AAAAAAAAAAAAAA	intron_variant	MODIFIER	ACAD10	ENSG00000111271	Transcript	ENST00000514615.5	protein_coding	-	2023-03-03	-	-	-	-	-	-	-	rs5800932	-	1	cds_end_NF	HGNC	HGNC:21597	-	-	5	-	-	-	-	-	-	-	-	-	-	-	-	-
rs5800932	12:111697081-111697084	AAAAAAAAAAAAAAAA	intron_variant	MODIFIER	ACAD10	ENSG00000111271	Transcript	ENST00000514615.5	protein_coding	-	2023-03-03	-	-	-	-	-	-	-	rs5800932	-	1	cds_end_NF	HGNC	HGNC:21597	-	-	5	-	-	-	-	-	-	-	-	-	-	-	-	-
rs5800932	12:111697081-111697084	AAAAAAAAAAAAAAAAA	intron_variant	MODIFIER	ACAD10	ENSG00000111271	Transcript	ENST00000514615.5	protein_coding	-	2023-03-03	-	-	-	-	-	-	-	rs5800932	-	1	cds_end_NF	HGNC	HGNC:21597	-	-	5	-	-	-	-	-	-	-	-	-	-	-	-	-
rs5800932	12:111697081-111697084	AAAAAAAAAAAAAAAAAA	intron_variant	MODIFIER	ACAD10	ENSG00000111271	Transcript	ENST00000514615.5	protein_coding	-	2023-03-03	-	-	-	-	-	-	-	rs5800932	-	1	cds_end_NF	HGNC	HGNC:21597	-	-	5	-	-	-	-	-	-	-	-	-	-	-	-	-
rs5800932	12:111697081-111697084	AAAAAAAAAAAAAAAAAAAAAA	intron_variant	MODIFIER	ACAD10	ENSG00000111271	Transcript	ENST00000514615.5	protein_coding	-	2023-03-03	-	-	-	-	-	-	-	rs5800932	-	1	cds_end_NF	HGNC	HGNC:21597	-	-	5	-	-	-	-	-	-	-	-	-	-	-	-	-
rs5800932	12:111697081-111697084	AAAAAAAAAAAA	intron_variant	MODIFIER	ACAD10	ENSG00000111271	Transcript	ENST00000515283.1	protein_coding	-	2023-02-01	-	-	-	-	-	-	-	rs5800932	-	1	cds_end_NF	HGNC	HGNC:21597	-	-	3	-	-	-	-	-	-	-	-	-	-	-	-	-
rs5800932	12:111697081-111697084	AAAAAAAAAAAAA	intron_variant	MODIFIER	ACAD10	ENSG00000111271	Transcript	ENST00000515283.1	protein_coding	-	2023-02-01	-	-	-	-	-	-	-	rs5800932	-	1	cds_end_NF	HGNC	HGNC:21597	-	-	3	-	-	-	-	-	-	-	-	-	-	-	-	-
rs5800932	12:111697081-111697084	AAAAAAAAAAAAAA	intron_variant	MODIFIER	ACAD10	ENSG00000111271	Transcript	ENST00000515283.1	protein_coding	-	2023-02-01	-	-	-	-	-	-	-	rs5800932	-	1	cds_end_NF	HGNC	HGNC:21597	-	-	3	-	-	-	-	-	-	-	-	-	-	-	-	-
rs5800932	12:111697081-111697084	AAAAAAAAAAAAAAAA	intron_variant	MODIFIER	ACAD10	ENSG00000111271	Transcript	ENST00000515283.1	protein_coding	-	2023-02-01	-	-	-	-	-	-	-	rs5800932	-	1	cds_end_NF	HGNC	HGNC:21597	-	-	3	-	-	-	-	-	-	-	-	-	-	-	-	-
rs5800932	12:111697081-111697084	AAAAAAAAAAAAAAAAA	intron_variant	MODIFIER	ACAD10	ENSG00000111271	Transcript	ENST00000515283.1	protein_coding	-	2023-02-01	-	-	-	-	-	-	-	rs5800932	-	1	cds_end_NF	HGNC	HGNC:21597	-	-	3	-	-	-	-	-	-	-	-	-	-	-	-	-
rs5800932	12:111697081-111697084	AAAAAAAAAAAAAAAAAA	intron_variant	MODIFIER	ACAD10	ENSG00000111271	Transcript	ENST00000515283.1	protein_coding	-	2023-02-01	-	-	-	-	-	-	-	rs5800932	-	1	cds_end_NF	HGNC	HGNC:21597	-	-	3	-	-	-	-	-	-	-	-	-	-	-	-	-
rs5800932	12:111697081-111697084	AAAAAAAAAAAAAAAAAAAAAA	intron_variant	MODIFIER	ACAD10	ENSG00000111271	Transcript	ENST00000515283.1	protein_coding	-	2023-02-01	-	-	-	-	-	-	-	rs5800932	-	1	cds_end_NF	HGNC	HGNC:21597	-	-	3	-	-	-	-	-	-	-	-	-	-	-	-	-
rs5800932	12:111697081-111697084	AAAAAAAAAAAA	intron_variant	MODIFIER	ACAD10	ENSG00000111271	Transcript	ENST00000549590.5	protein_coding	-	2023-12-02	-	-	-	-	-	-	-	rs5800932	-	1	-	HGNC	HGNC:21597	-	-	5	-	-	-	-	-	-	-	-	-	-	-	-	-
rs5800932	12:111697081-111697084	AAAAAAAAAAAAA	intron_variant	MODIFIER	ACAD10	ENSG00000111271	Transcript	ENST00000549590.5	protein_coding	-	2023-12-02	-	-	-	-	-	-	-	rs5800932	-	1	-	HGNC	HGNC:21597	-	-	5	-	-	-	-	-	-	-	-	-	-	-	-	-
rs5800932	12:111697081-111697084	AAAAAAAAAAAAAA	intron_variant	MODIFIER	ACAD10	ENSG00000111271	Transcript	ENST00000549590.5	protein_coding	-	2023-12-02	-	-	-	-	-	-	-	rs5800932	-	1	-	HGNC	HGNC:21597	-	-	5	-	-	-	-	-	-	-	-	-	-	-	-	-
rs5800932	12:111697081-111697084	AAAAAAAAAAAAAAAA	intron_variant	MODIFIER	ACAD10	ENSG00000111271	Transcript	ENST00000549590.5	protein_coding	-	2023-12-02	-	-	-	-	-	-	-	rs5800932	-	1	-	HGNC	HGNC:21597	-	-	5	-	-	-	-	-	-	-	-	-	-	-	-	-
rs5800932	12:111697081-111697084	AAAAAAAAAAAAAAAAA	intron_variant	MODIFIER	ACAD10	ENSG00000111271	Transcript	ENST00000549590.5	protein_coding	-	2023-12-02	-	-	-	-	-	-	-	rs5800932	-	1	-	HGNC	HGNC:21597	-	-	5	-	-	-	-	-	-	-	-	-	-	-	-	-
rs5800932	12:111697081-111697084	AAAAAAAAAAAAAAAAAA	intron_variant	MODIFIER	ACAD10	ENSG00000111271	Transcript	ENST00000549590.5	protein_coding	-	2023-12-02	-	-	-	-	-	-	-	rs5800932	-	1	-	HGNC	HGNC:21597	-	-	5	-	-	-	-	-	-	-	-	-	-	-	-	-
rs5800932	12:111697081-111697084	AAAAAAAAAAAAAAAAAAAAAA	intron_variant	MODIFIER	ACAD10	ENSG00000111271	Transcript	ENST00000549590.5	protein_coding	-	2023-12-02	-	-	-	-	-	-	-	rs5800932	-	1	-	HGNC	HGNC:21597	-	-	5	-	-	-	-	-	-	-	-	-	-	-	-	-
rs5800932	12:111697081-111697084	AAAAAAAAAAAA	downstream_gene_variant	MODIFIER	ACAD10	ENSG00000111271	Transcript	ENST00000552965.1	protein_coding	-	-	-	-	-	-	-	-	-	rs5800932	4332	1	cds_end_NF	HGNC	HGNC:21597	-	-	3	-	-	-	-	-	-	-	-	-	-	-	-	-
rs5800932	12:111697081-111697084	AAAAAAAAAAAAA	downstream_gene_variant	MODIFIER	ACAD10	ENSG00000111271	Transcript	ENST00000552965.1	protein_coding	-	-	-	-	-	-	-	-	-	rs5800932	4332	1	cds_end_NF	HGNC	HGNC:21597	-	-	3	-	-	-	-	-	-	-	-	-	-	-	-	-
rs5800932	12:111697081-111697084	AAAAAAAAAAAAAA	downstream_gene_variant	MODIFIER	ACAD10	ENSG00000111271	Transcript	ENST00000552965.1	protein_coding	-	-	-	-	-	-	-	-	-	rs5800932	4332	1	cds_end_NF	HGNC	HGNC:21597	-	-	3	-	-	-	-	-	-	-	-	-	-	-	-	-
rs5800932	12:111697081-111697084	AAAAAAAAAAAAAAAA	downstream_gene_variant	MODIFIER	ACAD10	ENSG00000111271	Transcript	ENST00000552965.1	protein_coding	-	-	-	-	-	-	-	-	-	rs5800932	4332	1	cds_end_NF	HGNC	HGNC:21597	-	-	3	-	-	-	-	-	-	-	-	-	-	-	-	-
rs5800932	12:111697081-111697084	AAAAAAAAAAAAAAAAA	downstream_gene_variant	MODIFIER	ACAD10	ENSG00000111271	Transcript	ENST00000552965.1	protein_coding	-	-	-	-	-	-	-	-	-	rs5800932	4332	1	cds_end_NF	HGNC	HGNC:21597	-	-	3	-	-	-	-	-	-	-	-	-	-	-	-	-
rs5800932	12:111697081-111697084	AAAAAAAAAAAAAAAAAA	downstream_gene_variant	MODIFIER	ACAD10	ENSG00000111271	Transcript	ENST00000552965.1	protein_coding	-	-	-	-	-	-	-	-	-	rs5800932	4332	1	cds_end_NF	HGNC	HGNC:21597	-	-	3	-	-	-	-	-	-	-	-	-	-	-	-	-
rs5800932	12:111697081-111697084	AAAAAAAAAAAAAAAAAAAAAA	downstream_gene_variant	MODIFIER	ACAD10	ENSG00000111271	Transcript	ENST00000552965.1	protein_coding	-	-	-	-	-	-	-	-	-	rs5800932	4332	1	cds_end_NF	HGNC	HGNC:21597	-	-	3	-	-	-	-	-	-	-	-	-	-	-	-	-
rs5800932	12:111697081-111697084	AAAAAAAAAAAA	intron_variant	MODIFIER	ACAD10	ENSG00000111271	Transcript	ENST00000313698.9	protein_coding	-	2020-02-01	-	-	-	-	-	-	-	rs5800932	-	1	-	HGNC	HGNC:21597	NM_025247.6	-	1	P1	-	-	-	-	-	-	-	-	-	-	-	-
rs5800932	12:111697081-111697084	AAAAAAAAAAAAA	intron_variant	MODIFIER	ACAD10	ENSG00000111271	Transcript	ENST00000313698.9	protein_coding	-	2020-02-01	-	-	-	-	-	-	-	rs5800932	-	1	-	HGNC	HGNC:21597	NM_025247.6	-	1	P1	-	-	-	-	-	-	-	-	-	-	-	-
rs5800932	12:111697081-111697084	AAAAAAAAAAAAAA	intron_variant	MODIFIER	ACAD10	ENSG00000111271	Transcript	ENST00000313698.9	protein_coding	-	2020-02-01	-	-	-	-	-	-	-	rs5800932	-	1	-	HGNC	HGNC:21597	NM_025247.6	-	1	P1	-	-	-	-	-	-	-	-	-	-	-	-
rs5800932	12:111697081-111697084	AAAAAAAAAAAAAAAA	intron_variant	MODIFIER	ACAD10	ENSG00000111271	Transcript	ENST00000313698.9	protein_coding	-	2020-02-01	-	-	-	-	-	-	-	rs5800932	-	1	-	HGNC	HGNC:21597	NM_025247.6	-	1	P1	-	-	-	-	-	-	-	-	-	-	-	-
rs5800932	12:111697081-111697084	AAAAAAAAAAAAAAAAA	intron_variant	MODIFIER	ACAD10	ENSG00000111271	Transcript	ENST00000313698.9	protein_coding	-	2020-02-01	-	-	-	-	-	-	-	rs5800932	-	1	-	HGNC	HGNC:21597	NM_025247.6	-	1	P1	-	-	-	-	-	-	-	-	-	-	-	-
rs5800932	12:111697081-111697084	AAAAAAAAAAAAAAAAAA	intron_variant	MODIFIER	ACAD10	ENSG00000111271	Transcript	ENST00000313698.9	protein_coding	-	2020-02-01	-	-	-	-	-	-	-	rs5800932	-	1	-	HGNC	HGNC:21597	NM_025247.6	-	1	P1	-	-	-	-	-	-	-	-	-	-	-	-
rs5800932	12:111697081-111697084	AAAAAAAAAAAAAAAAAAAAAA	intron_variant	MODIFIER	ACAD10	ENSG00000111271	Transcript	ENST00000313698.9	protein_coding	-	2020-02-01	-	-	-	-	-	-	-	rs5800932	-	1	-	HGNC	HGNC:21597	NM_025247.6	-	1	P1	-	-	-	-	-	-	-	-	-	-	-	-
rs5800932	12:111697081-111697084	AAAAAAAAAAAA	intron_variant,non_coding_transcript_variant	MODIFIER	ACAD10	ENSG00000111271	Transcript	ENST00000413681.7	protein_coding_CDS_not_defined	-	2017-02-01	-	-	-	-	-	-	-	rs5800932	-	1	-	HGNC	HGNC:21597	-	-	2	-	-	-	-	-	-	-	-	-	-	-	-	-
rs5800932	12:111697081-111697084	AAAAAAAAAAAAA	intron_variant,non_coding_transcript_variant	MODIFIER	ACAD10	ENSG00000111271	Transcript	ENST00000413681.7	protein_coding_CDS_not_defined	-	2017-02-01	-	-	-	-	-	-	-	rs5800932	-	1	-	HGNC	HGNC:21597	-	-	2	-	-	-	-	-	-	-	-	-	-	-	-	-
rs5800932	12:111697081-111697084	AAAAAAAAAAAAAA	intron_variant,non_coding_transcript_variant	MODIFIER	ACAD10	ENSG00000111271	Transcript	ENST00000413681.7	protein_coding_CDS_not_defined	-	2017-02-01	-	-	-	-	-	-	-	rs5800932	-	1	-	HGNC	HGNC:21597	-	-	2	-	-	-	-	-	-	-	-	-	-	-	-	-
rs5800932	12:111697081-111697084	AAAAAAAAAAAAAAAA	intron_variant,non_coding_transcript_variant	MODIFIER	ACAD10	ENSG00000111271	Transcript	ENST00000413681.7	protein_coding_CDS_not_defined	-	2017-02-01	-	-	-	-	-	-	-	rs5800932	-	1	-	HGNC	HGNC:21597	-	-	2	-	-	-	-	-	-	-	-	-	-	-	-	-
rs5800932	12:111697081-111697084	AAAAAAAAAAAAAAAAA	intron_variant,non_coding_transcript_variant	MODIFIER	ACAD10	ENSG00000111271	Transcript	ENST00000413681.7	protein_coding_CDS_not_defined	-	2017-02-01	-	-	-	-	-	-	-	rs5800932	-	1	-	HGNC	HGNC:21597	-	-	2	-	-	-	-	-	-	-	-	-	-	-	-	-
rs5800932	12:111697081-111697084	AAAAAAAAAAAAAAAAAA	intron_variant,non_coding_transcript_variant	MODIFIER	ACAD10	ENSG00000111271	Transcript	ENST00000413681.7	protein_coding_CDS_not_defined	-	2017-02-01	-	-	-	-	-	-	-	rs5800932	-	1	-	HGNC	HGNC:21597	-	-	2	-	-	-	-	-	-	-	-	-	-	-	-	-
rs5800932	12:111697081-111697084	AAAAAAAAAAAAAAAAAAAAAA	intron_variant,non_coding_transcript_variant	MODIFIER	ACAD10	ENSG00000111271	Transcript	ENST00000413681.7	protein_coding_CDS_not_defined	-	2017-02-01	-	-	-	-	-	-	-	rs5800932	-	1	-	HGNC	HGNC:21597	-	-	2	-	-	-	-	-	-	-	-	-	-	-	-	-
rs5800932	12:111697081-111697084	AAAAAAAAAAAA	intron_variant	MODIFIER	ACAD10	ENSG00000111271	Transcript	ENST00000455480.6	protein_coding	-	2021-02-01	-	-	-	-	-	-	-	rs5800932	-	1	-	HGNC	HGNC:21597	-	-	1	-	-	-	-	-	-	-	-	-	-	-	-	-
rs5800932	12:111697081-111697084	AAAAAAAAAAAAA	intron_variant	MODIFIER	ACAD10	ENSG00000111271	Transcript	ENST00000455480.6	protein_coding	-	2021-02-01	-	-	-	-	-	-	-	rs5800932	-	1	-	HGNC	HGNC:21597	-	-	1	-	-	-	-	-	-	-	-	-	-	-	-	-
rs5800932	12:111697081-111697084	AAAAAAAAAAAAAA	intron_variant	MODIFIER	ACAD10	ENSG00000111271	Transcript	ENST00000455480.6	protein_coding	-	2021-02-01	-	-	-	-	-	-	-	rs5800932	-	1	-	HGNC	HGNC:21597	-	-	1	-	-	-	-	-	-	-	-	-	-	-	-	-
rs5800932	12:111697081-111697084	AAAAAAAAAAAAAAAA	intron_variant	MODIFIER	ACAD10	ENSG00000111271	Transcript	ENST00000455480.6	protein_coding	-	2021-02-01	-	-	-	-	-	-	-	rs5800932	-	1	-	HGNC	HGNC:21597	-	-	1	-	-	-	-	-	-	-	-	-	-	-	-	-
rs5800932	12:111697081-111697084	AAAAAAAAAAAAAAAAA	intron_variant	MODIFIER	ACAD10	ENSG00000111271	Transcript	ENST00000455480.6	protein_coding	-	2021-02-01	-	-	-	-	-	-	-	rs5800932	-	1	-	HGNC	HGNC:21597	-	-	1	-	-	-	-	-	-	-	-	-	-	-	-	-
rs5800932	12:111697081-111697084	AAAAAAAAAAAAAAAAAA	intron_variant	MODIFIER	ACAD10	ENSG00000111271	Transcript	ENST00000455480.6	protein_coding	-	2021-02-01	-	-	-	-	-	-	-	rs5800932	-	1	-	HGNC	HGNC:21597	-	-	1	-	-	-	-	-	-	-	-	-	-	-	-	-
rs5800932	12:111697081-111697084	AAAAAAAAAAAAAAAAAAAAAA	intron_variant	MODIFIER	ACAD10	ENSG00000111271	Transcript	ENST00000455480.6	protein_coding	-	2021-02-01	-	-	-	-	-	-	-	rs5800932	-	1	-	HGNC	HGNC:21597	-	-	1	-	-	-	-	-	-	-	-	-	-	-	-	-
rs5800932	12:111697081-111697084	AAAAAAAAAAAA	intron_variant,non_coding_transcript_variant	MODIFIER	ACAD10	ENSG00000111271	Transcript	ENST00000507135.5	retained_intron	-	2023-06-02	-	-	-	-	-	-	-	rs5800932	-	1	-	HGNC	HGNC:21597	-	-	1	-	-	-	-	-	-	-	-	-	-	-	-	-
rs5800932	12:111697081-111697084	AAAAAAAAAAAAA	intron_variant,non_coding_transcript_variant	MODIFIER	ACAD10	ENSG00000111271	Transcript	ENST00000507135.5	retained_intron	-	2023-06-02	-	-	-	-	-	-	-	rs5800932	-	1	-	HGNC	HGNC:21597	-	-	1	-	-	-	-	-	-	-	-	-	-	-	-	-
rs5800932	12:111697081-111697084	AAAAAAAAAAAAAA	intron_variant,non_coding_transcript_variant	MODIFIER	ACAD10	ENSG00000111271	Transcript	ENST00000507135.5	retained_intron	-	2023-06-02	-	-	-	-	-	-	-	rs5800932	-	1	-	HGNC	HGNC:21597	-	-	1	-	-	-	-	-	-	-	-	-	-	-	-	-
rs5800932	12:111697081-111697084	AAAAAAAAAAAAAAAA	intron_variant,non_coding_transcript_variant	MODIFIER	ACAD10	ENSG00000111271	Transcript	ENST00000507135.5	retained_intron	-	2023-06-02	-	-	-	-	-	-	-	rs5800932	-	1	-	HGNC	HGNC:21597	-	-	1	-	-	-	-	-	-	-	-	-	-	-	-	-
rs5800932	12:111697081-111697084	AAAAAAAAAAAAAAAAA	intron_variant,non_coding_transcript_variant	MODIFIER	ACAD10	ENSG00000111271	Transcript	ENST00000507135.5	retained_intron	-	2023-06-02	-	-	-	-	-	-	-	rs5800932	-	1	-	HGNC	HGNC:21597	-	-	1	-	-	-	-	-	-	-	-	-	-	-	-	-
rs5800932	12:111697081-111697084	AAAAAAAAAAAAAAAAAA	intron_variant,non_coding_transcript_variant	MODIFIER	ACAD10	ENSG00000111271	Transcript	ENST00000507135.5	retained_intron	-	2023-06-02	-	-	-	-	-	-	-	rs5800932	-	1	-	HGNC	HGNC:21597	-	-	1	-	-	-	-	-	-	-	-	-	-	-	-	-
rs5800932	12:111697081-111697084	AAAAAAAAAAAAAAAAAAAAAA	intron_variant,non_coding_transcript_variant	MODIFIER	ACAD10	ENSG00000111271	Transcript	ENST00000507135.5	retained_intron	-	2023-06-02	-	-	-	-	-	-	-	rs5800932	-	1	-	HGNC	HGNC:21597	-	-	1	-	-	-	-	-	-	-	-	-	-	-	-	-
rs5800932	12:111697081-111697084	AAAAAAAAAAAA	intron_variant,non_coding_transcript_variant	MODIFIER	ACAD10	ENSG00000111271	Transcript	ENST00000509936.5	retained_intron	-	2023-04-02	-	-	-	-	-	-	-	rs5800932	-	1	-	HGNC	HGNC:21597	-	-	1	-	-	-	-	-	-	-	-	-	-	-	-	-
rs5800932	12:111697081-111697084	AAAAAAAAAAAAA	intron_variant,non_coding_transcript_variant	MODIFIER	ACAD10	ENSG00000111271	Transcript	ENST00000509936.5	retained_intron	-	2023-04-02	-	-	-	-	-	-	-	rs5800932	-	1	-	HGNC	HGNC:21597	-	-	1	-	-	-	-	-	-	-	-	-	-	-	-	-
rs5800932	12:111697081-111697084	AAAAAAAAAAAAAA	intron_variant,non_coding_transcript_variant	MODIFIER	ACAD10	ENSG00000111271	Transcript	ENST00000509936.5	retained_intron	-	2023-04-02	-	-	-	-	-	-	-	rs5800932	-	1	-	HGNC	HGNC:21597	-	-	1	-	-	-	-	-	-	-	-	-	-	-	-	-
rs5800932	12:111697081-111697084	AAAAAAAAAAAAAAAA	intron_variant,non_coding_transcript_variant	MODIFIER	ACAD10	ENSG00000111271	Transcript	ENST00000509936.5	retained_intron	-	2023-04-02	-	-	-	-	-	-	-	rs5800932	-	1	-	HGNC	HGNC:21597	-	-	1	-	-	-	-	-	-	-	-	-	-	-	-	-
rs5800932	12:111697081-111697084	AAAAAAAAAAAAAAAAA	intron_variant,non_coding_transcript_variant	MODIFIER	ACAD10	ENSG00000111271	Transcript	ENST00000509936.5	retained_intron	-	2023-04-02	-	-	-	-	-	-	-	rs5800932	-	1	-	HGNC	HGNC:21597	-	-	1	-	-	-	-	-	-	-	-	-	-	-	-	-
rs5800932	12:111697081-111697084	AAAAAAAAAAAAAAAAAA	intron_variant,non_coding_transcript_variant	MODIFIER	ACAD10	ENSG00000111271	Transcript	ENST00000509936.5	retained_intron	-	2023-04-02	-	-	-	-	-	-	-	rs5800932	-	1	-	HGNC	HGNC:21597	-	-	1	-	-	-	-	-	-	-	-	-	-	-	-	-
rs5800932	12:111697081-111697084	AAAAAAAAAAAAAAAAAAAAAA	intron_variant,non_coding_transcript_variant	MODIFIER	ACAD10	ENSG00000111271	Transcript	ENST00000509936.5	retained_intron	-	2023-04-02	-	-	-	-	-	-	-	rs5800932	-	1	-	HGNC	HGNC:21597	-	-	1	-	-	-	-	-	-	-	-	-	-	-	-	-
rs5800932	12:111697081-111697084	AAAAAAAAAAAA	downstream_gene_variant	MODIFIER	ACAD10	ENSG00000111271	Transcript	ENST00000511915.1	retained_intron	-	-	-	-	-	-	-	-	-	rs5800932	3947	1	-	HGNC	HGNC:21597	-	-	4	-	-	-	-	-	-	-	-	-	-	-	-	-
rs5800932	12:111697081-111697084	AAAAAAAAAAAAA	downstream_gene_variant	MODIFIER	ACAD10	ENSG00000111271	Transcript	ENST00000511915.1	retained_intron	-	-	-	-	-	-	-	-	-	rs5800932	3947	1	-	HGNC	HGNC:21597	-	-	4	-	-	-	-	-	-	-	-	-	-	-	-	-
rs5800932	12:111697081-111697084	AAAAAAAAAAAAAA	downstream_gene_variant	MODIFIER	ACAD10	ENSG00000111271	Transcript	ENST00000511915.1	retained_intron	-	-	-	-	-	-	-	-	-	rs5800932	3947	1	-	HGNC	HGNC:21597	-	-	4	-	-	-	-	-	-	-	-	-	-	-	-	-
rs5800932	12:111697081-111697084	AAAAAAAAAAAAAAAA	downstream_gene_variant	MODIFIER	ACAD10	ENSG00000111271	Transcript	ENST00000511915.1	retained_intron	-	-	-	-	-	-	-	-	-	rs5800932	3947	1	-	HGNC	HGNC:21597	-	-	4	-	-	-	-	-	-	-	-	-	-	-	-	-
rs5800932	12:111697081-111697084	AAAAAAAAAAAAAAAAA	downstream_gene_variant	MODIFIER	ACAD10	ENSG00000111271	Transcript	ENST00000511915.1	retained_intron	-	-	-	-	-	-	-	-	-	rs5800932	3947	1	-	HGNC	HGNC:21597	-	-	4	-	-	-	-	-	-	-	-	-	-	-	-	-
rs5800932	12:111697081-111697084	AAAAAAAAAAAAAAAAAA	downstream_gene_variant	MODIFIER	ACAD10	ENSG00000111271	Transcript	ENST00000511915.1	retained_intron	-	-	-	-	-	-	-	-	-	rs5800932	3947	1	-	HGNC	HGNC:21597	-	-	4	-	-	-	-	-	-	-	-	-	-	-	-	-
rs5800932	12:111697081-111697084	AAAAAAAAAAAAAAAAAAAAAA	downstream_gene_variant	MODIFIER	ACAD10	ENSG00000111271	Transcript	ENST00000511915.1	retained_intron	-	-	-	-	-	-	-	-	-	rs5800932	3947	1	-	HGNC	HGNC:21597	-	-	4	-	-	-	-	-	-	-	-	-	-	-	-	-
rs5800932	12:111697081-111697084	AAAAAAAAAAAA	intron_variant	MODIFIER	ACAD10	ENSG00000111271	Transcript	ENST00000514615.5	protein_coding	-	2023-03-03	-	-	-	-	-	-	-	rs5800932	-	1	cds_end_NF	HGNC	HGNC:21597	-	-	5	-	-	-	-	-	-	-	-	-	-	-	-	-
rs5800932	12:111697081-111697084	AAAAAAAAAAAAA	intron_variant	MODIFIER	ACAD10	ENSG00000111271	Transcript	ENST00000514615.5	protein_coding	-	2023-03-03	-	-	-	-	-	-	-	rs5800932	-	1	cds_end_NF	HGNC	HGNC:21597	-	-	5	-	-	-	-	-	-	-	-	-	-	-	-	-
rs5800932	12:111697081-111697084	AAAAAAAAAAAAAA	intron_variant	MODIFIER	ACAD10	ENSG00000111271	Transcript	ENST00000514615.5	protein_coding	-	2023-03-03	-	-	-	-	-	-	-	rs5800932	-	1	cds_end_NF	HGNC	HGNC:21597	-	-	5	-	-	-	-	-	-	-	-	-	-	-	-	-
rs5800932	12:111697081-111697084	AAAAAAAAAAAAAAAA	intron_variant	MODIFIER	ACAD10	ENSG00000111271	Transcript	ENST00000514615.5	protein_coding	-	2023-03-03	-	-	-	-	-	-	-	rs5800932	-	1	cds_end_NF	HGNC	HGNC:21597	-	-	5	-	-	-	-	-	-	-	-	-	-	-	-	-
rs5800932	12:111697081-111697084	AAAAAAAAAAAAAAAAA	intron_variant	MODIFIER	ACAD10	ENSG00000111271	Transcript	ENST00000514615.5	protein_coding	-	2023-03-03	-	-	-	-	-	-	-	rs5800932	-	1	cds_end_NF	HGNC	HGNC:21597	-	-	5	-	-	-	-	-	-	-	-	-	-	-	-	-
rs5800932	12:111697081-111697084	AAAAAAAAAAAAAAAAAA	intron_variant	MODIFIER	ACAD10	ENSG00000111271	Transcript	ENST00000514615.5	protein_coding	-	2023-03-03	-	-	-	-	-	-	-	rs5800932	-	1	cds_end_NF	HGNC	HGNC:21597	-	-	5	-	-	-	-	-	-	-	-	-	-	-	-	-
rs5800932	12:111697081-111697084	AAAAAAAAAAAAAAAAAAAAAA	intron_variant	MODIFIER	ACAD10	ENSG00000111271	Transcript	ENST00000514615.5	protein_coding	-	2023-03-03	-	-	-	-	-	-	-	rs5800932	-	1	cds_end_NF	HGNC	HGNC:21597	-	-	5	-	-	-	-	-	-	-	-	-	-	-	-	-
rs5800932	12:111697081-111697084	AAAAAAAAAAAA	intron_variant	MODIFIER	ACAD10	ENSG00000111271	Transcript	ENST00000515283.1	protein_coding	-	2023-02-01	-	-	-	-	-	-	-	rs5800932	-	1	cds_end_NF	HGNC	HGNC:21597	-	-	3	-	-	-	-	-	-	-	-	-	-	-	-	-
rs5800932	12:111697081-111697084	AAAAAAAAAAAAA	intron_variant	MODIFIER	ACAD10	ENSG00000111271	Transcript	ENST00000515283.1	protein_coding	-	2023-02-01	-	-	-	-	-	-	-	rs5800932	-	1	cds_end_NF	HGNC	HGNC:21597	-	-	3	-	-	-	-	-	-	-	-	-	-	-	-	-
rs5800932	12:111697081-111697084	AAAAAAAAAAAAAA	intron_variant	MODIFIER	ACAD10	ENSG00000111271	Transcript	ENST00000515283.1	protein_coding	-	2023-02-01	-	-	-	-	-	-	-	rs5800932	-	1	cds_end_NF	HGNC	HGNC:21597	-	-	3	-	-	-	-	-	-	-	-	-	-	-	-	-
rs5800932	12:111697081-111697084	AAAAAAAAAAAAAAAA	intron_variant	MODIFIER	ACAD10	ENSG00000111271	Transcript	ENST00000515283.1	protein_coding	-	2023-02-01	-	-	-	-	-	-	-	rs5800932	-	1	cds_end_NF	HGNC	HGNC:21597	-	-	3	-	-	-	-	-	-	-	-	-	-	-	-	-
rs5800932	12:111697081-111697084	AAAAAAAAAAAAAAAAA	intron_variant	MODIFIER	ACAD10	ENSG00000111271	Transcript	ENST00000515283.1	protein_coding	-	2023-02-01	-	-	-	-	-	-	-	rs5800932	-	1	cds_end_NF	HGNC	HGNC:21597	-	-	3	-	-	-	-	-	-	-	-	-	-	-	-	-
rs5800932	12:111697081-111697084	AAAAAAAAAAAAAAAAAA	intron_variant	MODIFIER	ACAD10	ENSG00000111271	Transcript	ENST00000515283.1	protein_coding	-	2023-02-01	-	-	-	-	-	-	-	rs5800932	-	1	cds_end_NF	HGNC	HGNC:21597	-	-	3	-	-	-	-	-	-	-	-	-	-	-	-	-
rs5800932	12:111697081-111697084	AAAAAAAAAAAAAAAAAAAAAA	intron_variant	MODIFIER	ACAD10	ENSG00000111271	Transcript	ENST00000515283.1	protein_coding	-	2023-02-01	-	-	-	-	-	-	-	rs5800932	-	1	cds_end_NF	HGNC	HGNC:21597	-	-	3	-	-	-	-	-	-	-	-	-	-	-	-	-
rs5800932	12:111697081-111697084	AAAAAAAAAAAA	intron_variant	MODIFIER	ACAD10	ENSG00000111271	Transcript	ENST00000549590.5	protein_coding	-	2023-12-02	-	-	-	-	-	-	-	rs5800932	-	1	-	HGNC	HGNC:21597	-	-	5	-	-	-	-	-	-	-	-	-	-	-	-	-
rs5800932	12:111697081-111697084	AAAAAAAAAAAAA	intron_variant	MODIFIER	ACAD10	ENSG00000111271	Transcript	ENST00000549590.5	protein_coding	-	2023-12-02	-	-	-	-	-	-	-	rs5800932	-	1	-	HGNC	HGNC:21597	-	-	5	-	-	-	-	-	-	-	-	-	-	-	-	-
rs5800932	12:111697081-111697084	AAAAAAAAAAAAAA	intron_variant	MODIFIER	ACAD10	ENSG00000111271	Transcript	ENST00000549590.5	protein_coding	-	2023-12-02	-	-	-	-	-	-	-	rs5800932	-	1	-	HGNC	HGNC:21597	-	-	5	-	-	-	-	-	-	-	-	-	-	-	-	-
rs5800932	12:111697081-111697084	AAAAAAAAAAAAAAAA	intron_variant	MODIFIER	ACAD10	ENSG00000111271	Transcript	ENST00000549590.5	protein_coding	-	2023-12-02	-	-	-	-	-	-	-	rs5800932	-	1	-	HGNC	HGNC:21597	-	-	5	-	-	-	-	-	-	-	-	-	-	-	-	-
rs5800932	12:111697081-111697084	AAAAAAAAAAAAAAAAA	intron_variant	MODIFIER	ACAD10	ENSG00000111271	Transcript	ENST00000549590.5	protein_coding	-	2023-12-02	-	-	-	-	-	-	-	rs5800932	-	1	-	HGNC	HGNC:21597	-	-	5	-	-	-	-	-	-	-	-	-	-	-	-	-
rs5800932	12:111697081-111697084	AAAAAAAAAAAAAAAAAA	intron_variant	MODIFIER	ACAD10	ENSG00000111271	Transcript	ENST00000549590.5	protein_coding	-	2023-12-02	-	-	-	-	-	-	-	rs5800932	-	1	-	HGNC	HGNC:21597	-	-	5	-	-	-	-	-	-	-	-	-	-	-	-	-
rs5800932	12:111697081-111697084	AAAAAAAAAAAAAAAAAAAAAA	intron_variant	MODIFIER	ACAD10	ENSG00000111271	Transcript	ENST00000549590.5	protein_coding	-	2023-12-02	-	-	-	-	-	-	-	rs5800932	-	1	-	HGNC	HGNC:21597	-	-	5	-	-	-	-	-	-	-	-	-	-	-	-	-
rs5800932	12:111697081-111697084	AAAAAAAAAAAA	downstream_gene_variant	MODIFIER	ACAD10	ENSG00000111271	Transcript	ENST00000552965.1	protein_coding	-	-	-	-	-	-	-	-	-	rs5800932	4332	1	cds_end_NF	HGNC	HGNC:21597	-	-	3	-	-	-	-	-	-	-	-	-	-	-	-	-
rs5800932	12:111697081-111697084	AAAAAAAAAAAAA	downstream_gene_variant	MODIFIER	ACAD10	ENSG00000111271	Transcript	ENST00000552965.1	protein_coding	-	-	-	-	-	-	-	-	-	rs5800932	4332	1	cds_end_NF	HGNC	HGNC:21597	-	-	3	-	-	-	-	-	-	-	-	-	-	-	-	-
rs5800932	12:111697081-111697084	AAAAAAAAAAAAAA	downstream_gene_variant	MODIFIER	ACAD10	ENSG00000111271	Transcript	ENST00000552965.1	protein_coding	-	-	-	-	-	-	-	-	-	rs5800932	4332	1	cds_end_NF	HGNC	HGNC:21597	-	-	3	-	-	-	-	-	-	-	-	-	-	-	-	-
rs5800932	12:111697081-111697084	AAAAAAAAAAAAAAAA	downstream_gene_variant	MODIFIER	ACAD10	ENSG00000111271	Transcript	ENST00000552965.1	protein_coding	-	-	-	-	-	-	-	-	-	rs5800932	4332	1	cds_end_NF	HGNC	HGNC:21597	-	-	3	-	-	-	-	-	-	-	-	-	-	-	-	-
rs5800932	12:111697081-111697084	AAAAAAAAAAAAAAAAA	downstream_gene_variant	MODIFIER	ACAD10	ENSG00000111271	Transcript	ENST00000552965.1	protein_coding	-	-	-	-	-	-	-	-	-	rs5800932	4332	1	cds_end_NF	HGNC	HGNC:21597	-	-	3	-	-	-	-	-	-	-	-	-	-	-	-	-
rs5800932	12:111697081-111697084	AAAAAAAAAAAAAAAAAA	downstream_gene_variant	MODIFIER	ACAD10	ENSG00000111271	Transcript	ENST00000552965.1	protein_coding	-	-	-	-	-	-	-	-	-	rs5800932	4332	1	cds_end_NF	HGNC	HGNC:21597	-	-	3	-	-	-	-	-	-	-	-	-	-	-	-	-
rs5800932	12:111697081-111697084	AAAAAAAAAAAAAAAAAAAAAA	downstream_gene_variant	MODIFIER	ACAD10	ENSG00000111271	Transcript	ENST00000552965.1	protein_coding	-	-	-	-	-	-	-	-	-	rs5800932	4332	1	cds_end_NF	HGNC	HGNC:21597	-	-	3	-	-	-	-	-	-	-	-	-	-	-	-	-
rs762619644	12:111697585-111697588	TTTTTTTTTTTTTTT	intron_variant	MODIFIER	ACAD10	ENSG00000111271	Transcript	ENST00000313698.9	protein_coding	-	2020-02-01	-	-	-	-	-	-	-	rs762619644	-	1	-	HGNC	HGNC:21597	NM_025247.6	-	1	P1	-	-	-	-	-	-	-	-	-	-	-	-
rs762619644	12:111697585-111697588	TTTTTTTTTTTTTTTT	intron_variant	MODIFIER	ACAD10	ENSG00000111271	Transcript	ENST00000313698.9	protein_coding	-	2020-02-01	-	-	-	-	-	-	-	rs762619644	-	1	-	HGNC	HGNC:21597	NM_025247.6	-	1	P1	-	-	-	-	-	-	-	-	-	-	-	-
rs762619644	12:111697585-111697588	TTTTTTTTTTTTTTTTT	intron_variant	MODIFIER	ACAD10	ENSG00000111271	Transcript	ENST00000313698.9	protein_coding	-	2020-02-01	-	-	-	-	-	-	-	rs762619644	-	1	-	HGNC	HGNC:21597	NM_025247.6	-	1	P1	-	-	-	-	-	-	-	-	-	-	-	-
rs762619644	12:111697585-111697588	TTTTTTTTTTTTTTTTTTT	intron_variant	MODIFIER	ACAD10	ENSG00000111271	Transcript	ENST00000313698.9	protein_coding	-	2020-02-01	-	-	-	-	-	-	-	rs762619644	-	1	-	HGNC	HGNC:21597	NM_025247.6	-	1	P1	-	-	-	-	-	-	-	-	-	-	-	-
rs762619644	12:111697585-111697588	TTTTTTTTTTTTTTTTTTTT	intron_variant	MODIFIER	ACAD10	ENSG00000111271	Transcript	ENST00000313698.9	protein_coding	-	2020-02-01	-	-	-	-	-	-	-	rs762619644	-	1	-	HGNC	HGNC:21597	NM_025247.6	-	1	P1	-	-	-	-	-	-	-	-	-	-	-	-
rs762619644	12:111697585-111697588	TTTTTTTTTTTTTTTTTTTTT	intron_variant	MODIFIER	ACAD10	ENSG00000111271	Transcript	ENST00000313698.9	protein_coding	-	2020-02-01	-	-	-	-	-	-	-	rs762619644	-	1	-	HGNC	HGNC:21597	NM_025247.6	-	1	P1	-	-	-	-	-	-	-	-	-	-	-	-
rs762619644	12:111697585-111697588	TTTTTTTTTTTTTTT	intron_variant,non_coding_transcript_variant	MODIFIER	ACAD10	ENSG00000111271	Transcript	ENST00000413681.7	protein_coding_CDS_not_defined	-	2017-02-01	-	-	-	-	-	-	-	rs762619644	-	1	-	HGNC	HGNC:21597	-	-	2	-	-	-	-	-	-	-	-	-	-	-	-	-
rs762619644	12:111697585-111697588	TTTTTTTTTTTTTTTT	intron_variant,non_coding_transcript_variant	MODIFIER	ACAD10	ENSG00000111271	Transcript	ENST00000413681.7	protein_coding_CDS_not_defined	-	2017-02-01	-	-	-	-	-	-	-	rs762619644	-	1	-	HGNC	HGNC:21597	-	-	2	-	-	-	-	-	-	-	-	-	-	-	-	-
rs762619644	12:111697585-111697588	TTTTTTTTTTTTTTTTT	intron_variant,non_coding_transcript_variant	MODIFIER	ACAD10	ENSG00000111271	Transcript	ENST00000413681.7	protein_coding_CDS_not_defined	-	2017-02-01	-	-	-	-	-	-	-	rs762619644	-	1	-	HGNC	HGNC:21597	-	-	2	-	-	-	-	-	-	-	-	-	-	-	-	-
rs762619644	12:111697585-111697588	TTTTTTTTTTTTTTTTTTT	intron_variant,non_coding_transcript_variant	MODIFIER	ACAD10	ENSG00000111271	Transcript	ENST00000413681.7	protein_coding_CDS_not_defined	-	2017-02-01	-	-	-	-	-	-	-	rs762619644	-	1	-	HGNC	HGNC:21597	-	-	2	-	-	-	-	-	-	-	-	-	-	-	-	-
rs762619644	12:111697585-111697588	TTTTTTTTTTTTTTTTTTTT	intron_variant,non_coding_transcript_variant	MODIFIER	ACAD10	ENSG00000111271	Transcript	ENST00000413681.7	protein_coding_CDS_not_defined	-	2017-02-01	-	-	-	-	-	-	-	rs762619644	-	1	-	HGNC	HGNC:21597	-	-	2	-	-	-	-	-	-	-	-	-	-	-	-	-
rs762619644	12:111697585-111697588	TTTTTTTTTTTTTTTTTTTTT	intron_variant,non_coding_transcript_variant	MODIFIER	ACAD10	ENSG00000111271	Transcript	ENST00000413681.7	protein_coding_CDS_not_defined	-	2017-02-01	-	-	-	-	-	-	-	rs762619644	-	1	-	HGNC	HGNC:21597	-	-	2	-	-	-	-	-	-	-	-	-	-	-	-	-
rs762619644	12:111697585-111697588	TTTTTTTTTTTTTTT	intron_variant	MODIFIER	ACAD10	ENSG00000111271	Transcript	ENST00000455480.6	protein_coding	-	2021-02-01	-	-	-	-	-	-	-	rs762619644	-	1	-	HGNC	HGNC:21597	-	-	1	-	-	-	-	-	-	-	-	-	-	-	-	-
rs762619644	12:111697585-111697588	TTTTTTTTTTTTTTTT	intron_variant	MODIFIER	ACAD10	ENSG00000111271	Transcript	ENST00000455480.6	protein_coding	-	2021-02-01	-	-	-	-	-	-	-	rs762619644	-	1	-	HGNC	HGNC:21597	-	-	1	-	-	-	-	-	-	-	-	-	-	-	-	-
rs762619644	12:111697585-111697588	TTTTTTTTTTTTTTTTT	intron_variant	MODIFIER	ACAD10	ENSG00000111271	Transcript	ENST00000455480.6	protein_coding	-	2021-02-01	-	-	-	-	-	-	-	rs762619644	-	1	-	HGNC	HGNC:21597	-	-	1	-	-	-	-	-	-	-	-	-	-	-	-	-
rs762619644	12:111697585-111697588	TTTTTTTTTTTTTTTTTTT	intron_variant	MODIFIER	ACAD10	ENSG00000111271	Transcript	ENST00000455480.6	protein_coding	-	2021-02-01	-	-	-	-	-	-	-	rs762619644	-	1	-	HGNC	HGNC:21597	-	-	1	-	-	-	-	-	-	-	-	-	-	-	-	-
rs762619644	12:111697585-111697588	TTTTTTTTTTTTTTTTTTTT	intron_variant	MODIFIER	ACAD10	ENSG00000111271	Transcript	ENST00000455480.6	protein_coding	-	2021-02-01	-	-	-	-	-	-	-	rs762619644	-	1	-	HGNC	HGNC:21597	-	-	1	-	-	-	-	-	-	-	-	-	-	-	-	-
rs762619644	12:111697585-111697588	TTTTTTTTTTTTTTTTTTTTT	intron_variant	MODIFIER	ACAD10	ENSG00000111271	Transcript	ENST00000455480.6	protein_coding	-	2021-02-01	-	-	-	-	-	-	-	rs762619644	-	1	-	HGNC	HGNC:21597	-	-	1	-	-	-	-	-	-	-	-	-	-	-	-	-
rs762619644	12:111697585-111697588	TTTTTTTTTTTTTTT	intron_variant,non_coding_transcript_variant	MODIFIER	ACAD10	ENSG00000111271	Transcript	ENST00000507135.5	retained_intron	-	2023-06-02	-	-	-	-	-	-	-	rs762619644	-	1	-	HGNC	HGNC:21597	-	-	1	-	-	-	-	-	-	-	-	-	-	-	-	-
rs762619644	12:111697585-111697588	TTTTTTTTTTTTTTTT	intron_variant,non_coding_transcript_variant	MODIFIER	ACAD10	ENSG00000111271	Transcript	ENST00000507135.5	retained_intron	-	2023-06-02	-	-	-	-	-	-	-	rs762619644	-	1	-	HGNC	HGNC:21597	-	-	1	-	-	-	-	-	-	-	-	-	-	-	-	-
rs762619644	12:111697585-111697588	TTTTTTTTTTTTTTTTT	intron_variant,non_coding_transcript_variant	MODIFIER	ACAD10	ENSG00000111271	Transcript	ENST00000507135.5	retained_intron	-	2023-06-02	-	-	-	-	-	-	-	rs762619644	-	1	-	HGNC	HGNC:21597	-	-	1	-	-	-	-	-	-	-	-	-	-	-	-	-
rs762619644	12:111697585-111697588	TTTTTTTTTTTTTTTTTTT	intron_variant,non_coding_transcript_variant	MODIFIER	ACAD10	ENSG00000111271	Transcript	ENST00000507135.5	retained_intron	-	2023-06-02	-	-	-	-	-	-	-	rs762619644	-	1	-	HGNC	HGNC:21597	-	-	1	-	-	-	-	-	-	-	-	-	-	-	-	-
rs762619644	12:111697585-111697588	TTTTTTTTTTTTTTTTTTTT	intron_variant,non_coding_transcript_variant	MODIFIER	ACAD10	ENSG00000111271	Transcript	ENST00000507135.5	retained_intron	-	2023-06-02	-	-	-	-	-	-	-	rs762619644	-	1	-	HGNC	HGNC:21597	-	-	1	-	-	-	-	-	-	-	-	-	-	-	-	-
rs762619644	12:111697585-111697588	TTTTTTTTTTTTTTTTTTTTT	intron_variant,non_coding_transcript_variant	MODIFIER	ACAD10	ENSG00000111271	Transcript	ENST00000507135.5	retained_intron	-	2023-06-02	-	-	-	-	-	-	-	rs762619644	-	1	-	HGNC	HGNC:21597	-	-	1	-	-	-	-	-	-	-	-	-	-	-	-	-
rs762619644	12:111697585-111697588	TTTTTTTTTTTTTTT	intron_variant,non_coding_transcript_variant	MODIFIER	ACAD10	ENSG00000111271	Transcript	ENST00000509936.5	retained_intron	-	2023-04-02	-	-	-	-	-	-	-	rs762619644	-	1	-	HGNC	HGNC:21597	-	-	1	-	-	-	-	-	-	-	-	-	-	-	-	-
rs762619644	12:111697585-111697588	TTTTTTTTTTTTTTTT	intron_variant,non_coding_transcript_variant	MODIFIER	ACAD10	ENSG00000111271	Transcript	ENST00000509936.5	retained_intron	-	2023-04-02	-	-	-	-	-	-	-	rs762619644	-	1	-	HGNC	HGNC:21597	-	-	1	-	-	-	-	-	-	-	-	-	-	-	-	-
rs762619644	12:111697585-111697588	TTTTTTTTTTTTTTTTT	intron_variant,non_coding_transcript_variant	MODIFIER	ACAD10	ENSG00000111271	Transcript	ENST00000509936.5	retained_intron	-	2023-04-02	-	-	-	-	-	-	-	rs762619644	-	1	-	HGNC	HGNC:21597	-	-	1	-	-	-	-	-	-	-	-	-	-	-	-	-
rs762619644	12:111697585-111697588	TTTTTTTTTTTTTTTTTTT	intron_variant,non_coding_transcript_variant	MODIFIER	ACAD10	ENSG00000111271	Transcript	ENST00000509936.5	retained_intron	-	2023-04-02	-	-	-	-	-	-	-	rs762619644	-	1	-	HGNC	HGNC:21597	-	-	1	-	-	-	-	-	-	-	-	-	-	-	-	-
rs762619644	12:111697585-111697588	TTTTTTTTTTTTTTTTTTTT	intron_variant,non_coding_transcript_variant	MODIFIER	ACAD10	ENSG00000111271	Transcript	ENST00000509936.5	retained_intron	-	2023-04-02	-	-	-	-	-	-	-	rs762619644	-	1	-	HGNC	HGNC:21597	-	-	1	-	-	-	-	-	-	-	-	-	-	-	-	-
rs762619644	12:111697585-111697588	TTTTTTTTTTTTTTTTTTTTT	intron_variant,non_coding_transcript_variant	MODIFIER	ACAD10	ENSG00000111271	Transcript	ENST00000509936.5	retained_intron	-	2023-04-02	-	-	-	-	-	-	-	rs762619644	-	1	-	HGNC	HGNC:21597	-	-	1	-	-	-	-	-	-	-	-	-	-	-	-	-
rs762619644	12:111697585-111697588	TTTTTTTTTTTTTTT	downstream_gene_variant	MODIFIER	ACAD10	ENSG00000111271	Transcript	ENST00000511915.1	retained_intron	-	-	-	-	-	-	-	-	-	rs762619644	4451	1	-	HGNC	HGNC:21597	-	-	4	-	-	-	-	-	-	-	-	-	-	-	-	-
rs762619644	12:111697585-111697588	TTTTTTTTTTTTTTTT	downstream_gene_variant	MODIFIER	ACAD10	ENSG00000111271	Transcript	ENST00000511915.1	retained_intron	-	-	-	-	-	-	-	-	-	rs762619644	4451	1	-	HGNC	HGNC:21597	-	-	4	-	-	-	-	-	-	-	-	-	-	-	-	-
rs762619644	12:111697585-111697588	TTTTTTTTTTTTTTTTT	downstream_gene_variant	MODIFIER	ACAD10	ENSG00000111271	Transcript	ENST00000511915.1	retained_intron	-	-	-	-	-	-	-	-	-	rs762619644	4451	1	-	HGNC	HGNC:21597	-	-	4	-	-	-	-	-	-	-	-	-	-	-	-	-
rs762619644	12:111697585-111697588	TTTTTTTTTTTTTTTTTTT	downstream_gene_variant	MODIFIER	ACAD10	ENSG00000111271	Transcript	ENST00000511915.1	retained_intron	-	-	-	-	-	-	-	-	-	rs762619644	4451	1	-	HGNC	HGNC:21597	-	-	4	-	-	-	-	-	-	-	-	-	-	-	-	-
rs762619644	12:111697585-111697588	TTTTTTTTTTTTTTTTTTTT	downstream_gene_variant	MODIFIER	ACAD10	ENSG00000111271	Transcript	ENST00000511915.1	retained_intron	-	-	-	-	-	-	-	-	-	rs762619644	4451	1	-	HGNC	HGNC:21597	-	-	4	-	-	-	-	-	-	-	-	-	-	-	-	-
rs762619644	12:111697585-111697588	TTTTTTTTTTTTTTTTTTTTT	downstream_gene_variant	MODIFIER	ACAD10	ENSG00000111271	Transcript	ENST00000511915.1	retained_intron	-	-	-	-	-	-	-	-	-	rs762619644	4451	1	-	HGNC	HGNC:21597	-	-	4	-	-	-	-	-	-	-	-	-	-	-	-	-
rs762619644	12:111697585-111697588	TTTTTTTTTTTTTTT	intron_variant	MODIFIER	ACAD10	ENSG00000111271	Transcript	ENST00000514615.5	protein_coding	-	2023-03-03	-	-	-	-	-	-	-	rs762619644	-	1	cds_end_NF	HGNC	HGNC:21597	-	-	5	-	-	-	-	-	-	-	-	-	-	-	-	-
rs762619644	12:111697585-111697588	TTTTTTTTTTTTTTTT	intron_variant	MODIFIER	ACAD10	ENSG00000111271	Transcript	ENST00000514615.5	protein_coding	-	2023-03-03	-	-	-	-	-	-	-	rs762619644	-	1	cds_end_NF	HGNC	HGNC:21597	-	-	5	-	-	-	-	-	-	-	-	-	-	-	-	-
rs762619644	12:111697585-111697588	TTTTTTTTTTTTTTTTT	intron_variant	MODIFIER	ACAD10	ENSG00000111271	Transcript	ENST00000514615.5	protein_coding	-	2023-03-03	-	-	-	-	-	-	-	rs762619644	-	1	cds_end_NF	HGNC	HGNC:21597	-	-	5	-	-	-	-	-	-	-	-	-	-	-	-	-
rs762619644	12:111697585-111697588	TTTTTTTTTTTTTTTTTTT	intron_variant	MODIFIER	ACAD10	ENSG00000111271	Transcript	ENST00000514615.5	protein_coding	-	2023-03-03	-	-	-	-	-	-	-	rs762619644	-	1	cds_end_NF	HGNC	HGNC:21597	-	-	5	-	-	-	-	-	-	-	-	-	-	-	-	-
rs762619644	12:111697585-111697588	TTTTTTTTTTTTTTTTTTTT	intron_variant	MODIFIER	ACAD10	ENSG00000111271	Transcript	ENST00000514615.5	protein_coding	-	2023-03-03	-	-	-	-	-	-	-	rs762619644	-	1	cds_end_NF	HGNC	HGNC:21597	-	-	5	-	-	-	-	-	-	-	-	-	-	-	-	-
rs762619644	12:111697585-111697588	TTTTTTTTTTTTTTTTTTTTT	intron_variant	MODIFIER	ACAD10	ENSG00000111271	Transcript	ENST00000514615.5	protein_coding	-	2023-03-03	-	-	-	-	-	-	-	rs762619644	-	1	cds_end_NF	HGNC	HGNC:21597	-	-	5	-	-	-	-	-	-	-	-	-	-	-	-	-
rs762619644	12:111697585-111697588	TTTTTTTTTTTTTTT	intron_variant	MODIFIER	ACAD10	ENSG00000111271	Transcript	ENST00000515283.1	protein_coding	-	2023-02-01	-	-	-	-	-	-	-	rs762619644	-	1	cds_end_NF	HGNC	HGNC:21597	-	-	3	-	-	-	-	-	-	-	-	-	-	-	-	-
rs762619644	12:111697585-111697588	TTTTTTTTTTTTTTTT	intron_variant	MODIFIER	ACAD10	ENSG00000111271	Transcript	ENST00000515283.1	protein_coding	-	2023-02-01	-	-	-	-	-	-	-	rs762619644	-	1	cds_end_NF	HGNC	HGNC:21597	-	-	3	-	-	-	-	-	-	-	-	-	-	-	-	-
rs762619644	12:111697585-111697588	TTTTTTTTTTTTTTTTT	intron_variant	MODIFIER	ACAD10	ENSG00000111271	Transcript	ENST00000515283.1	protein_coding	-	2023-02-01	-	-	-	-	-	-	-	rs762619644	-	1	cds_end_NF	HGNC	HGNC:21597	-	-	3	-	-	-	-	-	-	-	-	-	-	-	-	-
rs762619644	12:111697585-111697588	TTTTTTTTTTTTTTTTTTT	intron_variant	MODIFIER	ACAD10	ENSG00000111271	Transcript	ENST00000515283.1	protein_coding	-	2023-02-01	-	-	-	-	-	-	-	rs762619644	-	1	cds_end_NF	HGNC	HGNC:21597	-	-	3	-	-	-	-	-	-	-	-	-	-	-	-	-
rs762619644	12:111697585-111697588	TTTTTTTTTTTTTTTTTTTT	intron_variant	MODIFIER	ACAD10	ENSG00000111271	Transcript	ENST00000515283.1	protein_coding	-	2023-02-01	-	-	-	-	-	-	-	rs762619644	-	1	cds_end_NF	HGNC	HGNC:21597	-	-	3	-	-	-	-	-	-	-	-	-	-	-	-	-
rs762619644	12:111697585-111697588	TTTTTTTTTTTTTTTTTTTTT	intron_variant	MODIFIER	ACAD10	ENSG00000111271	Transcript	ENST00000515283.1	protein_coding	-	2023-02-01	-	-	-	-	-	-	-	rs762619644	-	1	cds_end_NF	HGNC	HGNC:21597	-	-	3	-	-	-	-	-	-	-	-	-	-	-	-	-
rs762619644	12:111697585-111697588	TTTTTTTTTTTTTTT	intron_variant	MODIFIER	ACAD10	ENSG00000111271	Transcript	ENST00000549590.5	protein_coding	-	2023-12-02	-	-	-	-	-	-	-	rs762619644	-	1	-	HGNC	HGNC:21597	-	-	5	-	-	-	-	-	-	-	-	-	-	-	-	-
rs762619644	12:111697585-111697588	TTTTTTTTTTTTTTTT	intron_variant	MODIFIER	ACAD10	ENSG00000111271	Transcript	ENST00000549590.5	protein_coding	-	2023-12-02	-	-	-	-	-	-	-	rs762619644	-	1	-	HGNC	HGNC:21597	-	-	5	-	-	-	-	-	-	-	-	-	-	-	-	-
rs762619644	12:111697585-111697588	TTTTTTTTTTTTTTTTT	intron_variant	MODIFIER	ACAD10	ENSG00000111271	Transcript	ENST00000549590.5	protein_coding	-	2023-12-02	-	-	-	-	-	-	-	rs762619644	-	1	-	HGNC	HGNC:21597	-	-	5	-	-	-	-	-	-	-	-	-	-	-	-	-
rs762619644	12:111697585-111697588	TTTTTTTTTTTTTTTTTTT	intron_variant	MODIFIER	ACAD10	ENSG00000111271	Transcript	ENST00000549590.5	protein_coding	-	2023-12-02	-	-	-	-	-	-	-	rs762619644	-	1	-	HGNC	HGNC:21597	-	-	5	-	-	-	-	-	-	-	-	-	-	-	-	-
rs762619644	12:111697585-111697588	TTTTTTTTTTTTTTTTTTTT	intron_variant	MODIFIER	ACAD10	ENSG00000111271	Transcript	ENST00000549590.5	protein_coding	-	2023-12-02	-	-	-	-	-	-	-	rs762619644	-	1	-	HGNC	HGNC:21597	-	-	5	-	-	-	-	-	-	-	-	-	-	-	-	-
rs762619644	12:111697585-111697588	TTTTTTTTTTTTTTTTTTTTT	intron_variant	MODIFIER	ACAD10	ENSG00000111271	Transcript	ENST00000549590.5	protein_coding	-	2023-12-02	-	-	-	-	-	-	-	rs762619644	-	1	-	HGNC	HGNC:21597	-	-	5	-	-	-	-	-	-	-	-	-	-	-	-	-
rs762619644	12:111697585-111697588	TTTTTTTTTTTTTTT	downstream_gene_variant	MODIFIER	ACAD10	ENSG00000111271	Transcript	ENST00000552965.1	protein_coding	-	-	-	-	-	-	-	-	-	rs762619644	4836	1	cds_end_NF	HGNC	HGNC:21597	-	-	3	-	-	-	-	-	-	-	-	-	-	-	-	-
rs762619644	12:111697585-111697588	TTTTTTTTTTTTTTTT	downstream_gene_variant	MODIFIER	ACAD10	ENSG00000111271	Transcript	ENST00000552965.1	protein_coding	-	-	-	-	-	-	-	-	-	rs762619644	4836	1	cds_end_NF	HGNC	HGNC:21597	-	-	3	-	-	-	-	-	-	-	-	-	-	-	-	-
rs762619644	12:111697585-111697588	TTTTTTTTTTTTTTTTT	downstream_gene_variant	MODIFIER	ACAD10	ENSG00000111271	Transcript	ENST00000552965.1	protein_coding	-	-	-	-	-	-	-	-	-	rs762619644	4836	1	cds_end_NF	HGNC	HGNC:21597	-	-	3	-	-	-	-	-	-	-	-	-	-	-	-	-
rs762619644	12:111697585-111697588	TTTTTTTTTTTTTTTTTTT	downstream_gene_variant	MODIFIER	ACAD10	ENSG00000111271	Transcript	ENST00000552965.1	protein_coding	-	-	-	-	-	-	-	-	-	rs762619644	4836	1	cds_end_NF	HGNC	HGNC:21597	-	-	3	-	-	-	-	-	-	-	-	-	-	-	-	-
rs762619644	12:111697585-111697588	TTTTTTTTTTTTTTTTTTTT	downstream_gene_variant	MODIFIER	ACAD10	ENSG00000111271	Transcript	ENST00000552965.1	protein_coding	-	-	-	-	-	-	-	-	-	rs762619644	4836	1	cds_end_NF	HGNC	HGNC:21597	-	-	3	-	-	-	-	-	-	-	-	-	-	-	-	-
rs762619644	12:111697585-111697588	TTTTTTTTTTTTTTTTTTTTT	downstream_gene_variant	MODIFIER	ACAD10	ENSG00000111271	Transcript	ENST00000552965.1	protein_coding	-	-	-	-	-	-	-	-	-	rs762619644	4836	1	cds_end_NF	HGNC	HGNC:21597	-	-	3	-	-	-	-	-	-	-	-	-	-	-	-	-
rs762619644	12:111697585-111697588	TTTTTTTTTTTTTTT	intron_variant	MODIFIER	ACAD10	ENSG00000111271	Transcript	ENST00000313698.9	protein_coding	-	2020-02-01	-	-	-	-	-	-	-	rs762619644	-	1	-	HGNC	HGNC:21597	NM_025247.6	-	1	P1	-	-	-	-	-	-	-	-	-	-	-	-
rs762619644	12:111697585-111697588	TTTTTTTTTTTTTTTT	intron_variant	MODIFIER	ACAD10	ENSG00000111271	Transcript	ENST00000313698.9	protein_coding	-	2020-02-01	-	-	-	-	-	-	-	rs762619644	-	1	-	HGNC	HGNC:21597	NM_025247.6	-	1	P1	-	-	-	-	-	-	-	-	-	-	-	-
rs762619644	12:111697585-111697588	TTTTTTTTTTTTTTTTT	intron_variant	MODIFIER	ACAD10	ENSG00000111271	Transcript	ENST00000313698.9	protein_coding	-	2020-02-01	-	-	-	-	-	-	-	rs762619644	-	1	-	HGNC	HGNC:21597	NM_025247.6	-	1	P1	-	-	-	-	-	-	-	-	-	-	-	-
rs762619644	12:111697585-111697588	TTTTTTTTTTTTTTTTTTT	intron_variant	MODIFIER	ACAD10	ENSG00000111271	Transcript	ENST00000313698.9	protein_coding	-	2020-02-01	-	-	-	-	-	-	-	rs762619644	-	1	-	HGNC	HGNC:21597	NM_025247.6	-	1	P1	-	-	-	-	-	-	-	-	-	-	-	-
rs762619644	12:111697585-111697588	TTTTTTTTTTTTTTTTTTTT	intron_variant	MODIFIER	ACAD10	ENSG00000111271	Transcript	ENST00000313698.9	protein_coding	-	2020-02-01	-	-	-	-	-	-	-	rs762619644	-	1	-	HGNC	HGNC:21597	NM_025247.6	-	1	P1	-	-	-	-	-	-	-	-	-	-	-	-
rs762619644	12:111697585-111697588	TTTTTTTTTTTTTTTTTTTTT	intron_variant	MODIFIER	ACAD10	ENSG00000111271	Transcript	ENST00000313698.9	protein_coding	-	2020-02-01	-	-	-	-	-	-	-	rs762619644	-	1	-	HGNC	HGNC:21597	NM_025247.6	-	1	P1	-	-	-	-	-	-	-	-	-	-	-	-
rs762619644	12:111697585-111697588	TTTTTTTTTTTTTTT	intron_variant,non_coding_transcript_variant	MODIFIER	ACAD10	ENSG00000111271	Transcript	ENST00000413681.7	protein_coding_CDS_not_defined	-	2017-02-01	-	-	-	-	-	-	-	rs762619644	-	1	-	HGNC	HGNC:21597	-	-	2	-	-	-	-	-	-	-	-	-	-	-	-	-
rs762619644	12:111697585-111697588	TTTTTTTTTTTTTTTT	intron_variant,non_coding_transcript_variant	MODIFIER	ACAD10	ENSG00000111271	Transcript	ENST00000413681.7	protein_coding_CDS_not_defined	-	2017-02-01	-	-	-	-	-	-	-	rs762619644	-	1	-	HGNC	HGNC:21597	-	-	2	-	-	-	-	-	-	-	-	-	-	-	-	-
rs762619644	12:111697585-111697588	TTTTTTTTTTTTTTTTT	intron_variant,non_coding_transcript_variant	MODIFIER	ACAD10	ENSG00000111271	Transcript	ENST00000413681.7	protein_coding_CDS_not_defined	-	2017-02-01	-	-	-	-	-	-	-	rs762619644	-	1	-	HGNC	HGNC:21597	-	-	2	-	-	-	-	-	-	-	-	-	-	-	-	-
rs762619644	12:111697585-111697588	TTTTTTTTTTTTTTTTTTT	intron_variant,non_coding_transcript_variant	MODIFIER	ACAD10	ENSG00000111271	Transcript	ENST00000413681.7	protein_coding_CDS_not_defined	-	2017-02-01	-	-	-	-	-	-	-	rs762619644	-	1	-	HGNC	HGNC:21597	-	-	2	-	-	-	-	-	-	-	-	-	-	-	-	-
rs762619644	12:111697585-111697588	TTTTTTTTTTTTTTTTTTTT	intron_variant,non_coding_transcript_variant	MODIFIER	ACAD10	ENSG00000111271	Transcript	ENST00000413681.7	protein_coding_CDS_not_defined	-	2017-02-01	-	-	-	-	-	-	-	rs762619644	-	1	-	HGNC	HGNC:21597	-	-	2	-	-	-	-	-	-	-	-	-	-	-	-	-
rs762619644	12:111697585-111697588	TTTTTTTTTTTTTTTTTTTTT	intron_variant,non_coding_transcript_variant	MODIFIER	ACAD10	ENSG00000111271	Transcript	ENST00000413681.7	protein_coding_CDS_not_defined	-	2017-02-01	-	-	-	-	-	-	-	rs762619644	-	1	-	HGNC	HGNC:21597	-	-	2	-	-	-	-	-	-	-	-	-	-	-	-	-
rs762619644	12:111697585-111697588	TTTTTTTTTTTTTTT	intron_variant	MODIFIER	ACAD10	ENSG00000111271	Transcript	ENST00000455480.6	protein_coding	-	2021-02-01	-	-	-	-	-	-	-	rs762619644	-	1	-	HGNC	HGNC:21597	-	-	1	-	-	-	-	-	-	-	-	-	-	-	-	-
rs762619644	12:111697585-111697588	TTTTTTTTTTTTTTTT	intron_variant	MODIFIER	ACAD10	ENSG00000111271	Transcript	ENST00000455480.6	protein_coding	-	2021-02-01	-	-	-	-	-	-	-	rs762619644	-	1	-	HGNC	HGNC:21597	-	-	1	-	-	-	-	-	-	-	-	-	-	-	-	-
rs762619644	12:111697585-111697588	TTTTTTTTTTTTTTTTT	intron_variant	MODIFIER	ACAD10	ENSG00000111271	Transcript	ENST00000455480.6	protein_coding	-	2021-02-01	-	-	-	-	-	-	-	rs762619644	-	1	-	HGNC	HGNC:21597	-	-	1	-	-	-	-	-	-	-	-	-	-	-	-	-
rs762619644	12:111697585-111697588	TTTTTTTTTTTTTTTTTTT	intron_variant	MODIFIER	ACAD10	ENSG00000111271	Transcript	ENST00000455480.6	protein_coding	-	2021-02-01	-	-	-	-	-	-	-	rs762619644	-	1	-	HGNC	HGNC:21597	-	-	1	-	-	-	-	-	-	-	-	-	-	-	-	-
rs762619644	12:111697585-111697588	TTTTTTTTTTTTTTTTTTTT	intron_variant	MODIFIER	ACAD10	ENSG00000111271	Transcript	ENST00000455480.6	protein_coding	-	2021-02-01	-	-	-	-	-	-	-	rs762619644	-	1	-	HGNC	HGNC:21597	-	-	1	-	-	-	-	-	-	-	-	-	-	-	-	-
rs762619644	12:111697585-111697588	TTTTTTTTTTTTTTTTTTTTT	intron_variant	MODIFIER	ACAD10	ENSG00000111271	Transcript	ENST00000455480.6	protein_coding	-	2021-02-01	-	-	-	-	-	-	-	rs762619644	-	1	-	HGNC	HGNC:21597	-	-	1	-	-	-	-	-	-	-	-	-	-	-	-	-
rs762619644	12:111697585-111697588	TTTTTTTTTTTTTTT	intron_variant,non_coding_transcript_variant	MODIFIER	ACAD10	ENSG00000111271	Transcript	ENST00000507135.5	retained_intron	-	2023-06-02	-	-	-	-	-	-	-	rs762619644	-	1	-	HGNC	HGNC:21597	-	-	1	-	-	-	-	-	-	-	-	-	-	-	-	-
rs762619644	12:111697585-111697588	TTTTTTTTTTTTTTTT	intron_variant,non_coding_transcript_variant	MODIFIER	ACAD10	ENSG00000111271	Transcript	ENST00000507135.5	retained_intron	-	2023-06-02	-	-	-	-	-	-	-	rs762619644	-	1	-	HGNC	HGNC:21597	-	-	1	-	-	-	-	-	-	-	-	-	-	-	-	-
rs762619644	12:111697585-111697588	TTTTTTTTTTTTTTTTT	intron_variant,non_coding_transcript_variant	MODIFIER	ACAD10	ENSG00000111271	Transcript	ENST00000507135.5	retained_intron	-	2023-06-02	-	-	-	-	-	-	-	rs762619644	-	1	-	HGNC	HGNC:21597	-	-	1	-	-	-	-	-	-	-	-	-	-	-	-	-
rs762619644	12:111697585-111697588	TTTTTTTTTTTTTTTTTTT	intron_variant,non_coding_transcript_variant	MODIFIER	ACAD10	ENSG00000111271	Transcript	ENST00000507135.5	retained_intron	-	2023-06-02	-	-	-	-	-	-	-	rs762619644	-	1	-	HGNC	HGNC:21597	-	-	1	-	-	-	-	-	-	-	-	-	-	-	-	-
rs762619644	12:111697585-111697588	TTTTTTTTTTTTTTTTTTTT	intron_variant,non_coding_transcript_variant	MODIFIER	ACAD10	ENSG00000111271	Transcript	ENST00000507135.5	retained_intron	-	2023-06-02	-	-	-	-	-	-	-	rs762619644	-	1	-	HGNC	HGNC:21597	-	-	1	-	-	-	-	-	-	-	-	-	-	-	-	-
rs762619644	12:111697585-111697588	TTTTTTTTTTTTTTTTTTTTT	intron_variant,non_coding_transcript_variant	MODIFIER	ACAD10	ENSG00000111271	Transcript	ENST00000507135.5	retained_intron	-	2023-06-02	-	-	-	-	-	-	-	rs762619644	-	1	-	HGNC	HGNC:21597	-	-	1	-	-	-	-	-	-	-	-	-	-	-	-	-
rs762619644	12:111697585-111697588	TTTTTTTTTTTTTTT	intron_variant,non_coding_transcript_variant	MODIFIER	ACAD10	ENSG00000111271	Transcript	ENST00000509936.5	retained_intron	-	2023-04-02	-	-	-	-	-	-	-	rs762619644	-	1	-	HGNC	HGNC:21597	-	-	1	-	-	-	-	-	-	-	-	-	-	-	-	-
rs762619644	12:111697585-111697588	TTTTTTTTTTTTTTTT	intron_variant,non_coding_transcript_variant	MODIFIER	ACAD10	ENSG00000111271	Transcript	ENST00000509936.5	retained_intron	-	2023-04-02	-	-	-	-	-	-	-	rs762619644	-	1	-	HGNC	HGNC:21597	-	-	1	-	-	-	-	-	-	-	-	-	-	-	-	-
rs762619644	12:111697585-111697588	TTTTTTTTTTTTTTTTT	intron_variant,non_coding_transcript_variant	MODIFIER	ACAD10	ENSG00000111271	Transcript	ENST00000509936.5	retained_intron	-	2023-04-02	-	-	-	-	-	-	-	rs762619644	-	1	-	HGNC	HGNC:21597	-	-	1	-	-	-	-	-	-	-	-	-	-	-	-	-
rs762619644	12:111697585-111697588	TTTTTTTTTTTTTTTTTTT	intron_variant,non_coding_transcript_variant	MODIFIER	ACAD10	ENSG00000111271	Transcript	ENST00000509936.5	retained_intron	-	2023-04-02	-	-	-	-	-	-	-	rs762619644	-	1	-	HGNC	HGNC:21597	-	-	1	-	-	-	-	-	-	-	-	-	-	-	-	-
rs762619644	12:111697585-111697588	TTTTTTTTTTTTTTTTTTTT	intron_variant,non_coding_transcript_variant	MODIFIER	ACAD10	ENSG00000111271	Transcript	ENST00000509936.5	retained_intron	-	2023-04-02	-	-	-	-	-	-	-	rs762619644	-	1	-	HGNC	HGNC:21597	-	-	1	-	-	-	-	-	-	-	-	-	-	-	-	-
rs762619644	12:111697585-111697588	TTTTTTTTTTTTTTTTTTTTT	intron_variant,non_coding_transcript_variant	MODIFIER	ACAD10	ENSG00000111271	Transcript	ENST00000509936.5	retained_intron	-	2023-04-02	-	-	-	-	-	-	-	rs762619644	-	1	-	HGNC	HGNC:21597	-	-	1	-	-	-	-	-	-	-	-	-	-	-	-	-
rs762619644	12:111697585-111697588	TTTTTTTTTTTTTTT	downstream_gene_variant	MODIFIER	ACAD10	ENSG00000111271	Transcript	ENST00000511915.1	retained_intron	-	-	-	-	-	-	-	-	-	rs762619644	4451	1	-	HGNC	HGNC:21597	-	-	4	-	-	-	-	-	-	-	-	-	-	-	-	-
rs762619644	12:111697585-111697588	TTTTTTTTTTTTTTTT	downstream_gene_variant	MODIFIER	ACAD10	ENSG00000111271	Transcript	ENST00000511915.1	retained_intron	-	-	-	-	-	-	-	-	-	rs762619644	4451	1	-	HGNC	HGNC:21597	-	-	4	-	-	-	-	-	-	-	-	-	-	-	-	-
rs762619644	12:111697585-111697588	TTTTTTTTTTTTTTTTT	downstream_gene_variant	MODIFIER	ACAD10	ENSG00000111271	Transcript	ENST00000511915.1	retained_intron	-	-	-	-	-	-	-	-	-	rs762619644	4451	1	-	HGNC	HGNC:21597	-	-	4	-	-	-	-	-	-	-	-	-	-	-	-	-
rs762619644	12:111697585-111697588	TTTTTTTTTTTTTTTTTTT	downstream_gene_variant	MODIFIER	ACAD10	ENSG00000111271	Transcript	ENST00000511915.1	retained_intron	-	-	-	-	-	-	-	-	-	rs762619644	4451	1	-	HGNC	HGNC:21597	-	-	4	-	-	-	-	-	-	-	-	-	-	-	-	-
rs762619644	12:111697585-111697588	TTTTTTTTTTTTTTTTTTTT	downstream_gene_variant	MODIFIER	ACAD10	ENSG00000111271	Transcript	ENST00000511915.1	retained_intron	-	-	-	-	-	-	-	-	-	rs762619644	4451	1	-	HGNC	HGNC:21597	-	-	4	-	-	-	-	-	-	-	-	-	-	-	-	-
rs762619644	12:111697585-111697588	TTTTTTTTTTTTTTTTTTTTT	downstream_gene_variant	MODIFIER	ACAD10	ENSG00000111271	Transcript	ENST00000511915.1	retained_intron	-	-	-	-	-	-	-	-	-	rs762619644	4451	1	-	HGNC	HGNC:21597	-	-	4	-	-	-	-	-	-	-	-	-	-	-	-	-
rs762619644	12:111697585-111697588	TTTTTTTTTTTTTTT	intron_variant	MODIFIER	ACAD10	ENSG00000111271	Transcript	ENST00000514615.5	protein_coding	-	2023-03-03	-	-	-	-	-	-	-	rs762619644	-	1	cds_end_NF	HGNC	HGNC:21597	-	-	5	-	-	-	-	-	-	-	-	-	-	-	-	-
rs762619644	12:111697585-111697588	TTTTTTTTTTTTTTTT	intron_variant	MODIFIER	ACAD10	ENSG00000111271	Transcript	ENST00000514615.5	protein_coding	-	2023-03-03	-	-	-	-	-	-	-	rs762619644	-	1	cds_end_NF	HGNC	HGNC:21597	-	-	5	-	-	-	-	-	-	-	-	-	-	-	-	-
rs762619644	12:111697585-111697588	TTTTTTTTTTTTTTTTT	intron_variant	MODIFIER	ACAD10	ENSG00000111271	Transcript	ENST00000514615.5	protein_coding	-	2023-03-03	-	-	-	-	-	-	-	rs762619644	-	1	cds_end_NF	HGNC	HGNC:21597	-	-	5	-	-	-	-	-	-	-	-	-	-	-	-	-
rs762619644	12:111697585-111697588	TTTTTTTTTTTTTTTTTTT	intron_variant	MODIFIER	ACAD10	ENSG00000111271	Transcript	ENST00000514615.5	protein_coding	-	2023-03-03	-	-	-	-	-	-	-	rs762619644	-	1	cds_end_NF	HGNC	HGNC:21597	-	-	5	-	-	-	-	-	-	-	-	-	-	-	-	-
rs762619644	12:111697585-111697588	TTTTTTTTTTTTTTTTTTTT	intron_variant	MODIFIER	ACAD10	ENSG00000111271	Transcript	ENST00000514615.5	protein_coding	-	2023-03-03	-	-	-	-	-	-	-	rs762619644	-	1	cds_end_NF	HGNC	HGNC:21597	-	-	5	-	-	-	-	-	-	-	-	-	-	-	-	-
rs762619644	12:111697585-111697588	TTTTTTTTTTTTTTTTTTTTT	intron_variant	MODIFIER	ACAD10	ENSG00000111271	Transcript	ENST00000514615.5	protein_coding	-	2023-03-03	-	-	-	-	-	-	-	rs762619644	-	1	cds_end_NF	HGNC	HGNC:21597	-	-	5	-	-	-	-	-	-	-	-	-	-	-	-	-
rs762619644	12:111697585-111697588	TTTTTTTTTTTTTTT	intron_variant	MODIFIER	ACAD10	ENSG00000111271	Transcript	ENST00000515283.1	protein_coding	-	2023-02-01	-	-	-	-	-	-	-	rs762619644	-	1	cds_end_NF	HGNC	HGNC:21597	-	-	3	-	-	-	-	-	-	-	-	-	-	-	-	-
rs762619644	12:111697585-111697588	TTTTTTTTTTTTTTTT	intron_variant	MODIFIER	ACAD10	ENSG00000111271	Transcript	ENST00000515283.1	protein_coding	-	2023-02-01	-	-	-	-	-	-	-	rs762619644	-	1	cds_end_NF	HGNC	HGNC:21597	-	-	3	-	-	-	-	-	-	-	-	-	-	-	-	-
rs762619644	12:111697585-111697588	TTTTTTTTTTTTTTTTT	intron_variant	MODIFIER	ACAD10	ENSG00000111271	Transcript	ENST00000515283.1	protein_coding	-	2023-02-01	-	-	-	-	-	-	-	rs762619644	-	1	cds_end_NF	HGNC	HGNC:21597	-	-	3	-	-	-	-	-	-	-	-	-	-	-	-	-
rs762619644	12:111697585-111697588	TTTTTTTTTTTTTTTTTTT	intron_variant	MODIFIER	ACAD10	ENSG00000111271	Transcript	ENST00000515283.1	protein_coding	-	2023-02-01	-	-	-	-	-	-	-	rs762619644	-	1	cds_end_NF	HGNC	HGNC:21597	-	-	3	-	-	-	-	-	-	-	-	-	-	-	-	-
rs762619644	12:111697585-111697588	TTTTTTTTTTTTTTTTTTTT	intron_variant	MODIFIER	ACAD10	ENSG00000111271	Transcript	ENST00000515283.1	protein_coding	-	2023-02-01	-	-	-	-	-	-	-	rs762619644	-	1	cds_end_NF	HGNC	HGNC:21597	-	-	3	-	-	-	-	-	-	-	-	-	-	-	-	-
rs762619644	12:111697585-111697588	TTTTTTTTTTTTTTTTTTTTT	intron_variant	MODIFIER	ACAD10	ENSG00000111271	Transcript	ENST00000515283.1	protein_coding	-	2023-02-01	-	-	-	-	-	-	-	rs762619644	-	1	cds_end_NF	HGNC	HGNC:21597	-	-	3	-	-	-	-	-	-	-	-	-	-	-	-	-
rs762619644	12:111697585-111697588	TTTTTTTTTTTTTTT	intron_variant	MODIFIER	ACAD10	ENSG00000111271	Transcript	ENST00000549590.5	protein_coding	-	2023-12-02	-	-	-	-	-	-	-	rs762619644	-	1	-	HGNC	HGNC:21597	-	-	5	-	-	-	-	-	-	-	-	-	-	-	-	-
rs762619644	12:111697585-111697588	TTTTTTTTTTTTTTTT	intron_variant	MODIFIER	ACAD10	ENSG00000111271	Transcript	ENST00000549590.5	protein_coding	-	2023-12-02	-	-	-	-	-	-	-	rs762619644	-	1	-	HGNC	HGNC:21597	-	-	5	-	-	-	-	-	-	-	-	-	-	-	-	-
rs762619644	12:111697585-111697588	TTTTTTTTTTTTTTTTT	intron_variant	MODIFIER	ACAD10	ENSG00000111271	Transcript	ENST00000549590.5	protein_coding	-	2023-12-02	-	-	-	-	-	-	-	rs762619644	-	1	-	HGNC	HGNC:21597	-	-	5	-	-	-	-	-	-	-	-	-	-	-	-	-
rs762619644	12:111697585-111697588	TTTTTTTTTTTTTTTTTTT	intron_variant	MODIFIER	ACAD10	ENSG00000111271	Transcript	ENST00000549590.5	protein_coding	-	2023-12-02	-	-	-	-	-	-	-	rs762619644	-	1	-	HGNC	HGNC:21597	-	-	5	-	-	-	-	-	-	-	-	-	-	-	-	-
rs762619644	12:111697585-111697588	TTTTTTTTTTTTTTTTTTTT	intron_variant	MODIFIER	ACAD10	ENSG00000111271	Transcript	ENST00000549590.5	protein_coding	-	2023-12-02	-	-	-	-	-	-	-	rs762619644	-	1	-	HGNC	HGNC:21597	-	-	5	-	-	-	-	-	-	-	-	-	-	-	-	-
rs762619644	12:111697585-111697588	TTTTTTTTTTTTTTTTTTTTT	intron_variant	MODIFIER	ACAD10	ENSG00000111271	Transcript	ENST00000549590.5	protein_coding	-	2023-12-02	-	-	-	-	-	-	-	rs762619644	-	1	-	HGNC	HGNC:21597	-	-	5	-	-	-	-	-	-	-	-	-	-	-	-	-
rs762619644	12:111697585-111697588	TTTTTTTTTTTTTTT	downstream_gene_variant	MODIFIER	ACAD10	ENSG00000111271	Transcript	ENST00000552965.1	protein_coding	-	-	-	-	-	-	-	-	-	rs762619644	4836	1	cds_end_NF	HGNC	HGNC:21597	-	-	3	-	-	-	-	-	-	-	-	-	-	-	-	-
rs762619644	12:111697585-111697588	TTTTTTTTTTTTTTTT	downstream_gene_variant	MODIFIER	ACAD10	ENSG00000111271	Transcript	ENST00000552965.1	protein_coding	-	-	-	-	-	-	-	-	-	rs762619644	4836	1	cds_end_NF	HGNC	HGNC:21597	-	-	3	-	-	-	-	-	-	-	-	-	-	-	-	-
rs762619644	12:111697585-111697588	TTTTTTTTTTTTTTTTT	downstream_gene_variant	MODIFIER	ACAD10	ENSG00000111271	Transcript	ENST00000552965.1	protein_coding	-	-	-	-	-	-	-	-	-	rs762619644	4836	1	cds_end_NF	HGNC	HGNC:21597	-	-	3	-	-	-	-	-	-	-	-	-	-	-	-	-
rs762619644	12:111697585-111697588	TTTTTTTTTTTTTTTTTTT	downstream_gene_variant	MODIFIER	ACAD10	ENSG00000111271	Transcript	ENST00000552965.1	protein_coding	-	-	-	-	-	-	-	-	-	rs762619644	4836	1	cds_end_NF	HGNC	HGNC:21597	-	-	3	-	-	-	-	-	-	-	-	-	-	-	-	-
rs762619644	12:111697585-111697588	TTTTTTTTTTTTTTTTTTTT	downstream_gene_variant	MODIFIER	ACAD10	ENSG00000111271	Transcript	ENST00000552965.1	protein_coding	-	-	-	-	-	-	-	-	-	rs762619644	4836	1	cds_end_NF	HGNC	HGNC:21597	-	-	3	-	-	-	-	-	-	-	-	-	-	-	-	-
rs762619644	12:111697585-111697588	TTTTTTTTTTTTTTTTTTTTT	downstream_gene_variant	MODIFIER	ACAD10	ENSG00000111271	Transcript	ENST00000552965.1	protein_coding	-	-	-	-	-	-	-	-	-	rs762619644	4836	1	cds_end_NF	HGNC	HGNC:21597	-	-	3	-	-	-	-	-	-	-	-	-	-	-	-	-
rs796942801	12:111698405-111698408	TTTTTTTTTTTT	intron_variant	MODIFIER	ACAD10	ENSG00000111271	Transcript	ENST00000313698.9	protein_coding	-	2020-02-01	-	-	-	-	-	-	-	rs60125993	-	1	-	HGNC	HGNC:21597	NM_025247.6	-	1	P1	-	-	-	-	-	-	29367735	-	-	-	-	-
rs796942801	12:111698405-111698408	TTTTTTTTTTTTT	intron_variant	MODIFIER	ACAD10	ENSG00000111271	Transcript	ENST00000313698.9	protein_coding	-	2020-02-01	-	-	-	-	-	-	-	rs60125993	-	1	-	HGNC	HGNC:21597	NM_025247.6	-	1	P1	-	-	-	-	-	-	29367735	-	-	-	-	-
rs796942801	12:111698405-111698408	TTTTTTTTTTTTTT	intron_variant	MODIFIER	ACAD10	ENSG00000111271	Transcript	ENST00000313698.9	protein_coding	-	2020-02-01	-	-	-	-	-	-	-	rs60125993	-	1	-	HGNC	HGNC:21597	NM_025247.6	-	1	P1	-	-	0.4395	-	-	-	29367735	-	-	-	-	-
rs796942801	12:111698405-111698408	TTTTTTTTTTTTTTTT	intron_variant	MODIFIER	ACAD10	ENSG00000111271	Transcript	ENST00000313698.9	protein_coding	-	2020-02-01	-	-	-	-	-	-	-	rs60125993	-	1	-	HGNC	HGNC:21597	NM_025247.6	-	1	P1	-	-	0.0242	-	-	-	29367735	-	-	-	-	-
rs796942801	12:111698405-111698408	TTTTTTTTTTTTTTTTT	intron_variant	MODIFIER	ACAD10	ENSG00000111271	Transcript	ENST00000313698.9	protein_coding	-	2020-02-01	-	-	-	-	-	-	-	rs60125993	-	1	-	HGNC	HGNC:21597	NM_025247.6	-	1	P1	-	-	-	-	-	-	29367735	-	-	-	-	-
rs796942801	12:111698405-111698408	TTTTTTTTTTTT	intron_variant,non_coding_transcript_variant	MODIFIER	ACAD10	ENSG00000111271	Transcript	ENST00000413681.7	protein_coding_CDS_not_defined	-	2017-02-01	-	-	-	-	-	-	-	rs60125993	-	1	-	HGNC	HGNC:21597	-	-	2	-	-	-	-	-	-	-	29367735	-	-	-	-	-
rs796942801	12:111698405-111698408	TTTTTTTTTTTTT	intron_variant,non_coding_transcript_variant	MODIFIER	ACAD10	ENSG00000111271	Transcript	ENST00000413681.7	protein_coding_CDS_not_defined	-	2017-02-01	-	-	-	-	-	-	-	rs60125993	-	1	-	HGNC	HGNC:21597	-	-	2	-	-	-	-	-	-	-	29367735	-	-	-	-	-
rs796942801	12:111698405-111698408	TTTTTTTTTTTTTT	intron_variant,non_coding_transcript_variant	MODIFIER	ACAD10	ENSG00000111271	Transcript	ENST00000413681.7	protein_coding_CDS_not_defined	-	2017-02-01	-	-	-	-	-	-	-	rs60125993	-	1	-	HGNC	HGNC:21597	-	-	2	-	-	-	0.4395	-	-	-	29367735	-	-	-	-	-
rs796942801	12:111698405-111698408	TTTTTTTTTTTTTTTT	intron_variant,non_coding_transcript_variant	MODIFIER	ACAD10	ENSG00000111271	Transcript	ENST00000413681.7	protein_coding_CDS_not_defined	-	2017-02-01	-	-	-	-	-	-	-	rs60125993	-	1	-	HGNC	HGNC:21597	-	-	2	-	-	-	0.0242	-	-	-	29367735	-	-	-	-	-
rs796942801	12:111698405-111698408	TTTTTTTTTTTTTTTTT	intron_variant,non_coding_transcript_variant	MODIFIER	ACAD10	ENSG00000111271	Transcript	ENST00000413681.7	protein_coding_CDS_not_defined	-	2017-02-01	-	-	-	-	-	-	-	rs60125993	-	1	-	HGNC	HGNC:21597	-	-	2	-	-	-	-	-	-	-	29367735	-	-	-	-	-
rs796942801	12:111698405-111698408	TTTTTTTTTTTT	intron_variant	MODIFIER	ACAD10	ENSG00000111271	Transcript	ENST00000455480.6	protein_coding	-	2021-02-01	-	-	-	-	-	-	-	rs60125993	-	1	-	HGNC	HGNC:21597	-	-	1	-	-	-	-	-	-	-	29367735	-	-	-	-	-
rs796942801	12:111698405-111698408	TTTTTTTTTTTTT	intron_variant	MODIFIER	ACAD10	ENSG00000111271	Transcript	ENST00000455480.6	protein_coding	-	2021-02-01	-	-	-	-	-	-	-	rs60125993	-	1	-	HGNC	HGNC:21597	-	-	1	-	-	-	-	-	-	-	29367735	-	-	-	-	-
rs796942801	12:111698405-111698408	TTTTTTTTTTTTTT	intron_variant	MODIFIER	ACAD10	ENSG00000111271	Transcript	ENST00000455480.6	protein_coding	-	2021-02-01	-	-	-	-	-	-	-	rs60125993	-	1	-	HGNC	HGNC:21597	-	-	1	-	-	-	0.4395	-	-	-	29367735	-	-	-	-	-
rs796942801	12:111698405-111698408	TTTTTTTTTTTTTTTT	intron_variant	MODIFIER	ACAD10	ENSG00000111271	Transcript	ENST00000455480.6	protein_coding	-	2021-02-01	-	-	-	-	-	-	-	rs60125993	-	1	-	HGNC	HGNC:21597	-	-	1	-	-	-	0.0242	-	-	-	29367735	-	-	-	-	-
rs796942801	12:111698405-111698408	TTTTTTTTTTTTTTTTT	intron_variant	MODIFIER	ACAD10	ENSG00000111271	Transcript	ENST00000455480.6	protein_coding	-	2021-02-01	-	-	-	-	-	-	-	rs60125993	-	1	-	HGNC	HGNC:21597	-	-	1	-	-	-	-	-	-	-	29367735	-	-	-	-	-
rs796942801	12:111698405-111698408	TTTTTTTTTTTT	intron_variant,non_coding_transcript_variant	MODIFIER	ACAD10	ENSG00000111271	Transcript	ENST00000507135.5	retained_intron	-	2023-06-02	-	-	-	-	-	-	-	rs60125993	-	1	-	HGNC	HGNC:21597	-	-	1	-	-	-	-	-	-	-	29367735	-	-	-	-	-
rs796942801	12:111698405-111698408	TTTTTTTTTTTTT	intron_variant,non_coding_transcript_variant	MODIFIER	ACAD10	ENSG00000111271	Transcript	ENST00000507135.5	retained_intron	-	2023-06-02	-	-	-	-	-	-	-	rs60125993	-	1	-	HGNC	HGNC:21597	-	-	1	-	-	-	-	-	-	-	29367735	-	-	-	-	-
rs796942801	12:111698405-111698408	TTTTTTTTTTTTTT	intron_variant,non_coding_transcript_variant	MODIFIER	ACAD10	ENSG00000111271	Transcript	ENST00000507135.5	retained_intron	-	2023-06-02	-	-	-	-	-	-	-	rs60125993	-	1	-	HGNC	HGNC:21597	-	-	1	-	-	-	0.4395	-	-	-	29367735	-	-	-	-	-
rs796942801	12:111698405-111698408	TTTTTTTTTTTTTTTT	intron_variant,non_coding_transcript_variant	MODIFIER	ACAD10	ENSG00000111271	Transcript	ENST00000507135.5	retained_intron	-	2023-06-02	-	-	-	-	-	-	-	rs60125993	-	1	-	HGNC	HGNC:21597	-	-	1	-	-	-	0.0242	-	-	-	29367735	-	-	-	-	-
rs796942801	12:111698405-111698408	TTTTTTTTTTTTTTTTT	intron_variant,non_coding_transcript_variant	MODIFIER	ACAD10	ENSG00000111271	Transcript	ENST00000507135.5	retained_intron	-	2023-06-02	-	-	-	-	-	-	-	rs60125993	-	1	-	HGNC	HGNC:21597	-	-	1	-	-	-	-	-	-	-	29367735	-	-	-	-	-
rs796942801	12:111698405-111698408	TTTTTTTTTTTT	intron_variant,non_coding_transcript_variant	MODIFIER	ACAD10	ENSG00000111271	Transcript	ENST00000509936.5	retained_intron	-	2023-04-02	-	-	-	-	-	-	-	rs60125993	-	1	-	HGNC	HGNC:21597	-	-	1	-	-	-	-	-	-	-	29367735	-	-	-	-	-
rs796942801	12:111698405-111698408	TTTTTTTTTTTTT	intron_variant,non_coding_transcript_variant	MODIFIER	ACAD10	ENSG00000111271	Transcript	ENST00000509936.5	retained_intron	-	2023-04-02	-	-	-	-	-	-	-	rs60125993	-	1	-	HGNC	HGNC:21597	-	-	1	-	-	-	-	-	-	-	29367735	-	-	-	-	-
rs796942801	12:111698405-111698408	TTTTTTTTTTTTTT	intron_variant,non_coding_transcript_variant	MODIFIER	ACAD10	ENSG00000111271	Transcript	ENST00000509936.5	retained_intron	-	2023-04-02	-	-	-	-	-	-	-	rs60125993	-	1	-	HGNC	HGNC:21597	-	-	1	-	-	-	0.4395	-	-	-	29367735	-	-	-	-	-
rs796942801	12:111698405-111698408	TTTTTTTTTTTTTTTT	intron_variant,non_coding_transcript_variant	MODIFIER	ACAD10	ENSG00000111271	Transcript	ENST00000509936.5	retained_intron	-	2023-04-02	-	-	-	-	-	-	-	rs60125993	-	1	-	HGNC	HGNC:21597	-	-	1	-	-	-	0.0242	-	-	-	29367735	-	-	-	-	-
rs796942801	12:111698405-111698408	TTTTTTTTTTTTTTTTT	intron_variant,non_coding_transcript_variant	MODIFIER	ACAD10	ENSG00000111271	Transcript	ENST00000509936.5	retained_intron	-	2023-04-02	-	-	-	-	-	-	-	rs60125993	-	1	-	HGNC	HGNC:21597	-	-	1	-	-	-	-	-	-	-	29367735	-	-	-	-	-
rs796942801	12:111698405-111698408	TTTTTTTTTTTT	intron_variant	MODIFIER	ACAD10	ENSG00000111271	Transcript	ENST00000514615.5	protein_coding	-	2023-03-03	-	-	-	-	-	-	-	rs60125993	-	1	cds_end_NF	HGNC	HGNC:21597	-	-	5	-	-	-	-	-	-	-	29367735	-	-	-	-	-
rs796942801	12:111698405-111698408	TTTTTTTTTTTTT	intron_variant	MODIFIER	ACAD10	ENSG00000111271	Transcript	ENST00000514615.5	protein_coding	-	2023-03-03	-	-	-	-	-	-	-	rs60125993	-	1	cds_end_NF	HGNC	HGNC:21597	-	-	5	-	-	-	-	-	-	-	29367735	-	-	-	-	-
rs796942801	12:111698405-111698408	TTTTTTTTTTTTTT	intron_variant	MODIFIER	ACAD10	ENSG00000111271	Transcript	ENST00000514615.5	protein_coding	-	2023-03-03	-	-	-	-	-	-	-	rs60125993	-	1	cds_end_NF	HGNC	HGNC:21597	-	-	5	-	-	-	0.4395	-	-	-	29367735	-	-	-	-	-
rs796942801	12:111698405-111698408	TTTTTTTTTTTTTTTT	intron_variant	MODIFIER	ACAD10	ENSG00000111271	Transcript	ENST00000514615.5	protein_coding	-	2023-03-03	-	-	-	-	-	-	-	rs60125993	-	1	cds_end_NF	HGNC	HGNC:21597	-	-	5	-	-	-	0.0242	-	-	-	29367735	-	-	-	-	-
rs796942801	12:111698405-111698408	TTTTTTTTTTTTTTTTT	intron_variant	MODIFIER	ACAD10	ENSG00000111271	Transcript	ENST00000514615.5	protein_coding	-	2023-03-03	-	-	-	-	-	-	-	rs60125993	-	1	cds_end_NF	HGNC	HGNC:21597	-	-	5	-	-	-	-	-	-	-	29367735	-	-	-	-	-
rs796942801	12:111698405-111698408	TTTTTTTTTTTT	intron_variant	MODIFIER	ACAD10	ENSG00000111271	Transcript	ENST00000515283.1	protein_coding	-	2023-02-01	-	-	-	-	-	-	-	rs60125993	-	1	cds_end_NF	HGNC	HGNC:21597	-	-	3	-	-	-	-	-	-	-	29367735	-	-	-	-	-
rs796942801	12:111698405-111698408	TTTTTTTTTTTTT	intron_variant	MODIFIER	ACAD10	ENSG00000111271	Transcript	ENST00000515283.1	protein_coding	-	2023-02-01	-	-	-	-	-	-	-	rs60125993	-	1	cds_end_NF	HGNC	HGNC:21597	-	-	3	-	-	-	-	-	-	-	29367735	-	-	-	-	-
rs796942801	12:111698405-111698408	TTTTTTTTTTTTTT	intron_variant	MODIFIER	ACAD10	ENSG00000111271	Transcript	ENST00000515283.1	protein_coding	-	2023-02-01	-	-	-	-	-	-	-	rs60125993	-	1	cds_end_NF	HGNC	HGNC:21597	-	-	3	-	-	-	0.4395	-	-	-	29367735	-	-	-	-	-
rs796942801	12:111698405-111698408	TTTTTTTTTTTTTTTT	intron_variant	MODIFIER	ACAD10	ENSG00000111271	Transcript	ENST00000515283.1	protein_coding	-	2023-02-01	-	-	-	-	-	-	-	rs60125993	-	1	cds_end_NF	HGNC	HGNC:21597	-	-	3	-	-	-	0.0242	-	-	-	29367735	-	-	-	-	-
rs796942801	12:111698405-111698408	TTTTTTTTTTTTTTTTT	intron_variant	MODIFIER	ACAD10	ENSG00000111271	Transcript	ENST00000515283.1	protein_coding	-	2023-02-01	-	-	-	-	-	-	-	rs60125993	-	1	cds_end_NF	HGNC	HGNC:21597	-	-	3	-	-	-	-	-	-	-	29367735	-	-	-	-	-
rs796942801	12:111698405-111698408	TTTTTTTTTTTT	intron_variant	MODIFIER	ACAD10	ENSG00000111271	Transcript	ENST00000549590.5	protein_coding	-	2023-12-02	-	-	-	-	-	-	-	rs60125993	-	1	-	HGNC	HGNC:21597	-	-	5	-	-	-	-	-	-	-	29367735	-	-	-	-	-
rs796942801	12:111698405-111698408	TTTTTTTTTTTTT	intron_variant	MODIFIER	ACAD10	ENSG00000111271	Transcript	ENST00000549590.5	protein_coding	-	2023-12-02	-	-	-	-	-	-	-	rs60125993	-	1	-	HGNC	HGNC:21597	-	-	5	-	-	-	-	-	-	-	29367735	-	-	-	-	-
rs796942801	12:111698405-111698408	TTTTTTTTTTTTTT	intron_variant	MODIFIER	ACAD10	ENSG00000111271	Transcript	ENST00000549590.5	protein_coding	-	2023-12-02	-	-	-	-	-	-	-	rs60125993	-	1	-	HGNC	HGNC:21597	-	-	5	-	-	-	0.4395	-	-	-	29367735	-	-	-	-	-
rs796942801	12:111698405-111698408	TTTTTTTTTTTTTTTT	intron_variant	MODIFIER	ACAD10	ENSG00000111271	Transcript	ENST00000549590.5	protein_coding	-	2023-12-02	-	-	-	-	-	-	-	rs60125993	-	1	-	HGNC	HGNC:21597	-	-	5	-	-	-	0.0242	-	-	-	29367735	-	-	-	-	-
rs796942801	12:111698405-111698408	TTTTTTTTTTTTTTTTT	intron_variant	MODIFIER	ACAD10	ENSG00000111271	Transcript	ENST00000549590.5	protein_coding	-	2023-12-02	-	-	-	-	-	-	-	rs60125993	-	1	-	HGNC	HGNC:21597	-	-	5	-	-	-	-	-	-	-	29367735	-	-	-	-	-
rs755075754	12:111701403-111701404	-	intron_variant	MODIFIER	ACAD10	ENSG00000111271	Transcript	ENST00000313698.9	protein_coding	-	2020-02-01	-	-	-	-	-	-	-	rs755075754	-	1	-	HGNC	HGNC:21597	NM_025247.6	-	1	P1	-	-	-	-	-	-	-	-	-	-	-	-
rs755075754	12:111701403-111701404	-	intron_variant,non_coding_transcript_variant	MODIFIER	ACAD10	ENSG00000111271	Transcript	ENST00000413681.7	protein_coding_CDS_not_defined	-	2017-02-01	-	-	-	-	-	-	-	rs755075754	-	1	-	HGNC	HGNC:21597	-	-	2	-	-	-	-	-	-	-	-	-	-	-	-	-
rs755075754	12:111701403-111701404	-	intron_variant	MODIFIER	ACAD10	ENSG00000111271	Transcript	ENST00000455480.6	protein_coding	-	2021-02-01	-	-	-	-	-	-	-	rs755075754	-	1	-	HGNC	HGNC:21597	-	-	1	-	-	-	-	-	-	-	-	-	-	-	-	-
rs755075754	12:111701403-111701404	-	upstream_gene_variant	MODIFIER	ACAD10	ENSG00000111271	Transcript	ENST00000502746.5	protein_coding_CDS_not_defined	-	-	-	-	-	-	-	-	-	rs755075754	4472	1	-	HGNC	HGNC:21597	-	-	5	-	-	-	-	-	-	-	-	-	-	-	-	-
rs755075754	12:111701403-111701404	-	intron_variant,non_coding_transcript_variant	MODIFIER	ACAD10	ENSG00000111271	Transcript	ENST00000507135.5	retained_intron	-	2023-06-02	-	-	-	-	-	-	-	rs755075754	-	1	-	HGNC	HGNC:21597	-	-	1	-	-	-	-	-	-	-	-	-	-	-	-	-
rs755075754	12:111701403-111701404	-	intron_variant,non_coding_transcript_variant	MODIFIER	ACAD10	ENSG00000111271	Transcript	ENST00000509936.5	retained_intron	-	2023-04-02	-	-	-	-	-	-	-	rs755075754	-	1	-	HGNC	HGNC:21597	-	-	1	-	-	-	-	-	-	-	-	-	-	-	-	-
rs755075754	12:111701403-111701404	-	intron_variant	MODIFIER	ACAD10	ENSG00000111271	Transcript	ENST00000514615.5	protein_coding	-	2023-03-03	-	-	-	-	-	-	-	rs755075754	-	1	cds_end_NF	HGNC	HGNC:21597	-	-	5	-	-	-	-	-	-	-	-	-	-	-	-	-
rs755075754	12:111701403-111701404	-	intron_variant	MODIFIER	ACAD10	ENSG00000111271	Transcript	ENST00000515283.1	protein_coding	-	2023-02-01	-	-	-	-	-	-	-	rs755075754	-	1	cds_end_NF	HGNC	HGNC:21597	-	-	3	-	-	-	-	-	-	-	-	-	-	-	-	-
rs755075754	12:111701403-111701404	-	intron_variant	MODIFIER	ACAD10	ENSG00000111271	Transcript	ENST00000549590.5	protein_coding	-	2023-12-02	-	-	-	-	-	-	-	rs755075754	-	1	-	HGNC	HGNC:21597	-	-	5	-	-	-	-	-	-	-	-	-	-	-	-	-
rs201757778	12:111701405-111701408	-	intron_variant	MODIFIER	ACAD10	ENSG00000111271	Transcript	ENST00000313698.9	protein_coding	-	2020-02-01	-	-	-	-	-	-	-	rs201757778	-	1	-	HGNC	HGNC:21597	NM_025247.6	-	1	P1	-	-	-	-	-	-	-	-	-	-	-	-
rs201757778	12:111701405-111701408	-	intron_variant,non_coding_transcript_variant	MODIFIER	ACAD10	ENSG00000111271	Transcript	ENST00000413681.7	protein_coding_CDS_not_defined	-	2017-02-01	-	-	-	-	-	-	-	rs201757778	-	1	-	HGNC	HGNC:21597	-	-	2	-	-	-	-	-	-	-	-	-	-	-	-	-
rs201757778	12:111701405-111701408	-	intron_variant	MODIFIER	ACAD10	ENSG00000111271	Transcript	ENST00000455480.6	protein_coding	-	2021-02-01	-	-	-	-	-	-	-	rs201757778	-	1	-	HGNC	HGNC:21597	-	-	1	-	-	-	-	-	-	-	-	-	-	-	-	-
rs201757778	12:111701405-111701408	-	upstream_gene_variant	MODIFIER	ACAD10	ENSG00000111271	Transcript	ENST00000502746.5	protein_coding_CDS_not_defined	-	-	-	-	-	-	-	-	-	rs201757778	4468	1	-	HGNC	HGNC:21597	-	-	5	-	-	-	-	-	-	-	-	-	-	-	-	-
rs201757778	12:111701405-111701408	-	intron_variant,non_coding_transcript_variant	MODIFIER	ACAD10	ENSG00000111271	Transcript	ENST00000507135.5	retained_intron	-	2023-06-02	-	-	-	-	-	-	-	rs201757778	-	1	-	HGNC	HGNC:21597	-	-	1	-	-	-	-	-	-	-	-	-	-	-	-	-
rs201757778	12:111701405-111701408	-	intron_variant,non_coding_transcript_variant	MODIFIER	ACAD10	ENSG00000111271	Transcript	ENST00000509936.5	retained_intron	-	2023-04-02	-	-	-	-	-	-	-	rs201757778	-	1	-	HGNC	HGNC:21597	-	-	1	-	-	-	-	-	-	-	-	-	-	-	-	-
rs201757778	12:111701405-111701408	-	intron_variant	MODIFIER	ACAD10	ENSG00000111271	Transcript	ENST00000514615.5	protein_coding	-	2023-03-03	-	-	-	-	-	-	-	rs201757778	-	1	cds_end_NF	HGNC	HGNC:21597	-	-	5	-	-	-	-	-	-	-	-	-	-	-	-	-
rs201757778	12:111701405-111701408	-	intron_variant	MODIFIER	ACAD10	ENSG00000111271	Transcript	ENST00000515283.1	protein_coding	-	2023-02-01	-	-	-	-	-	-	-	rs201757778	-	1	cds_end_NF	HGNC	HGNC:21597	-	-	3	-	-	-	-	-	-	-	-	-	-	-	-	-
rs201757778	12:111701405-111701408	-	intron_variant	MODIFIER	ACAD10	ENSG00000111271	Transcript	ENST00000549590.5	protein_coding	-	2023-12-02	-	-	-	-	-	-	-	rs201757778	-	1	-	HGNC	HGNC:21597	-	-	5	-	-	-	-	-	-	-	-	-	-	-	-	-
rs57990486	12:111703101-111703104	-	intron_variant	MODIFIER	ACAD10	ENSG00000111271	Transcript	ENST00000313698.9	protein_coding	-	2020-03-01	-	-	-	-	-	-	-	rs57990486	-	1	-	HGNC	HGNC:21597	NM_025247.6	-	1	P1	-	-	-	-	-	-	-	-	-	-	-	-
rs57990486	12:111703101-111703104	-	intron_variant,non_coding_transcript_variant	MODIFIER	ACAD10	ENSG00000111271	Transcript	ENST00000413681.7	protein_coding_CDS_not_defined	-	2017-03-01	-	-	-	-	-	-	-	rs57990486	-	1	-	HGNC	HGNC:21597	-	-	2	-	-	-	-	-	-	-	-	-	-	-	-	-
rs57990486	12:111703101-111703104	-	intron_variant	MODIFIER	ACAD10	ENSG00000111271	Transcript	ENST00000455480.6	protein_coding	-	2021-03-01	-	-	-	-	-	-	-	rs57990486	-	1	-	HGNC	HGNC:21597	-	-	1	-	-	-	-	-	-	-	-	-	-	-	-	-
rs57990486	12:111703101-111703104	-	upstream_gene_variant	MODIFIER	ACAD10	ENSG00000111271	Transcript	ENST00000502746.5	protein_coding_CDS_not_defined	-	-	-	-	-	-	-	-	-	rs57990486	2772	1	-	HGNC	HGNC:21597	-	-	5	-	-	-	-	-	-	-	-	-	-	-	-	-
rs57990486	12:111703101-111703104	-	intron_variant,non_coding_transcript_variant	MODIFIER	ACAD10	ENSG00000111271	Transcript	ENST00000507135.5	retained_intron	-	2023-06-03	-	-	-	-	-	-	-	rs57990486	-	1	-	HGNC	HGNC:21597	-	-	1	-	-	-	-	-	-	-	-	-	-	-	-	-
rs57990486	12:111703101-111703104	-	intron_variant,non_coding_transcript_variant	MODIFIER	ACAD10	ENSG00000111271	Transcript	ENST00000509936.5	retained_intron	-	2023-04-03	-	-	-	-	-	-	-	rs57990486	-	1	-	HGNC	HGNC:21597	-	-	1	-	-	-	-	-	-	-	-	-	-	-	-	-
rs57990486	12:111703101-111703104	-	downstream_gene_variant	MODIFIER	ACAD10	ENSG00000111271	Transcript	ENST00000514615.5	protein_coding	-	-	-	-	-	-	-	-	-	rs57990486	840	1	cds_end_NF	HGNC	HGNC:21597	-	-	5	-	-	-	-	-	-	-	-	-	-	-	-	-
rs57990486	12:111703101-111703104	-	intron_variant	MODIFIER	ACAD10	ENSG00000111271	Transcript	ENST00000515283.1	protein_coding	-	2023-02-01	-	-	-	-	-	-	-	rs57990486	-	1	cds_end_NF	HGNC	HGNC:21597	-	-	3	-	-	-	-	-	-	-	-	-	-	-	-	-
rs57990486	12:111703101-111703104	-	intron_variant	MODIFIER	ACAD10	ENSG00000111271	Transcript	ENST00000549590.5	protein_coding	-	2023-12-03	-	-	-	-	-	-	-	rs57990486	-	1	-	HGNC	HGNC:21597	-	-	5	-	-	-	-	-	-	-	-	-	-	-	-	-
rs201869536	12:111706757-111706763	T	intron_variant	MODIFIER	ACAD10	ENSG00000111271	Transcript	ENST00000313698.9	protein_coding	-	2020-04-01	-	-	-	-	-	-	-	rs201869536	-	1	-	HGNC	HGNC:21597	NM_025247.6	-	1	P1	-	-	-	-	-	-	-	-	-	-	-	-
rs201869536	12:111706757-111706763	TTT	intron_variant	MODIFIER	ACAD10	ENSG00000111271	Transcript	ENST00000313698.9	protein_coding	-	2020-04-01	-	-	-	-	-	-	-	rs201869536	-	1	-	HGNC	HGNC:21597	NM_025247.6	-	1	P1	-	-	-	-	-	-	-	-	-	-	-	-
rs201869536	12:111706757-111706763	TTTTT	intron_variant	MODIFIER	ACAD10	ENSG00000111271	Transcript	ENST00000313698.9	protein_coding	-	2020-04-01	-	-	-	-	-	-	-	rs201869536	-	1	-	HGNC	HGNC:21597	NM_025247.6	-	1	P1	-	-	-	-	-	-	-	-	-	-	-	-
rs201869536	12:111706757-111706763	TTTTTT	intron_variant	MODIFIER	ACAD10	ENSG00000111271	Transcript	ENST00000313698.9	protein_coding	-	2020-04-01	-	-	-	-	-	-	-	rs201869536	-	1	-	HGNC	HGNC:21597	NM_025247.6	-	1	P1	-	-	-	-	-	-	-	-	-	-	-	-
rs201869536	12:111706757-111706763	TTTTTTTTT	intron_variant	MODIFIER	ACAD10	ENSG00000111271	Transcript	ENST00000313698.9	protein_coding	-	2020-04-01	-	-	-	-	-	-	-	rs201869536	-	1	-	HGNC	HGNC:21597	NM_025247.6	-	1	P1	-	-	-	-	-	-	-	-	-	-	-	-
rs201869536	12:111706757-111706763	T	intron_variant,non_coding_transcript_variant	MODIFIER	ACAD10	ENSG00000111271	Transcript	ENST00000413681.7	protein_coding_CDS_not_defined	-	2017-04-01	-	-	-	-	-	-	-	rs201869536	-	1	-	HGNC	HGNC:21597	-	-	2	-	-	-	-	-	-	-	-	-	-	-	-	-
rs201869536	12:111706757-111706763	TTT	intron_variant,non_coding_transcript_variant	MODIFIER	ACAD10	ENSG00000111271	Transcript	ENST00000413681.7	protein_coding_CDS_not_defined	-	2017-04-01	-	-	-	-	-	-	-	rs201869536	-	1	-	HGNC	HGNC:21597	-	-	2	-	-	-	-	-	-	-	-	-	-	-	-	-
rs201869536	12:111706757-111706763	TTTTT	intron_variant,non_coding_transcript_variant	MODIFIER	ACAD10	ENSG00000111271	Transcript	ENST00000413681.7	protein_coding_CDS_not_defined	-	2017-04-01	-	-	-	-	-	-	-	rs201869536	-	1	-	HGNC	HGNC:21597	-	-	2	-	-	-	-	-	-	-	-	-	-	-	-	-
rs201869536	12:111706757-111706763	TTTTTT	intron_variant,non_coding_transcript_variant	MODIFIER	ACAD10	ENSG00000111271	Transcript	ENST00000413681.7	protein_coding_CDS_not_defined	-	2017-04-01	-	-	-	-	-	-	-	rs201869536	-	1	-	HGNC	HGNC:21597	-	-	2	-	-	-	-	-	-	-	-	-	-	-	-	-
rs201869536	12:111706757-111706763	TTTTTTTTT	intron_variant,non_coding_transcript_variant	MODIFIER	ACAD10	ENSG00000111271	Transcript	ENST00000413681.7	protein_coding_CDS_not_defined	-	2017-04-01	-	-	-	-	-	-	-	rs201869536	-	1	-	HGNC	HGNC:21597	-	-	2	-	-	-	-	-	-	-	-	-	-	-	-	-
rs201869536	12:111706757-111706763	T	intron_variant	MODIFIER	ACAD10	ENSG00000111271	Transcript	ENST00000455480.6	protein_coding	-	2021-04-01	-	-	-	-	-	-	-	rs201869536	-	1	-	HGNC	HGNC:21597	-	-	1	-	-	-	-	-	-	-	-	-	-	-	-	-
rs201869536	12:111706757-111706763	TTT	intron_variant	MODIFIER	ACAD10	ENSG00000111271	Transcript	ENST00000455480.6	protein_coding	-	2021-04-01	-	-	-	-	-	-	-	rs201869536	-	1	-	HGNC	HGNC:21597	-	-	1	-	-	-	-	-	-	-	-	-	-	-	-	-
rs201869536	12:111706757-111706763	TTTTT	intron_variant	MODIFIER	ACAD10	ENSG00000111271	Transcript	ENST00000455480.6	protein_coding	-	2021-04-01	-	-	-	-	-	-	-	rs201869536	-	1	-	HGNC	HGNC:21597	-	-	1	-	-	-	-	-	-	-	-	-	-	-	-	-
rs201869536	12:111706757-111706763	TTTTTT	intron_variant	MODIFIER	ACAD10	ENSG00000111271	Transcript	ENST00000455480.6	protein_coding	-	2021-04-01	-	-	-	-	-	-	-	rs201869536	-	1	-	HGNC	HGNC:21597	-	-	1	-	-	-	-	-	-	-	-	-	-	-	-	-
rs201869536	12:111706757-111706763	TTTTTTTTT	intron_variant	MODIFIER	ACAD10	ENSG00000111271	Transcript	ENST00000455480.6	protein_coding	-	2021-04-01	-	-	-	-	-	-	-	rs201869536	-	1	-	HGNC	HGNC:21597	-	-	1	-	-	-	-	-	-	-	-	-	-	-	-	-
rs201869536	12:111706757-111706763	T	intron_variant,non_coding_transcript_variant	MODIFIER	ACAD10	ENSG00000111271	Transcript	ENST00000502746.5	protein_coding_CDS_not_defined	-	2023-04-01	-	-	-	-	-	-	-	rs201869536	-	1	-	HGNC	HGNC:21597	-	-	5	-	-	-	-	-	-	-	-	-	-	-	-	-
rs201869536	12:111706757-111706763	TTT	intron_variant,non_coding_transcript_variant	MODIFIER	ACAD10	ENSG00000111271	Transcript	ENST00000502746.5	protein_coding_CDS_not_defined	-	2023-04-01	-	-	-	-	-	-	-	rs201869536	-	1	-	HGNC	HGNC:21597	-	-	5	-	-	-	-	-	-	-	-	-	-	-	-	-
rs201869536	12:111706757-111706763	TTTTT	intron_variant,non_coding_transcript_variant	MODIFIER	ACAD10	ENSG00000111271	Transcript	ENST00000502746.5	protein_coding_CDS_not_defined	-	2023-04-01	-	-	-	-	-	-	-	rs201869536	-	1	-	HGNC	HGNC:21597	-	-	5	-	-	-	-	-	-	-	-	-	-	-	-	-
rs201869536	12:111706757-111706763	TTTTTT	intron_variant,non_coding_transcript_variant	MODIFIER	ACAD10	ENSG00000111271	Transcript	ENST00000502746.5	protein_coding_CDS_not_defined	-	2023-04-01	-	-	-	-	-	-	-	rs201869536	-	1	-	HGNC	HGNC:21597	-	-	5	-	-	-	-	-	-	-	-	-	-	-	-	-
rs201869536	12:111706757-111706763	TTTTTTTTT	intron_variant,non_coding_transcript_variant	MODIFIER	ACAD10	ENSG00000111271	Transcript	ENST00000502746.5	protein_coding_CDS_not_defined	-	2023-04-01	-	-	-	-	-	-	-	rs201869536	-	1	-	HGNC	HGNC:21597	-	-	5	-	-	-	-	-	-	-	-	-	-	-	-	-
rs201869536	12:111706757-111706763	T	intron_variant,non_coding_transcript_variant	MODIFIER	ACAD10	ENSG00000111271	Transcript	ENST00000507135.5	retained_intron	-	2023-06-04	-	-	-	-	-	-	-	rs201869536	-	1	-	HGNC	HGNC:21597	-	-	1	-	-	-	-	-	-	-	-	-	-	-	-	-
rs201869536	12:111706757-111706763	TTT	intron_variant,non_coding_transcript_variant	MODIFIER	ACAD10	ENSG00000111271	Transcript	ENST00000507135.5	retained_intron	-	2023-06-04	-	-	-	-	-	-	-	rs201869536	-	1	-	HGNC	HGNC:21597	-	-	1	-	-	-	-	-	-	-	-	-	-	-	-	-
rs201869536	12:111706757-111706763	TTTTT	intron_variant,non_coding_transcript_variant	MODIFIER	ACAD10	ENSG00000111271	Transcript	ENST00000507135.5	retained_intron	-	2023-06-04	-	-	-	-	-	-	-	rs201869536	-	1	-	HGNC	HGNC:21597	-	-	1	-	-	-	-	-	-	-	-	-	-	-	-	-
rs201869536	12:111706757-111706763	TTTTTT	intron_variant,non_coding_transcript_variant	MODIFIER	ACAD10	ENSG00000111271	Transcript	ENST00000507135.5	retained_intron	-	2023-06-04	-	-	-	-	-	-	-	rs201869536	-	1	-	HGNC	HGNC:21597	-	-	1	-	-	-	-	-	-	-	-	-	-	-	-	-
rs201869536	12:111706757-111706763	TTTTTTTTT	intron_variant,non_coding_transcript_variant	MODIFIER	ACAD10	ENSG00000111271	Transcript	ENST00000507135.5	retained_intron	-	2023-06-04	-	-	-	-	-	-	-	rs201869536	-	1	-	HGNC	HGNC:21597	-	-	1	-	-	-	-	-	-	-	-	-	-	-	-	-
rs201869536	12:111706757-111706763	T	intron_variant,non_coding_transcript_variant	MODIFIER	ACAD10	ENSG00000111271	Transcript	ENST00000509936.5	retained_intron	-	2023-04-04	-	-	-	-	-	-	-	rs201869536	-	1	-	HGNC	HGNC:21597	-	-	1	-	-	-	-	-	-	-	-	-	-	-	-	-
rs201869536	12:111706757-111706763	TTT	intron_variant,non_coding_transcript_variant	MODIFIER	ACAD10	ENSG00000111271	Transcript	ENST00000509936.5	retained_intron	-	2023-04-04	-	-	-	-	-	-	-	rs201869536	-	1	-	HGNC	HGNC:21597	-	-	1	-	-	-	-	-	-	-	-	-	-	-	-	-
rs201869536	12:111706757-111706763	TTTTT	intron_variant,non_coding_transcript_variant	MODIFIER	ACAD10	ENSG00000111271	Transcript	ENST00000509936.5	retained_intron	-	2023-04-04	-	-	-	-	-	-	-	rs201869536	-	1	-	HGNC	HGNC:21597	-	-	1	-	-	-	-	-	-	-	-	-	-	-	-	-
rs201869536	12:111706757-111706763	TTTTTT	intron_variant,non_coding_transcript_variant	MODIFIER	ACAD10	ENSG00000111271	Transcript	ENST00000509936.5	retained_intron	-	2023-04-04	-	-	-	-	-	-	-	rs201869536	-	1	-	HGNC	HGNC:21597	-	-	1	-	-	-	-	-	-	-	-	-	-	-	-	-
rs201869536	12:111706757-111706763	TTTTTTTTT	intron_variant,non_coding_transcript_variant	MODIFIER	ACAD10	ENSG00000111271	Transcript	ENST00000509936.5	retained_intron	-	2023-04-04	-	-	-	-	-	-	-	rs201869536	-	1	-	HGNC	HGNC:21597	-	-	1	-	-	-	-	-	-	-	-	-	-	-	-	-
rs201869536	12:111706757-111706763	T	downstream_gene_variant	MODIFIER	ACAD10	ENSG00000111271	Transcript	ENST00000514615.5	protein_coding	-	-	-	-	-	-	-	-	-	rs201869536	4495	1	cds_end_NF	HGNC	HGNC:21597	-	-	5	-	-	-	-	-	-	-	-	-	-	-	-	-
rs201869536	12:111706757-111706763	TTT	downstream_gene_variant	MODIFIER	ACAD10	ENSG00000111271	Transcript	ENST00000514615.5	protein_coding	-	-	-	-	-	-	-	-	-	rs201869536	4495	1	cds_end_NF	HGNC	HGNC:21597	-	-	5	-	-	-	-	-	-	-	-	-	-	-	-	-
rs201869536	12:111706757-111706763	TTTTT	downstream_gene_variant	MODIFIER	ACAD10	ENSG00000111271	Transcript	ENST00000514615.5	protein_coding	-	-	-	-	-	-	-	-	-	rs201869536	4495	1	cds_end_NF	HGNC	HGNC:21597	-	-	5	-	-	-	-	-	-	-	-	-	-	-	-	-
rs201869536	12:111706757-111706763	TTTTTT	downstream_gene_variant	MODIFIER	ACAD10	ENSG00000111271	Transcript	ENST00000514615.5	protein_coding	-	-	-	-	-	-	-	-	-	rs201869536	4495	1	cds_end_NF	HGNC	HGNC:21597	-	-	5	-	-	-	-	-	-	-	-	-	-	-	-	-
rs201869536	12:111706757-111706763	TTTTTTTTT	downstream_gene_variant	MODIFIER	ACAD10	ENSG00000111271	Transcript	ENST00000514615.5	protein_coding	-	-	-	-	-	-	-	-	-	rs201869536	4495	1	cds_end_NF	HGNC	HGNC:21597	-	-	5	-	-	-	-	-	-	-	-	-	-	-	-	-
rs201869536	12:111706757-111706763	T	intron_variant	MODIFIER	ACAD10	ENSG00000111271	Transcript	ENST00000515283.1	protein_coding	-	2023-02-01	-	-	-	-	-	-	-	rs201869536	-	1	cds_end_NF	HGNC	HGNC:21597	-	-	3	-	-	-	-	-	-	-	-	-	-	-	-	-
rs201869536	12:111706757-111706763	TTT	intron_variant	MODIFIER	ACAD10	ENSG00000111271	Transcript	ENST00000515283.1	protein_coding	-	2023-02-01	-	-	-	-	-	-	-	rs201869536	-	1	cds_end_NF	HGNC	HGNC:21597	-	-	3	-	-	-	-	-	-	-	-	-	-	-	-	-
rs201869536	12:111706757-111706763	TTTTT	intron_variant	MODIFIER	ACAD10	ENSG00000111271	Transcript	ENST00000515283.1	protein_coding	-	2023-02-01	-	-	-	-	-	-	-	rs201869536	-	1	cds_end_NF	HGNC	HGNC:21597	-	-	3	-	-	-	-	-	-	-	-	-	-	-	-	-
rs201869536	12:111706757-111706763	TTTTTT	intron_variant	MODIFIER	ACAD10	ENSG00000111271	Transcript	ENST00000515283.1	protein_coding	-	2023-02-01	-	-	-	-	-	-	-	rs201869536	-	1	cds_end_NF	HGNC	HGNC:21597	-	-	3	-	-	-	-	-	-	-	-	-	-	-	-	-
rs201869536	12:111706757-111706763	TTTTTTTTT	intron_variant	MODIFIER	ACAD10	ENSG00000111271	Transcript	ENST00000515283.1	protein_coding	-	2023-02-01	-	-	-	-	-	-	-	rs201869536	-	1	cds_end_NF	HGNC	HGNC:21597	-	-	3	-	-	-	-	-	-	-	-	-	-	-	-	-
rs201869536	12:111706757-111706763	T	intron_variant	MODIFIER	ACAD10	ENSG00000111271	Transcript	ENST00000549590.5	protein_coding	-	2023-12-04	-	-	-	-	-	-	-	rs201869536	-	1	-	HGNC	HGNC:21597	-	-	5	-	-	-	-	-	-	-	-	-	-	-	-	-
rs201869536	12:111706757-111706763	TTT	intron_variant	MODIFIER	ACAD10	ENSG00000111271	Transcript	ENST00000549590.5	protein_coding	-	2023-12-04	-	-	-	-	-	-	-	rs201869536	-	1	-	HGNC	HGNC:21597	-	-	5	-	-	-	-	-	-	-	-	-	-	-	-	-
rs201869536	12:111706757-111706763	TTTTT	intron_variant	MODIFIER	ACAD10	ENSG00000111271	Transcript	ENST00000549590.5	protein_coding	-	2023-12-04	-	-	-	-	-	-	-	rs201869536	-	1	-	HGNC	HGNC:21597	-	-	5	-	-	-	-	-	-	-	-	-	-	-	-	-
rs201869536	12:111706757-111706763	TTTTTT	intron_variant	MODIFIER	ACAD10	ENSG00000111271	Transcript	ENST00000549590.5	protein_coding	-	2023-12-04	-	-	-	-	-	-	-	rs201869536	-	1	-	HGNC	HGNC:21597	-	-	5	-	-	-	-	-	-	-	-	-	-	-	-	-
rs201869536	12:111706757-111706763	TTTTTTTTT	intron_variant	MODIFIER	ACAD10	ENSG00000111271	Transcript	ENST00000549590.5	protein_coding	-	2023-12-04	-	-	-	-	-	-	-	rs201869536	-	1	-	HGNC	HGNC:21597	-	-	5	-	-	-	-	-	-	-	-	-	-	-	-	-
rs59303680	12:111706780-111706780	G	intron_variant	MODIFIER	ACAD10	ENSG00000111271	Transcript	ENST00000313698.9	protein_coding	-	2020-04-01	-	-	-	-	-	-	-	rs59303680	-	1	-	HGNC	HGNC:21597	NM_025247.6	-	1	P1	-	-	-	-	-	-	-	-	-	-	-	-
rs59303680	12:111706780-111706780	T	intron_variant	MODIFIER	ACAD10	ENSG00000111271	Transcript	ENST00000313698.9	protein_coding	-	2020-04-01	-	-	-	-	-	-	-	rs59303680	-	1	-	HGNC	HGNC:21597	NM_025247.6	-	1	P1	-	-	-	-	-	-	-	-	-	-	-	-
rs59303680	12:111706780-111706780	G	intron_variant,non_coding_transcript_variant	MODIFIER	ACAD10	ENSG00000111271	Transcript	ENST00000413681.7	protein_coding_CDS_not_defined	-	2017-04-01	-	-	-	-	-	-	-	rs59303680	-	1	-	HGNC	HGNC:21597	-	-	2	-	-	-	-	-	-	-	-	-	-	-	-	-
rs59303680	12:111706780-111706780	T	intron_variant,non_coding_transcript_variant	MODIFIER	ACAD10	ENSG00000111271	Transcript	ENST00000413681.7	protein_coding_CDS_not_defined	-	2017-04-01	-	-	-	-	-	-	-	rs59303680	-	1	-	HGNC	HGNC:21597	-	-	2	-	-	-	-	-	-	-	-	-	-	-	-	-
rs59303680	12:111706780-111706780	G	intron_variant	MODIFIER	ACAD10	ENSG00000111271	Transcript	ENST00000455480.6	protein_coding	-	2021-04-01	-	-	-	-	-	-	-	rs59303680	-	1	-	HGNC	HGNC:21597	-	-	1	-	-	-	-	-	-	-	-	-	-	-	-	-
rs59303680	12:111706780-111706780	T	intron_variant	MODIFIER	ACAD10	ENSG00000111271	Transcript	ENST00000455480.6	protein_coding	-	2021-04-01	-	-	-	-	-	-	-	rs59303680	-	1	-	HGNC	HGNC:21597	-	-	1	-	-	-	-	-	-	-	-	-	-	-	-	-
rs59303680	12:111706780-111706780	G	intron_variant,non_coding_transcript_variant	MODIFIER	ACAD10	ENSG00000111271	Transcript	ENST00000502746.5	protein_coding_CDS_not_defined	-	2023-04-01	-	-	-	-	-	-	-	rs59303680	-	1	-	HGNC	HGNC:21597	-	-	5	-	-	-	-	-	-	-	-	-	-	-	-	-
rs59303680	12:111706780-111706780	T	intron_variant,non_coding_transcript_variant	MODIFIER	ACAD10	ENSG00000111271	Transcript	ENST00000502746.5	protein_coding_CDS_not_defined	-	2023-04-01	-	-	-	-	-	-	-	rs59303680	-	1	-	HGNC	HGNC:21597	-	-	5	-	-	-	-	-	-	-	-	-	-	-	-	-
rs59303680	12:111706780-111706780	G	intron_variant,non_coding_transcript_variant	MODIFIER	ACAD10	ENSG00000111271	Transcript	ENST00000507135.5	retained_intron	-	2023-06-04	-	-	-	-	-	-	-	rs59303680	-	1	-	HGNC	HGNC:21597	-	-	1	-	-	-	-	-	-	-	-	-	-	-	-	-
rs59303680	12:111706780-111706780	T	intron_variant,non_coding_transcript_variant	MODIFIER	ACAD10	ENSG00000111271	Transcript	ENST00000507135.5	retained_intron	-	2023-06-04	-	-	-	-	-	-	-	rs59303680	-	1	-	HGNC	HGNC:21597	-	-	1	-	-	-	-	-	-	-	-	-	-	-	-	-
rs59303680	12:111706780-111706780	G	intron_variant,non_coding_transcript_variant	MODIFIER	ACAD10	ENSG00000111271	Transcript	ENST00000509936.5	retained_intron	-	2023-04-04	-	-	-	-	-	-	-	rs59303680	-	1	-	HGNC	HGNC:21597	-	-	1	-	-	-	-	-	-	-	-	-	-	-	-	-
rs59303680	12:111706780-111706780	T	intron_variant,non_coding_transcript_variant	MODIFIER	ACAD10	ENSG00000111271	Transcript	ENST00000509936.5	retained_intron	-	2023-04-04	-	-	-	-	-	-	-	rs59303680	-	1	-	HGNC	HGNC:21597	-	-	1	-	-	-	-	-	-	-	-	-	-	-	-	-
rs59303680	12:111706780-111706780	G	downstream_gene_variant	MODIFIER	ACAD10	ENSG00000111271	Transcript	ENST00000514615.5	protein_coding	-	-	-	-	-	-	-	-	-	rs59303680	4518	1	cds_end_NF	HGNC	HGNC:21597	-	-	5	-	-	-	-	-	-	-	-	-	-	-	-	-
rs59303680	12:111706780-111706780	T	downstream_gene_variant	MODIFIER	ACAD10	ENSG00000111271	Transcript	ENST00000514615.5	protein_coding	-	-	-	-	-	-	-	-	-	rs59303680	4518	1	cds_end_NF	HGNC	HGNC:21597	-	-	5	-	-	-	-	-	-	-	-	-	-	-	-	-
rs59303680	12:111706780-111706780	G	intron_variant	MODIFIER	ACAD10	ENSG00000111271	Transcript	ENST00000515283.1	protein_coding	-	2023-02-01	-	-	-	-	-	-	-	rs59303680	-	1	cds_end_NF	HGNC	HGNC:21597	-	-	3	-	-	-	-	-	-	-	-	-	-	-	-	-
rs59303680	12:111706780-111706780	T	intron_variant	MODIFIER	ACAD10	ENSG00000111271	Transcript	ENST00000515283.1	protein_coding	-	2023-02-01	-	-	-	-	-	-	-	rs59303680	-	1	cds_end_NF	HGNC	HGNC:21597	-	-	3	-	-	-	-	-	-	-	-	-	-	-	-	-
rs59303680	12:111706780-111706780	G	intron_variant	MODIFIER	ACAD10	ENSG00000111271	Transcript	ENST00000549590.5	protein_coding	-	2023-12-04	-	-	-	-	-	-	-	rs59303680	-	1	-	HGNC	HGNC:21597	-	-	5	-	-	-	-	-	-	-	-	-	-	-	-	-
rs59303680	12:111706780-111706780	T	intron_variant	MODIFIER	ACAD10	ENSG00000111271	Transcript	ENST00000549590.5	protein_coding	-	2023-12-04	-	-	-	-	-	-	-	rs59303680	-	1	-	HGNC	HGNC:21597	-	-	5	-	-	-	-	-	-	-	-	-	-	-	-	-
rs59303680	12:111706780-111706780	G	intron_variant	MODIFIER	ACAD10	ENSG00000111271	Transcript	ENST00000313698.9	protein_coding	-	2020-04-01	-	-	-	-	-	-	-	rs59303680	-	1	-	HGNC	HGNC:21597	NM_025247.6	-	1	P1	-	-	-	-	-	-	-	-	-	-	-	-
rs59303680	12:111706780-111706780	T	intron_variant	MODIFIER	ACAD10	ENSG00000111271	Transcript	ENST00000313698.9	protein_coding	-	2020-04-01	-	-	-	-	-	-	-	rs59303680	-	1	-	HGNC	HGNC:21597	NM_025247.6	-	1	P1	-	-	-	-	-	-	-	-	-	-	-	-
rs59303680	12:111706780-111706780	G	intron_variant,non_coding_transcript_variant	MODIFIER	ACAD10	ENSG00000111271	Transcript	ENST00000413681.7	protein_coding_CDS_not_defined	-	2017-04-01	-	-	-	-	-	-	-	rs59303680	-	1	-	HGNC	HGNC:21597	-	-	2	-	-	-	-	-	-	-	-	-	-	-	-	-
rs59303680	12:111706780-111706780	T	intron_variant,non_coding_transcript_variant	MODIFIER	ACAD10	ENSG00000111271	Transcript	ENST00000413681.7	protein_coding_CDS_not_defined	-	2017-04-01	-	-	-	-	-	-	-	rs59303680	-	1	-	HGNC	HGNC:21597	-	-	2	-	-	-	-	-	-	-	-	-	-	-	-	-
rs59303680	12:111706780-111706780	G	intron_variant	MODIFIER	ACAD10	ENSG00000111271	Transcript	ENST00000455480.6	protein_coding	-	2021-04-01	-	-	-	-	-	-	-	rs59303680	-	1	-	HGNC	HGNC:21597	-	-	1	-	-	-	-	-	-	-	-	-	-	-	-	-
rs59303680	12:111706780-111706780	T	intron_variant	MODIFIER	ACAD10	ENSG00000111271	Transcript	ENST00000455480.6	protein_coding	-	2021-04-01	-	-	-	-	-	-	-	rs59303680	-	1	-	HGNC	HGNC:21597	-	-	1	-	-	-	-	-	-	-	-	-	-	-	-	-
rs59303680	12:111706780-111706780	G	intron_variant,non_coding_transcript_variant	MODIFIER	ACAD10	ENSG00000111271	Transcript	ENST00000502746.5	protein_coding_CDS_not_defined	-	2023-04-01	-	-	-	-	-	-	-	rs59303680	-	1	-	HGNC	HGNC:21597	-	-	5	-	-	-	-	-	-	-	-	-	-	-	-	-
rs59303680	12:111706780-111706780	T	intron_variant,non_coding_transcript_variant	MODIFIER	ACAD10	ENSG00000111271	Transcript	ENST00000502746.5	protein_coding_CDS_not_defined	-	2023-04-01	-	-	-	-	-	-	-	rs59303680	-	1	-	HGNC	HGNC:21597	-	-	5	-	-	-	-	-	-	-	-	-	-	-	-	-
rs59303680	12:111706780-111706780	G	intron_variant,non_coding_transcript_variant	MODIFIER	ACAD10	ENSG00000111271	Transcript	ENST00000507135.5	retained_intron	-	2023-06-04	-	-	-	-	-	-	-	rs59303680	-	1	-	HGNC	HGNC:21597	-	-	1	-	-	-	-	-	-	-	-	-	-	-	-	-
rs59303680	12:111706780-111706780	T	intron_variant,non_coding_transcript_variant	MODIFIER	ACAD10	ENSG00000111271	Transcript	ENST00000507135.5	retained_intron	-	2023-06-04	-	-	-	-	-	-	-	rs59303680	-	1	-	HGNC	HGNC:21597	-	-	1	-	-	-	-	-	-	-	-	-	-	-	-	-
rs59303680	12:111706780-111706780	G	intron_variant,non_coding_transcript_variant	MODIFIER	ACAD10	ENSG00000111271	Transcript	ENST00000509936.5	retained_intron	-	2023-04-04	-	-	-	-	-	-	-	rs59303680	-	1	-	HGNC	HGNC:21597	-	-	1	-	-	-	-	-	-	-	-	-	-	-	-	-
rs59303680	12:111706780-111706780	T	intron_variant,non_coding_transcript_variant	MODIFIER	ACAD10	ENSG00000111271	Transcript	ENST00000509936.5	retained_intron	-	2023-04-04	-	-	-	-	-	-	-	rs59303680	-	1	-	HGNC	HGNC:21597	-	-	1	-	-	-	-	-	-	-	-	-	-	-	-	-
rs59303680	12:111706780-111706780	G	downstream_gene_variant	MODIFIER	ACAD10	ENSG00000111271	Transcript	ENST00000514615.5	protein_coding	-	-	-	-	-	-	-	-	-	rs59303680	4518	1	cds_end_NF	HGNC	HGNC:21597	-	-	5	-	-	-	-	-	-	-	-	-	-	-	-	-
rs59303680	12:111706780-111706780	T	downstream_gene_variant	MODIFIER	ACAD10	ENSG00000111271	Transcript	ENST00000514615.5	protein_coding	-	-	-	-	-	-	-	-	-	rs59303680	4518	1	cds_end_NF	HGNC	HGNC:21597	-	-	5	-	-	-	-	-	-	-	-	-	-	-	-	-
rs59303680	12:111706780-111706780	G	intron_variant	MODIFIER	ACAD10	ENSG00000111271	Transcript	ENST00000515283.1	protein_coding	-	2023-02-01	-	-	-	-	-	-	-	rs59303680	-	1	cds_end_NF	HGNC	HGNC:21597	-	-	3	-	-	-	-	-	-	-	-	-	-	-	-	-
rs59303680	12:111706780-111706780	T	intron_variant	MODIFIER	ACAD10	ENSG00000111271	Transcript	ENST00000515283.1	protein_coding	-	2023-02-01	-	-	-	-	-	-	-	rs59303680	-	1	cds_end_NF	HGNC	HGNC:21597	-	-	3	-	-	-	-	-	-	-	-	-	-	-	-	-
rs59303680	12:111706780-111706780	G	intron_variant	MODIFIER	ACAD10	ENSG00000111271	Transcript	ENST00000549590.5	protein_coding	-	2023-12-04	-	-	-	-	-	-	-	rs59303680	-	1	-	HGNC	HGNC:21597	-	-	5	-	-	-	-	-	-	-	-	-	-	-	-	-
rs59303680	12:111706780-111706780	T	intron_variant	MODIFIER	ACAD10	ENSG00000111271	Transcript	ENST00000549590.5	protein_coding	-	2023-12-04	-	-	-	-	-	-	-	rs59303680	-	1	-	HGNC	HGNC:21597	-	-	5	-	-	-	-	-	-	-	-	-	-	-	-	-
rs56750693	12:111706782-111706782	T	intron_variant	MODIFIER	ACAD10	ENSG00000111271	Transcript	ENST00000313698.9	protein_coding	-	2020-04-01	-	-	-	-	-	-	-	rs56750693	-	1	-	HGNC	HGNC:21597	NM_025247.6	-	1	P1	-	-	0.4459	-	-	-	-	-	-	-	-	-
rs56750693	12:111706782-111706782	T	intron_variant,non_coding_transcript_variant	MODIFIER	ACAD10	ENSG00000111271	Transcript	ENST00000413681.7	protein_coding_CDS_not_defined	-	2017-04-01	-	-	-	-	-	-	-	rs56750693	-	1	-	HGNC	HGNC:21597	-	-	2	-	-	-	0.4459	-	-	-	-	-	-	-	-	-
rs56750693	12:111706782-111706782	T	intron_variant	MODIFIER	ACAD10	ENSG00000111271	Transcript	ENST00000455480.6	protein_coding	-	2021-04-01	-	-	-	-	-	-	-	rs56750693	-	1	-	HGNC	HGNC:21597	-	-	1	-	-	-	0.4459	-	-	-	-	-	-	-	-	-
rs56750693	12:111706782-111706782	T	intron_variant,non_coding_transcript_variant	MODIFIER	ACAD10	ENSG00000111271	Transcript	ENST00000502746.5	protein_coding_CDS_not_defined	-	2023-04-01	-	-	-	-	-	-	-	rs56750693	-	1	-	HGNC	HGNC:21597	-	-	5	-	-	-	0.4459	-	-	-	-	-	-	-	-	-
rs56750693	12:111706782-111706782	T	intron_variant,non_coding_transcript_variant	MODIFIER	ACAD10	ENSG00000111271	Transcript	ENST00000507135.5	retained_intron	-	2023-06-04	-	-	-	-	-	-	-	rs56750693	-	1	-	HGNC	HGNC:21597	-	-	1	-	-	-	0.4459	-	-	-	-	-	-	-	-	-
rs56750693	12:111706782-111706782	T	intron_variant,non_coding_transcript_variant	MODIFIER	ACAD10	ENSG00000111271	Transcript	ENST00000509936.5	retained_intron	-	2023-04-04	-	-	-	-	-	-	-	rs56750693	-	1	-	HGNC	HGNC:21597	-	-	1	-	-	-	0.4459	-	-	-	-	-	-	-	-	-
rs56750693	12:111706782-111706782	T	downstream_gene_variant	MODIFIER	ACAD10	ENSG00000111271	Transcript	ENST00000514615.5	protein_coding	-	-	-	-	-	-	-	-	-	rs56750693	4520	1	cds_end_NF	HGNC	HGNC:21597	-	-	5	-	-	-	0.4459	-	-	-	-	-	-	-	-	-
rs56750693	12:111706782-111706782	T	intron_variant	MODIFIER	ACAD10	ENSG00000111271	Transcript	ENST00000515283.1	protein_coding	-	2023-02-01	-	-	-	-	-	-	-	rs56750693	-	1	cds_end_NF	HGNC	HGNC:21597	-	-	3	-	-	-	0.4459	-	-	-	-	-	-	-	-	-
rs56750693	12:111706782-111706782	T	intron_variant	MODIFIER	ACAD10	ENSG00000111271	Transcript	ENST00000549590.5	protein_coding	-	2023-12-04	-	-	-	-	-	-	-	rs56750693	-	1	-	HGNC	HGNC:21597	-	-	5	-	-	-	0.4459	-	-	-	-	-	-	-	-	-
rs56750693	12:111706782-111706782	T	intron_variant	MODIFIER	ACAD10	ENSG00000111271	Transcript	ENST00000313698.9	protein_coding	-	2020-04-01	-	-	-	-	-	-	-	rs56750693	-	1	-	HGNC	HGNC:21597	NM_025247.6	-	1	P1	-	-	0.4459	-	-	-	-	-	-	-	-	-
rs56750693	12:111706782-111706782	T	intron_variant,non_coding_transcript_variant	MODIFIER	ACAD10	ENSG00000111271	Transcript	ENST00000413681.7	protein_coding_CDS_not_defined	-	2017-04-01	-	-	-	-	-	-	-	rs56750693	-	1	-	HGNC	HGNC:21597	-	-	2	-	-	-	0.4459	-	-	-	-	-	-	-	-	-
rs56750693	12:111706782-111706782	T	intron_variant	MODIFIER	ACAD10	ENSG00000111271	Transcript	ENST00000455480.6	protein_coding	-	2021-04-01	-	-	-	-	-	-	-	rs56750693	-	1	-	HGNC	HGNC:21597	-	-	1	-	-	-	0.4459	-	-	-	-	-	-	-	-	-
rs56750693	12:111706782-111706782	T	intron_variant,non_coding_transcript_variant	MODIFIER	ACAD10	ENSG00000111271	Transcript	ENST00000502746.5	protein_coding_CDS_not_defined	-	2023-04-01	-	-	-	-	-	-	-	rs56750693	-	1	-	HGNC	HGNC:21597	-	-	5	-	-	-	0.4459	-	-	-	-	-	-	-	-	-
rs56750693	12:111706782-111706782	T	intron_variant,non_coding_transcript_variant	MODIFIER	ACAD10	ENSG00000111271	Transcript	ENST00000507135.5	retained_intron	-	2023-06-04	-	-	-	-	-	-	-	rs56750693	-	1	-	HGNC	HGNC:21597	-	-	1	-	-	-	0.4459	-	-	-	-	-	-	-	-	-
rs56750693	12:111706782-111706782	T	intron_variant,non_coding_transcript_variant	MODIFIER	ACAD10	ENSG00000111271	Transcript	ENST00000509936.5	retained_intron	-	2023-04-04	-	-	-	-	-	-	-	rs56750693	-	1	-	HGNC	HGNC:21597	-	-	1	-	-	-	0.4459	-	-	-	-	-	-	-	-	-
rs56750693	12:111706782-111706782	T	downstream_gene_variant	MODIFIER	ACAD10	ENSG00000111271	Transcript	ENST00000514615.5	protein_coding	-	-	-	-	-	-	-	-	-	rs56750693	4520	1	cds_end_NF	HGNC	HGNC:21597	-	-	5	-	-	-	0.4459	-	-	-	-	-	-	-	-	-
rs56750693	12:111706782-111706782	T	intron_variant	MODIFIER	ACAD10	ENSG00000111271	Transcript	ENST00000515283.1	protein_coding	-	2023-02-01	-	-	-	-	-	-	-	rs56750693	-	1	cds_end_NF	HGNC	HGNC:21597	-	-	3	-	-	-	0.4459	-	-	-	-	-	-	-	-	-
rs56750693	12:111706782-111706782	T	intron_variant	MODIFIER	ACAD10	ENSG00000111271	Transcript	ENST00000549590.5	protein_coding	-	2023-12-04	-	-	-	-	-	-	-	rs56750693	-	1	-	HGNC	HGNC:21597	-	-	5	-	-	-	0.4459	-	-	-	-	-	-	-	-	-
rs56750693	12:111706782-111706782	T	intron_variant	MODIFIER	ACAD10	ENSG00000111271	Transcript	ENST00000313698.9	protein_coding	-	2020-04-01	-	-	-	-	-	-	-	rs56750693	-	1	-	HGNC	HGNC:21597	NM_025247.6	-	1	P1	-	-	0.4459	-	-	-	-	-	-	-	-	-
rs56750693	12:111706782-111706782	T	intron_variant,non_coding_transcript_variant	MODIFIER	ACAD10	ENSG00000111271	Transcript	ENST00000413681.7	protein_coding_CDS_not_defined	-	2017-04-01	-	-	-	-	-	-	-	rs56750693	-	1	-	HGNC	HGNC:21597	-	-	2	-	-	-	0.4459	-	-	-	-	-	-	-	-	-
rs56750693	12:111706782-111706782	T	intron_variant	MODIFIER	ACAD10	ENSG00000111271	Transcript	ENST00000455480.6	protein_coding	-	2021-04-01	-	-	-	-	-	-	-	rs56750693	-	1	-	HGNC	HGNC:21597	-	-	1	-	-	-	0.4459	-	-	-	-	-	-	-	-	-
rs56750693	12:111706782-111706782	T	intron_variant,non_coding_transcript_variant	MODIFIER	ACAD10	ENSG00000111271	Transcript	ENST00000502746.5	protein_coding_CDS_not_defined	-	2023-04-01	-	-	-	-	-	-	-	rs56750693	-	1	-	HGNC	HGNC:21597	-	-	5	-	-	-	0.4459	-	-	-	-	-	-	-	-	-
rs56750693	12:111706782-111706782	T	intron_variant,non_coding_transcript_variant	MODIFIER	ACAD10	ENSG00000111271	Transcript	ENST00000507135.5	retained_intron	-	2023-06-04	-	-	-	-	-	-	-	rs56750693	-	1	-	HGNC	HGNC:21597	-	-	1	-	-	-	0.4459	-	-	-	-	-	-	-	-	-
rs56750693	12:111706782-111706782	T	intron_variant,non_coding_transcript_variant	MODIFIER	ACAD10	ENSG00000111271	Transcript	ENST00000509936.5	retained_intron	-	2023-04-04	-	-	-	-	-	-	-	rs56750693	-	1	-	HGNC	HGNC:21597	-	-	1	-	-	-	0.4459	-	-	-	-	-	-	-	-	-
rs56750693	12:111706782-111706782	T	downstream_gene_variant	MODIFIER	ACAD10	ENSG00000111271	Transcript	ENST00000514615.5	protein_coding	-	-	-	-	-	-	-	-	-	rs56750693	4520	1	cds_end_NF	HGNC	HGNC:21597	-	-	5	-	-	-	0.4459	-	-	-	-	-	-	-	-	-
rs56750693	12:111706782-111706782	T	intron_variant	MODIFIER	ACAD10	ENSG00000111271	Transcript	ENST00000515283.1	protein_coding	-	2023-02-01	-	-	-	-	-	-	-	rs56750693	-	1	cds_end_NF	HGNC	HGNC:21597	-	-	3	-	-	-	0.4459	-	-	-	-	-	-	-	-	-
rs56750693	12:111706782-111706782	T	intron_variant	MODIFIER	ACAD10	ENSG00000111271	Transcript	ENST00000549590.5	protein_coding	-	2023-12-04	-	-	-	-	-	-	-	rs56750693	-	1	-	HGNC	HGNC:21597	-	-	5	-	-	-	0.4459	-	-	-	-	-	-	-	-	-
rs147512473	12:111707418-111707418	TTTT	intron_variant	MODIFIER	ACAD10	ENSG00000111271	Transcript	ENST00000313698.9	protein_coding	-	2020-04-01	-	-	-	-	-	-	-	rs147512473	-	1	-	HGNC	HGNC:21597	NM_025247.6	-	1	P1	-	-	-	-	-	-	-	-	-	-	-	-
rs147512473	12:111707418-111707418	TTTT	intron_variant,non_coding_transcript_variant	MODIFIER	ACAD10	ENSG00000111271	Transcript	ENST00000413681.7	protein_coding_CDS_not_defined	-	2017-04-01	-	-	-	-	-	-	-	rs147512473	-	1	-	HGNC	HGNC:21597	-	-	2	-	-	-	-	-	-	-	-	-	-	-	-	-
rs147512473	12:111707418-111707418	TTTT	intron_variant	MODIFIER	ACAD10	ENSG00000111271	Transcript	ENST00000455480.6	protein_coding	-	2021-04-01	-	-	-	-	-	-	-	rs147512473	-	1	-	HGNC	HGNC:21597	-	-	1	-	-	-	-	-	-	-	-	-	-	-	-	-
rs147512473	12:111707418-111707418	TTTT	intron_variant,non_coding_transcript_variant	MODIFIER	ACAD10	ENSG00000111271	Transcript	ENST00000502746.5	protein_coding_CDS_not_defined	-	2023-04-01	-	-	-	-	-	-	-	rs147512473	-	1	-	HGNC	HGNC:21597	-	-	5	-	-	-	-	-	-	-	-	-	-	-	-	-
rs147512473	12:111707418-111707418	TTTT	intron_variant,non_coding_transcript_variant	MODIFIER	ACAD10	ENSG00000111271	Transcript	ENST00000507135.5	retained_intron	-	2023-06-04	-	-	-	-	-	-	-	rs147512473	-	1	-	HGNC	HGNC:21597	-	-	1	-	-	-	-	-	-	-	-	-	-	-	-	-
rs147512473	12:111707418-111707418	TTTT	intron_variant,non_coding_transcript_variant	MODIFIER	ACAD10	ENSG00000111271	Transcript	ENST00000509936.5	retained_intron	-	2023-04-04	-	-	-	-	-	-	-	rs147512473	-	1	-	HGNC	HGNC:21597	-	-	1	-	-	-	-	-	-	-	-	-	-	-	-	-
rs147512473	12:111707418-111707418	TTTT	intron_variant	MODIFIER	ACAD10	ENSG00000111271	Transcript	ENST00000515283.1	protein_coding	-	2023-02-01	-	-	-	-	-	-	-	rs147512473	-	1	cds_end_NF	HGNC	HGNC:21597	-	-	3	-	-	-	-	-	-	-	-	-	-	-	-	-
rs147512473	12:111707418-111707418	TTTT	intron_variant	MODIFIER	ACAD10	ENSG00000111271	Transcript	ENST00000549590.5	protein_coding	-	2023-12-04	-	-	-	-	-	-	-	rs147512473	-	1	-	HGNC	HGNC:21597	-	-	5	-	-	-	-	-	-	-	-	-	-	-	-	-
rs201551045	12:111709046-111709049	AAAAAAAAAAAA	intron_variant	MODIFIER	ACAD10	ENSG00000111271	Transcript	ENST00000313698.9	protein_coding	-	2020-04-01	-	-	-	-	-	-	-	rs201551045	-	1	-	HGNC	HGNC:21597	NM_025247.6	-	1	P1	-	-	-	-	-	-	-	-	-	-	-	-
rs201551045	12:111709046-111709049	AAAAAAAAAAAAA	intron_variant	MODIFIER	ACAD10	ENSG00000111271	Transcript	ENST00000313698.9	protein_coding	-	2020-04-01	-	-	-	-	-	-	-	rs201551045	-	1	-	HGNC	HGNC:21597	NM_025247.6	-	1	P1	-	-	-	-	-	-	-	-	-	-	-	-
rs201551045	12:111709046-111709049	AAAAAAAAAAAAAA	intron_variant	MODIFIER	ACAD10	ENSG00000111271	Transcript	ENST00000313698.9	protein_coding	-	2020-04-01	-	-	-	-	-	-	-	rs201551045	-	1	-	HGNC	HGNC:21597	NM_025247.6	-	1	P1	-	-	-	-	-	-	-	-	-	-	-	-
rs201551045	12:111709046-111709049	AAAAAAAAAAAAAAAA	intron_variant	MODIFIER	ACAD10	ENSG00000111271	Transcript	ENST00000313698.9	protein_coding	-	2020-04-01	-	-	-	-	-	-	-	rs201551045	-	1	-	HGNC	HGNC:21597	NM_025247.6	-	1	P1	-	-	-	-	-	-	-	-	-	-	-	-
rs201551045	12:111709046-111709049	AAAAAAAAAAAAAAAAA	intron_variant	MODIFIER	ACAD10	ENSG00000111271	Transcript	ENST00000313698.9	protein_coding	-	2020-04-01	-	-	-	-	-	-	-	rs201551045	-	1	-	HGNC	HGNC:21597	NM_025247.6	-	1	P1	-	-	-	-	-	-	-	-	-	-	-	-
rs201551045	12:111709046-111709049	AAAAAAAAAAAA	intron_variant,non_coding_transcript_variant	MODIFIER	ACAD10	ENSG00000111271	Transcript	ENST00000413681.7	protein_coding_CDS_not_defined	-	2017-04-01	-	-	-	-	-	-	-	rs201551045	-	1	-	HGNC	HGNC:21597	-	-	2	-	-	-	-	-	-	-	-	-	-	-	-	-
rs201551045	12:111709046-111709049	AAAAAAAAAAAAA	intron_variant,non_coding_transcript_variant	MODIFIER	ACAD10	ENSG00000111271	Transcript	ENST00000413681.7	protein_coding_CDS_not_defined	-	2017-04-01	-	-	-	-	-	-	-	rs201551045	-	1	-	HGNC	HGNC:21597	-	-	2	-	-	-	-	-	-	-	-	-	-	-	-	-
rs201551045	12:111709046-111709049	AAAAAAAAAAAAAA	intron_variant,non_coding_transcript_variant	MODIFIER	ACAD10	ENSG00000111271	Transcript	ENST00000413681.7	protein_coding_CDS_not_defined	-	2017-04-01	-	-	-	-	-	-	-	rs201551045	-	1	-	HGNC	HGNC:21597	-	-	2	-	-	-	-	-	-	-	-	-	-	-	-	-
rs201551045	12:111709046-111709049	AAAAAAAAAAAAAAAA	intron_variant,non_coding_transcript_variant	MODIFIER	ACAD10	ENSG00000111271	Transcript	ENST00000413681.7	protein_coding_CDS_not_defined	-	2017-04-01	-	-	-	-	-	-	-	rs201551045	-	1	-	HGNC	HGNC:21597	-	-	2	-	-	-	-	-	-	-	-	-	-	-	-	-
rs201551045	12:111709046-111709049	AAAAAAAAAAAAAAAAA	intron_variant,non_coding_transcript_variant	MODIFIER	ACAD10	ENSG00000111271	Transcript	ENST00000413681.7	protein_coding_CDS_not_defined	-	2017-04-01	-	-	-	-	-	-	-	rs201551045	-	1	-	HGNC	HGNC:21597	-	-	2	-	-	-	-	-	-	-	-	-	-	-	-	-
rs201551045	12:111709046-111709049	AAAAAAAAAAAA	intron_variant	MODIFIER	ACAD10	ENSG00000111271	Transcript	ENST00000455480.6	protein_coding	-	2021-04-01	-	-	-	-	-	-	-	rs201551045	-	1	-	HGNC	HGNC:21597	-	-	1	-	-	-	-	-	-	-	-	-	-	-	-	-
rs201551045	12:111709046-111709049	AAAAAAAAAAAAA	intron_variant	MODIFIER	ACAD10	ENSG00000111271	Transcript	ENST00000455480.6	protein_coding	-	2021-04-01	-	-	-	-	-	-	-	rs201551045	-	1	-	HGNC	HGNC:21597	-	-	1	-	-	-	-	-	-	-	-	-	-	-	-	-
rs201551045	12:111709046-111709049	AAAAAAAAAAAAAA	intron_variant	MODIFIER	ACAD10	ENSG00000111271	Transcript	ENST00000455480.6	protein_coding	-	2021-04-01	-	-	-	-	-	-	-	rs201551045	-	1	-	HGNC	HGNC:21597	-	-	1	-	-	-	-	-	-	-	-	-	-	-	-	-
rs201551045	12:111709046-111709049	AAAAAAAAAAAAAAAA	intron_variant	MODIFIER	ACAD10	ENSG00000111271	Transcript	ENST00000455480.6	protein_coding	-	2021-04-01	-	-	-	-	-	-	-	rs201551045	-	1	-	HGNC	HGNC:21597	-	-	1	-	-	-	-	-	-	-	-	-	-	-	-	-
rs201551045	12:111709046-111709049	AAAAAAAAAAAAAAAAA	intron_variant	MODIFIER	ACAD10	ENSG00000111271	Transcript	ENST00000455480.6	protein_coding	-	2021-04-01	-	-	-	-	-	-	-	rs201551045	-	1	-	HGNC	HGNC:21597	-	-	1	-	-	-	-	-	-	-	-	-	-	-	-	-
rs201551045	12:111709046-111709049	AAAAAAAAAAAA	intron_variant,non_coding_transcript_variant	MODIFIER	ACAD10	ENSG00000111271	Transcript	ENST00000502746.5	protein_coding_CDS_not_defined	-	2023-04-01	-	-	-	-	-	-	-	rs201551045	-	1	-	HGNC	HGNC:21597	-	-	5	-	-	-	-	-	-	-	-	-	-	-	-	-
rs201551045	12:111709046-111709049	AAAAAAAAAAAAA	intron_variant,non_coding_transcript_variant	MODIFIER	ACAD10	ENSG00000111271	Transcript	ENST00000502746.5	protein_coding_CDS_not_defined	-	2023-04-01	-	-	-	-	-	-	-	rs201551045	-	1	-	HGNC	HGNC:21597	-	-	5	-	-	-	-	-	-	-	-	-	-	-	-	-
rs201551045	12:111709046-111709049	AAAAAAAAAAAAAA	intron_variant,non_coding_transcript_variant	MODIFIER	ACAD10	ENSG00000111271	Transcript	ENST00000502746.5	protein_coding_CDS_not_defined	-	2023-04-01	-	-	-	-	-	-	-	rs201551045	-	1	-	HGNC	HGNC:21597	-	-	5	-	-	-	-	-	-	-	-	-	-	-	-	-
rs201551045	12:111709046-111709049	AAAAAAAAAAAAAAAA	intron_variant,non_coding_transcript_variant	MODIFIER	ACAD10	ENSG00000111271	Transcript	ENST00000502746.5	protein_coding_CDS_not_defined	-	2023-04-01	-	-	-	-	-	-	-	rs201551045	-	1	-	HGNC	HGNC:21597	-	-	5	-	-	-	-	-	-	-	-	-	-	-	-	-
rs201551045	12:111709046-111709049	AAAAAAAAAAAAAAAAA	intron_variant,non_coding_transcript_variant	MODIFIER	ACAD10	ENSG00000111271	Transcript	ENST00000502746.5	protein_coding_CDS_not_defined	-	2023-04-01	-	-	-	-	-	-	-	rs201551045	-	1	-	HGNC	HGNC:21597	-	-	5	-	-	-	-	-	-	-	-	-	-	-	-	-
rs201551045	12:111709046-111709049	AAAAAAAAAAAA	intron_variant,non_coding_transcript_variant	MODIFIER	ACAD10	ENSG00000111271	Transcript	ENST00000507135.5	retained_intron	-	2023-06-04	-	-	-	-	-	-	-	rs201551045	-	1	-	HGNC	HGNC:21597	-	-	1	-	-	-	-	-	-	-	-	-	-	-	-	-
rs201551045	12:111709046-111709049	AAAAAAAAAAAAA	intron_variant,non_coding_transcript_variant	MODIFIER	ACAD10	ENSG00000111271	Transcript	ENST00000507135.5	retained_intron	-	2023-06-04	-	-	-	-	-	-	-	rs201551045	-	1	-	HGNC	HGNC:21597	-	-	1	-	-	-	-	-	-	-	-	-	-	-	-	-
rs201551045	12:111709046-111709049	AAAAAAAAAAAAAA	intron_variant,non_coding_transcript_variant	MODIFIER	ACAD10	ENSG00000111271	Transcript	ENST00000507135.5	retained_intron	-	2023-06-04	-	-	-	-	-	-	-	rs201551045	-	1	-	HGNC	HGNC:21597	-	-	1	-	-	-	-	-	-	-	-	-	-	-	-	-
rs201551045	12:111709046-111709049	AAAAAAAAAAAAAAAA	intron_variant,non_coding_transcript_variant	MODIFIER	ACAD10	ENSG00000111271	Transcript	ENST00000507135.5	retained_intron	-	2023-06-04	-	-	-	-	-	-	-	rs201551045	-	1	-	HGNC	HGNC:21597	-	-	1	-	-	-	-	-	-	-	-	-	-	-	-	-
rs201551045	12:111709046-111709049	AAAAAAAAAAAAAAAAA	intron_variant,non_coding_transcript_variant	MODIFIER	ACAD10	ENSG00000111271	Transcript	ENST00000507135.5	retained_intron	-	2023-06-04	-	-	-	-	-	-	-	rs201551045	-	1	-	HGNC	HGNC:21597	-	-	1	-	-	-	-	-	-	-	-	-	-	-	-	-
rs201551045	12:111709046-111709049	AAAAAAAAAAAA	upstream_gene_variant	MODIFIER	ACAD10	ENSG00000111271	Transcript	ENST00000507683.1	protein_coding	-	-	-	-	-	-	-	-	-	rs201551045	3464	1	cds_start_NF,cds_end_NF	HGNC	HGNC:21597	-	-	3	-	-	-	-	-	-	-	-	-	-	-	-	-
rs201551045	12:111709046-111709049	AAAAAAAAAAAAA	upstream_gene_variant	MODIFIER	ACAD10	ENSG00000111271	Transcript	ENST00000507683.1	protein_coding	-	-	-	-	-	-	-	-	-	rs201551045	3464	1	cds_start_NF,cds_end_NF	HGNC	HGNC:21597	-	-	3	-	-	-	-	-	-	-	-	-	-	-	-	-
rs201551045	12:111709046-111709049	AAAAAAAAAAAAAA	upstream_gene_variant	MODIFIER	ACAD10	ENSG00000111271	Transcript	ENST00000507683.1	protein_coding	-	-	-	-	-	-	-	-	-	rs201551045	3464	1	cds_start_NF,cds_end_NF	HGNC	HGNC:21597	-	-	3	-	-	-	-	-	-	-	-	-	-	-	-	-
rs201551045	12:111709046-111709049	AAAAAAAAAAAAAAAA	upstream_gene_variant	MODIFIER	ACAD10	ENSG00000111271	Transcript	ENST00000507683.1	protein_coding	-	-	-	-	-	-	-	-	-	rs201551045	3464	1	cds_start_NF,cds_end_NF	HGNC	HGNC:21597	-	-	3	-	-	-	-	-	-	-	-	-	-	-	-	-
rs201551045	12:111709046-111709049	AAAAAAAAAAAAAAAAA	upstream_gene_variant	MODIFIER	ACAD10	ENSG00000111271	Transcript	ENST00000507683.1	protein_coding	-	-	-	-	-	-	-	-	-	rs201551045	3464	1	cds_start_NF,cds_end_NF	HGNC	HGNC:21597	-	-	3	-	-	-	-	-	-	-	-	-	-	-	-	-
rs201551045	12:111709046-111709049	AAAAAAAAAAAA	intron_variant,non_coding_transcript_variant	MODIFIER	ACAD10	ENSG00000111271	Transcript	ENST00000509936.5	retained_intron	-	2023-04-04	-	-	-	-	-	-	-	rs201551045	-	1	-	HGNC	HGNC:21597	-	-	1	-	-	-	-	-	-	-	-	-	-	-	-	-
rs201551045	12:111709046-111709049	AAAAAAAAAAAAA	intron_variant,non_coding_transcript_variant	MODIFIER	ACAD10	ENSG00000111271	Transcript	ENST00000509936.5	retained_intron	-	2023-04-04	-	-	-	-	-	-	-	rs201551045	-	1	-	HGNC	HGNC:21597	-	-	1	-	-	-	-	-	-	-	-	-	-	-	-	-
rs201551045	12:111709046-111709049	AAAAAAAAAAAAAA	intron_variant,non_coding_transcript_variant	MODIFIER	ACAD10	ENSG00000111271	Transcript	ENST00000509936.5	retained_intron	-	2023-04-04	-	-	-	-	-	-	-	rs201551045	-	1	-	HGNC	HGNC:21597	-	-	1	-	-	-	-	-	-	-	-	-	-	-	-	-
rs201551045	12:111709046-111709049	AAAAAAAAAAAAAAAA	intron_variant,non_coding_transcript_variant	MODIFIER	ACAD10	ENSG00000111271	Transcript	ENST00000509936.5	retained_intron	-	2023-04-04	-	-	-	-	-	-	-	rs201551045	-	1	-	HGNC	HGNC:21597	-	-	1	-	-	-	-	-	-	-	-	-	-	-	-	-
rs201551045	12:111709046-111709049	AAAAAAAAAAAAAAAAA	intron_variant,non_coding_transcript_variant	MODIFIER	ACAD10	ENSG00000111271	Transcript	ENST00000509936.5	retained_intron	-	2023-04-04	-	-	-	-	-	-	-	rs201551045	-	1	-	HGNC	HGNC:21597	-	-	1	-	-	-	-	-	-	-	-	-	-	-	-	-
rs201551045	12:111709046-111709049	AAAAAAAAAAAA	upstream_gene_variant	MODIFIER	ACAD10	ENSG00000111271	Transcript	ENST00000514847.5	retained_intron	-	-	-	-	-	-	-	-	-	rs201551045	3464	1	-	HGNC	HGNC:21597	-	-	1	-	-	-	-	-	-	-	-	-	-	-	-	-
rs201551045	12:111709046-111709049	AAAAAAAAAAAAA	upstream_gene_variant	MODIFIER	ACAD10	ENSG00000111271	Transcript	ENST00000514847.5	retained_intron	-	-	-	-	-	-	-	-	-	rs201551045	3464	1	-	HGNC	HGNC:21597	-	-	1	-	-	-	-	-	-	-	-	-	-	-	-	-
rs201551045	12:111709046-111709049	AAAAAAAAAAAAAA	upstream_gene_variant	MODIFIER	ACAD10	ENSG00000111271	Transcript	ENST00000514847.5	retained_intron	-	-	-	-	-	-	-	-	-	rs201551045	3464	1	-	HGNC	HGNC:21597	-	-	1	-	-	-	-	-	-	-	-	-	-	-	-	-
rs201551045	12:111709046-111709049	AAAAAAAAAAAAAAAA	upstream_gene_variant	MODIFIER	ACAD10	ENSG00000111271	Transcript	ENST00000514847.5	retained_intron	-	-	-	-	-	-	-	-	-	rs201551045	3464	1	-	HGNC	HGNC:21597	-	-	1	-	-	-	-	-	-	-	-	-	-	-	-	-
rs201551045	12:111709046-111709049	AAAAAAAAAAAAAAAAA	upstream_gene_variant	MODIFIER	ACAD10	ENSG00000111271	Transcript	ENST00000514847.5	retained_intron	-	-	-	-	-	-	-	-	-	rs201551045	3464	1	-	HGNC	HGNC:21597	-	-	1	-	-	-	-	-	-	-	-	-	-	-	-	-
rs201551045	12:111709046-111709049	AAAAAAAAAAAA	intron_variant	MODIFIER	ACAD10	ENSG00000111271	Transcript	ENST00000515283.1	protein_coding	-	2023-02-01	-	-	-	-	-	-	-	rs201551045	-	1	cds_end_NF	HGNC	HGNC:21597	-	-	3	-	-	-	-	-	-	-	-	-	-	-	-	-
rs201551045	12:111709046-111709049	AAAAAAAAAAAAA	intron_variant	MODIFIER	ACAD10	ENSG00000111271	Transcript	ENST00000515283.1	protein_coding	-	2023-02-01	-	-	-	-	-	-	-	rs201551045	-	1	cds_end_NF	HGNC	HGNC:21597	-	-	3	-	-	-	-	-	-	-	-	-	-	-	-	-
rs201551045	12:111709046-111709049	AAAAAAAAAAAAAA	intron_variant	MODIFIER	ACAD10	ENSG00000111271	Transcript	ENST00000515283.1	protein_coding	-	2023-02-01	-	-	-	-	-	-	-	rs201551045	-	1	cds_end_NF	HGNC	HGNC:21597	-	-	3	-	-	-	-	-	-	-	-	-	-	-	-	-
rs201551045	12:111709046-111709049	AAAAAAAAAAAAAAAA	intron_variant	MODIFIER	ACAD10	ENSG00000111271	Transcript	ENST00000515283.1	protein_coding	-	2023-02-01	-	-	-	-	-	-	-	rs201551045	-	1	cds_end_NF	HGNC	HGNC:21597	-	-	3	-	-	-	-	-	-	-	-	-	-	-	-	-
rs201551045	12:111709046-111709049	AAAAAAAAAAAAAAAAA	intron_variant	MODIFIER	ACAD10	ENSG00000111271	Transcript	ENST00000515283.1	protein_coding	-	2023-02-01	-	-	-	-	-	-	-	rs201551045	-	1	cds_end_NF	HGNC	HGNC:21597	-	-	3	-	-	-	-	-	-	-	-	-	-	-	-	-
rs201551045	12:111709046-111709049	AAAAAAAAAAAA	intron_variant	MODIFIER	ACAD10	ENSG00000111271	Transcript	ENST00000549590.5	protein_coding	-	2023-12-04	-	-	-	-	-	-	-	rs201551045	-	1	-	HGNC	HGNC:21597	-	-	5	-	-	-	-	-	-	-	-	-	-	-	-	-
rs201551045	12:111709046-111709049	AAAAAAAAAAAAA	intron_variant	MODIFIER	ACAD10	ENSG00000111271	Transcript	ENST00000549590.5	protein_coding	-	2023-12-04	-	-	-	-	-	-	-	rs201551045	-	1	-	HGNC	HGNC:21597	-	-	5	-	-	-	-	-	-	-	-	-	-	-	-	-
rs201551045	12:111709046-111709049	AAAAAAAAAAAAAA	intron_variant	MODIFIER	ACAD10	ENSG00000111271	Transcript	ENST00000549590.5	protein_coding	-	2023-12-04	-	-	-	-	-	-	-	rs201551045	-	1	-	HGNC	HGNC:21597	-	-	5	-	-	-	-	-	-	-	-	-	-	-	-	-
rs201551045	12:111709046-111709049	AAAAAAAAAAAAAAAA	intron_variant	MODIFIER	ACAD10	ENSG00000111271	Transcript	ENST00000549590.5	protein_coding	-	2023-12-04	-	-	-	-	-	-	-	rs201551045	-	1	-	HGNC	HGNC:21597	-	-	5	-	-	-	-	-	-	-	-	-	-	-	-	-
rs201551045	12:111709046-111709049	AAAAAAAAAAAAAAAAA	intron_variant	MODIFIER	ACAD10	ENSG00000111271	Transcript	ENST00000549590.5	protein_coding	-	2023-12-04	-	-	-	-	-	-	-	rs201551045	-	1	-	HGNC	HGNC:21597	-	-	5	-	-	-	-	-	-	-	-	-	-	-	-	-
rs201551045	12:111709046-111709049	AAAAAAAAAAAA	upstream_gene_variant	MODIFIER	ACAD10	ENSG00000111271	Transcript	ENST00000552706.6	protein_coding	-	-	-	-	-	-	-	-	-	rs201551045	3438	1	cds_start_NF,cds_end_NF	HGNC	HGNC:21597	-	-	3	-	-	-	-	-	-	-	-	-	-	-	-	-
rs201551045	12:111709046-111709049	AAAAAAAAAAAAA	upstream_gene_variant	MODIFIER	ACAD10	ENSG00000111271	Transcript	ENST00000552706.6	protein_coding	-	-	-	-	-	-	-	-	-	rs201551045	3438	1	cds_start_NF,cds_end_NF	HGNC	HGNC:21597	-	-	3	-	-	-	-	-	-	-	-	-	-	-	-	-
rs201551045	12:111709046-111709049	AAAAAAAAAAAAAA	upstream_gene_variant	MODIFIER	ACAD10	ENSG00000111271	Transcript	ENST00000552706.6	protein_coding	-	-	-	-	-	-	-	-	-	rs201551045	3438	1	cds_start_NF,cds_end_NF	HGNC	HGNC:21597	-	-	3	-	-	-	-	-	-	-	-	-	-	-	-	-
rs201551045	12:111709046-111709049	AAAAAAAAAAAAAAAA	upstream_gene_variant	MODIFIER	ACAD10	ENSG00000111271	Transcript	ENST00000552706.6	protein_coding	-	-	-	-	-	-	-	-	-	rs201551045	3438	1	cds_start_NF,cds_end_NF	HGNC	HGNC:21597	-	-	3	-	-	-	-	-	-	-	-	-	-	-	-	-
rs201551045	12:111709046-111709049	AAAAAAAAAAAAAAAAA	upstream_gene_variant	MODIFIER	ACAD10	ENSG00000111271	Transcript	ENST00000552706.6	protein_coding	-	-	-	-	-	-	-	-	-	rs201551045	3438	1	cds_start_NF,cds_end_NF	HGNC	HGNC:21597	-	-	3	-	-	-	-	-	-	-	-	-	-	-	-	-
rs201551045	12:111709046-111709049	AAAAAAAAAAAA	intron_variant	MODIFIER	ACAD10	ENSG00000111271	Transcript	ENST00000313698.9	protein_coding	-	2020-04-01	-	-	-	-	-	-	-	rs201551045	-	1	-	HGNC	HGNC:21597	NM_025247.6	-	1	P1	-	-	-	-	-	-	-	-	-	-	-	-
rs201551045	12:111709046-111709049	AAAAAAAAAAAAA	intron_variant	MODIFIER	ACAD10	ENSG00000111271	Transcript	ENST00000313698.9	protein_coding	-	2020-04-01	-	-	-	-	-	-	-	rs201551045	-	1	-	HGNC	HGNC:21597	NM_025247.6	-	1	P1	-	-	-	-	-	-	-	-	-	-	-	-
rs201551045	12:111709046-111709049	AAAAAAAAAAAAAA	intron_variant	MODIFIER	ACAD10	ENSG00000111271	Transcript	ENST00000313698.9	protein_coding	-	2020-04-01	-	-	-	-	-	-	-	rs201551045	-	1	-	HGNC	HGNC:21597	NM_025247.6	-	1	P1	-	-	-	-	-	-	-	-	-	-	-	-
rs201551045	12:111709046-111709049	AAAAAAAAAAAAAAAA	intron_variant	MODIFIER	ACAD10	ENSG00000111271	Transcript	ENST00000313698.9	protein_coding	-	2020-04-01	-	-	-	-	-	-	-	rs201551045	-	1	-	HGNC	HGNC:21597	NM_025247.6	-	1	P1	-	-	-	-	-	-	-	-	-	-	-	-
rs201551045	12:111709046-111709049	AAAAAAAAAAAAAAAAA	intron_variant	MODIFIER	ACAD10	ENSG00000111271	Transcript	ENST00000313698.9	protein_coding	-	2020-04-01	-	-	-	-	-	-	-	rs201551045	-	1	-	HGNC	HGNC:21597	NM_025247.6	-	1	P1	-	-	-	-	-	-	-	-	-	-	-	-
rs201551045	12:111709046-111709049	AAAAAAAAAAAA	intron_variant,non_coding_transcript_variant	MODIFIER	ACAD10	ENSG00000111271	Transcript	ENST00000413681.7	protein_coding_CDS_not_defined	-	2017-04-01	-	-	-	-	-	-	-	rs201551045	-	1	-	HGNC	HGNC:21597	-	-	2	-	-	-	-	-	-	-	-	-	-	-	-	-
rs201551045	12:111709046-111709049	AAAAAAAAAAAAA	intron_variant,non_coding_transcript_variant	MODIFIER	ACAD10	ENSG00000111271	Transcript	ENST00000413681.7	protein_coding_CDS_not_defined	-	2017-04-01	-	-	-	-	-	-	-	rs201551045	-	1	-	HGNC	HGNC:21597	-	-	2	-	-	-	-	-	-	-	-	-	-	-	-	-
rs201551045	12:111709046-111709049	AAAAAAAAAAAAAA	intron_variant,non_coding_transcript_variant	MODIFIER	ACAD10	ENSG00000111271	Transcript	ENST00000413681.7	protein_coding_CDS_not_defined	-	2017-04-01	-	-	-	-	-	-	-	rs201551045	-	1	-	HGNC	HGNC:21597	-	-	2	-	-	-	-	-	-	-	-	-	-	-	-	-
rs201551045	12:111709046-111709049	AAAAAAAAAAAAAAAA	intron_variant,non_coding_transcript_variant	MODIFIER	ACAD10	ENSG00000111271	Transcript	ENST00000413681.7	protein_coding_CDS_not_defined	-	2017-04-01	-	-	-	-	-	-	-	rs201551045	-	1	-	HGNC	HGNC:21597	-	-	2	-	-	-	-	-	-	-	-	-	-	-	-	-
rs201551045	12:111709046-111709049	AAAAAAAAAAAAAAAAA	intron_variant,non_coding_transcript_variant	MODIFIER	ACAD10	ENSG00000111271	Transcript	ENST00000413681.7	protein_coding_CDS_not_defined	-	2017-04-01	-	-	-	-	-	-	-	rs201551045	-	1	-	HGNC	HGNC:21597	-	-	2	-	-	-	-	-	-	-	-	-	-	-	-	-
rs201551045	12:111709046-111709049	AAAAAAAAAAAA	intron_variant	MODIFIER	ACAD10	ENSG00000111271	Transcript	ENST00000455480.6	protein_coding	-	2021-04-01	-	-	-	-	-	-	-	rs201551045	-	1	-	HGNC	HGNC:21597	-	-	1	-	-	-	-	-	-	-	-	-	-	-	-	-
rs201551045	12:111709046-111709049	AAAAAAAAAAAAA	intron_variant	MODIFIER	ACAD10	ENSG00000111271	Transcript	ENST00000455480.6	protein_coding	-	2021-04-01	-	-	-	-	-	-	-	rs201551045	-	1	-	HGNC	HGNC:21597	-	-	1	-	-	-	-	-	-	-	-	-	-	-	-	-
rs201551045	12:111709046-111709049	AAAAAAAAAAAAAA	intron_variant	MODIFIER	ACAD10	ENSG00000111271	Transcript	ENST00000455480.6	protein_coding	-	2021-04-01	-	-	-	-	-	-	-	rs201551045	-	1	-	HGNC	HGNC:21597	-	-	1	-	-	-	-	-	-	-	-	-	-	-	-	-
rs201551045	12:111709046-111709049	AAAAAAAAAAAAAAAA	intron_variant	MODIFIER	ACAD10	ENSG00000111271	Transcript	ENST00000455480.6	protein_coding	-	2021-04-01	-	-	-	-	-	-	-	rs201551045	-	1	-	HGNC	HGNC:21597	-	-	1	-	-	-	-	-	-	-	-	-	-	-	-	-
rs201551045	12:111709046-111709049	AAAAAAAAAAAAAAAAA	intron_variant	MODIFIER	ACAD10	ENSG00000111271	Transcript	ENST00000455480.6	protein_coding	-	2021-04-01	-	-	-	-	-	-	-	rs201551045	-	1	-	HGNC	HGNC:21597	-	-	1	-	-	-	-	-	-	-	-	-	-	-	-	-
rs201551045	12:111709046-111709049	AAAAAAAAAAAA	intron_variant,non_coding_transcript_variant	MODIFIER	ACAD10	ENSG00000111271	Transcript	ENST00000502746.5	protein_coding_CDS_not_defined	-	2023-04-01	-	-	-	-	-	-	-	rs201551045	-	1	-	HGNC	HGNC:21597	-	-	5	-	-	-	-	-	-	-	-	-	-	-	-	-
rs201551045	12:111709046-111709049	AAAAAAAAAAAAA	intron_variant,non_coding_transcript_variant	MODIFIER	ACAD10	ENSG00000111271	Transcript	ENST00000502746.5	protein_coding_CDS_not_defined	-	2023-04-01	-	-	-	-	-	-	-	rs201551045	-	1	-	HGNC	HGNC:21597	-	-	5	-	-	-	-	-	-	-	-	-	-	-	-	-
rs201551045	12:111709046-111709049	AAAAAAAAAAAAAA	intron_variant,non_coding_transcript_variant	MODIFIER	ACAD10	ENSG00000111271	Transcript	ENST00000502746.5	protein_coding_CDS_not_defined	-	2023-04-01	-	-	-	-	-	-	-	rs201551045	-	1	-	HGNC	HGNC:21597	-	-	5	-	-	-	-	-	-	-	-	-	-	-	-	-
rs201551045	12:111709046-111709049	AAAAAAAAAAAAAAAA	intron_variant,non_coding_transcript_variant	MODIFIER	ACAD10	ENSG00000111271	Transcript	ENST00000502746.5	protein_coding_CDS_not_defined	-	2023-04-01	-	-	-	-	-	-	-	rs201551045	-	1	-	HGNC	HGNC:21597	-	-	5	-	-	-	-	-	-	-	-	-	-	-	-	-
rs201551045	12:111709046-111709049	AAAAAAAAAAAAAAAAA	intron_variant,non_coding_transcript_variant	MODIFIER	ACAD10	ENSG00000111271	Transcript	ENST00000502746.5	protein_coding_CDS_not_defined	-	2023-04-01	-	-	-	-	-	-	-	rs201551045	-	1	-	HGNC	HGNC:21597	-	-	5	-	-	-	-	-	-	-	-	-	-	-	-	-
rs201551045	12:111709046-111709049	AAAAAAAAAAAA	intron_variant,non_coding_transcript_variant	MODIFIER	ACAD10	ENSG00000111271	Transcript	ENST00000507135.5	retained_intron	-	2023-06-04	-	-	-	-	-	-	-	rs201551045	-	1	-	HGNC	HGNC:21597	-	-	1	-	-	-	-	-	-	-	-	-	-	-	-	-
rs201551045	12:111709046-111709049	AAAAAAAAAAAAA	intron_variant,non_coding_transcript_variant	MODIFIER	ACAD10	ENSG00000111271	Transcript	ENST00000507135.5	retained_intron	-	2023-06-04	-	-	-	-	-	-	-	rs201551045	-	1	-	HGNC	HGNC:21597	-	-	1	-	-	-	-	-	-	-	-	-	-	-	-	-
rs201551045	12:111709046-111709049	AAAAAAAAAAAAAA	intron_variant,non_coding_transcript_variant	MODIFIER	ACAD10	ENSG00000111271	Transcript	ENST00000507135.5	retained_intron	-	2023-06-04	-	-	-	-	-	-	-	rs201551045	-	1	-	HGNC	HGNC:21597	-	-	1	-	-	-	-	-	-	-	-	-	-	-	-	-
rs201551045	12:111709046-111709049	AAAAAAAAAAAAAAAA	intron_variant,non_coding_transcript_variant	MODIFIER	ACAD10	ENSG00000111271	Transcript	ENST00000507135.5	retained_intron	-	2023-06-04	-	-	-	-	-	-	-	rs201551045	-	1	-	HGNC	HGNC:21597	-	-	1	-	-	-	-	-	-	-	-	-	-	-	-	-
rs201551045	12:111709046-111709049	AAAAAAAAAAAAAAAAA	intron_variant,non_coding_transcript_variant	MODIFIER	ACAD10	ENSG00000111271	Transcript	ENST00000507135.5	retained_intron	-	2023-06-04	-	-	-	-	-	-	-	rs201551045	-	1	-	HGNC	HGNC:21597	-	-	1	-	-	-	-	-	-	-	-	-	-	-	-	-
rs201551045	12:111709046-111709049	AAAAAAAAAAAA	upstream_gene_variant	MODIFIER	ACAD10	ENSG00000111271	Transcript	ENST00000507683.1	protein_coding	-	-	-	-	-	-	-	-	-	rs201551045	3464	1	cds_start_NF,cds_end_NF	HGNC	HGNC:21597	-	-	3	-	-	-	-	-	-	-	-	-	-	-	-	-
rs201551045	12:111709046-111709049	AAAAAAAAAAAAA	upstream_gene_variant	MODIFIER	ACAD10	ENSG00000111271	Transcript	ENST00000507683.1	protein_coding	-	-	-	-	-	-	-	-	-	rs201551045	3464	1	cds_start_NF,cds_end_NF	HGNC	HGNC:21597	-	-	3	-	-	-	-	-	-	-	-	-	-	-	-	-
rs201551045	12:111709046-111709049	AAAAAAAAAAAAAA	upstream_gene_variant	MODIFIER	ACAD10	ENSG00000111271	Transcript	ENST00000507683.1	protein_coding	-	-	-	-	-	-	-	-	-	rs201551045	3464	1	cds_start_NF,cds_end_NF	HGNC	HGNC:21597	-	-	3	-	-	-	-	-	-	-	-	-	-	-	-	-
rs201551045	12:111709046-111709049	AAAAAAAAAAAAAAAA	upstream_gene_variant	MODIFIER	ACAD10	ENSG00000111271	Transcript	ENST00000507683.1	protein_coding	-	-	-	-	-	-	-	-	-	rs201551045	3464	1	cds_start_NF,cds_end_NF	HGNC	HGNC:21597	-	-	3	-	-	-	-	-	-	-	-	-	-	-	-	-
rs201551045	12:111709046-111709049	AAAAAAAAAAAAAAAAA	upstream_gene_variant	MODIFIER	ACAD10	ENSG00000111271	Transcript	ENST00000507683.1	protein_coding	-	-	-	-	-	-	-	-	-	rs201551045	3464	1	cds_start_NF,cds_end_NF	HGNC	HGNC:21597	-	-	3	-	-	-	-	-	-	-	-	-	-	-	-	-
rs201551045	12:111709046-111709049	AAAAAAAAAAAA	intron_variant,non_coding_transcript_variant	MODIFIER	ACAD10	ENSG00000111271	Transcript	ENST00000509936.5	retained_intron	-	2023-04-04	-	-	-	-	-	-	-	rs201551045	-	1	-	HGNC	HGNC:21597	-	-	1	-	-	-	-	-	-	-	-	-	-	-	-	-
rs201551045	12:111709046-111709049	AAAAAAAAAAAAA	intron_variant,non_coding_transcript_variant	MODIFIER	ACAD10	ENSG00000111271	Transcript	ENST00000509936.5	retained_intron	-	2023-04-04	-	-	-	-	-	-	-	rs201551045	-	1	-	HGNC	HGNC:21597	-	-	1	-	-	-	-	-	-	-	-	-	-	-	-	-
rs201551045	12:111709046-111709049	AAAAAAAAAAAAAA	intron_variant,non_coding_transcript_variant	MODIFIER	ACAD10	ENSG00000111271	Transcript	ENST00000509936.5	retained_intron	-	2023-04-04	-	-	-	-	-	-	-	rs201551045	-	1	-	HGNC	HGNC:21597	-	-	1	-	-	-	-	-	-	-	-	-	-	-	-	-
rs201551045	12:111709046-111709049	AAAAAAAAAAAAAAAA	intron_variant,non_coding_transcript_variant	MODIFIER	ACAD10	ENSG00000111271	Transcript	ENST00000509936.5	retained_intron	-	2023-04-04	-	-	-	-	-	-	-	rs201551045	-	1	-	HGNC	HGNC:21597	-	-	1	-	-	-	-	-	-	-	-	-	-	-	-	-
rs201551045	12:111709046-111709049	AAAAAAAAAAAAAAAAA	intron_variant,non_coding_transcript_variant	MODIFIER	ACAD10	ENSG00000111271	Transcript	ENST00000509936.5	retained_intron	-	2023-04-04	-	-	-	-	-	-	-	rs201551045	-	1	-	HGNC	HGNC:21597	-	-	1	-	-	-	-	-	-	-	-	-	-	-	-	-
rs201551045	12:111709046-111709049	AAAAAAAAAAAA	upstream_gene_variant	MODIFIER	ACAD10	ENSG00000111271	Transcript	ENST00000514847.5	retained_intron	-	-	-	-	-	-	-	-	-	rs201551045	3464	1	-	HGNC	HGNC:21597	-	-	1	-	-	-	-	-	-	-	-	-	-	-	-	-
rs201551045	12:111709046-111709049	AAAAAAAAAAAAA	upstream_gene_variant	MODIFIER	ACAD10	ENSG00000111271	Transcript	ENST00000514847.5	retained_intron	-	-	-	-	-	-	-	-	-	rs201551045	3464	1	-	HGNC	HGNC:21597	-	-	1	-	-	-	-	-	-	-	-	-	-	-	-	-
rs201551045	12:111709046-111709049	AAAAAAAAAAAAAA	upstream_gene_variant	MODIFIER	ACAD10	ENSG00000111271	Transcript	ENST00000514847.5	retained_intron	-	-	-	-	-	-	-	-	-	rs201551045	3464	1	-	HGNC	HGNC:21597	-	-	1	-	-	-	-	-	-	-	-	-	-	-	-	-
rs201551045	12:111709046-111709049	AAAAAAAAAAAAAAAA	upstream_gene_variant	MODIFIER	ACAD10	ENSG00000111271	Transcript	ENST00000514847.5	retained_intron	-	-	-	-	-	-	-	-	-	rs201551045	3464	1	-	HGNC	HGNC:21597	-	-	1	-	-	-	-	-	-	-	-	-	-	-	-	-
rs201551045	12:111709046-111709049	AAAAAAAAAAAAAAAAA	upstream_gene_variant	MODIFIER	ACAD10	ENSG00000111271	Transcript	ENST00000514847.5	retained_intron	-	-	-	-	-	-	-	-	-	rs201551045	3464	1	-	HGNC	HGNC:21597	-	-	1	-	-	-	-	-	-	-	-	-	-	-	-	-
rs201551045	12:111709046-111709049	AAAAAAAAAAAA	intron_variant	MODIFIER	ACAD10	ENSG00000111271	Transcript	ENST00000515283.1	protein_coding	-	2023-02-01	-	-	-	-	-	-	-	rs201551045	-	1	cds_end_NF	HGNC	HGNC:21597	-	-	3	-	-	-	-	-	-	-	-	-	-	-	-	-
rs201551045	12:111709046-111709049	AAAAAAAAAAAAA	intron_variant	MODIFIER	ACAD10	ENSG00000111271	Transcript	ENST00000515283.1	protein_coding	-	2023-02-01	-	-	-	-	-	-	-	rs201551045	-	1	cds_end_NF	HGNC	HGNC:21597	-	-	3	-	-	-	-	-	-	-	-	-	-	-	-	-
rs201551045	12:111709046-111709049	AAAAAAAAAAAAAA	intron_variant	MODIFIER	ACAD10	ENSG00000111271	Transcript	ENST00000515283.1	protein_coding	-	2023-02-01	-	-	-	-	-	-	-	rs201551045	-	1	cds_end_NF	HGNC	HGNC:21597	-	-	3	-	-	-	-	-	-	-	-	-	-	-	-	-
rs201551045	12:111709046-111709049	AAAAAAAAAAAAAAAA	intron_variant	MODIFIER	ACAD10	ENSG00000111271	Transcript	ENST00000515283.1	protein_coding	-	2023-02-01	-	-	-	-	-	-	-	rs201551045	-	1	cds_end_NF	HGNC	HGNC:21597	-	-	3	-	-	-	-	-	-	-	-	-	-	-	-	-
rs201551045	12:111709046-111709049	AAAAAAAAAAAAAAAAA	intron_variant	MODIFIER	ACAD10	ENSG00000111271	Transcript	ENST00000515283.1	protein_coding	-	2023-02-01	-	-	-	-	-	-	-	rs201551045	-	1	cds_end_NF	HGNC	HGNC:21597	-	-	3	-	-	-	-	-	-	-	-	-	-	-	-	-
rs201551045	12:111709046-111709049	AAAAAAAAAAAA	intron_variant	MODIFIER	ACAD10	ENSG00000111271	Transcript	ENST00000549590.5	protein_coding	-	2023-12-04	-	-	-	-	-	-	-	rs201551045	-	1	-	HGNC	HGNC:21597	-	-	5	-	-	-	-	-	-	-	-	-	-	-	-	-
rs201551045	12:111709046-111709049	AAAAAAAAAAAAA	intron_variant	MODIFIER	ACAD10	ENSG00000111271	Transcript	ENST00000549590.5	protein_coding	-	2023-12-04	-	-	-	-	-	-	-	rs201551045	-	1	-	HGNC	HGNC:21597	-	-	5	-	-	-	-	-	-	-	-	-	-	-	-	-
rs201551045	12:111709046-111709049	AAAAAAAAAAAAAA	intron_variant	MODIFIER	ACAD10	ENSG00000111271	Transcript	ENST00000549590.5	protein_coding	-	2023-12-04	-	-	-	-	-	-	-	rs201551045	-	1	-	HGNC	HGNC:21597	-	-	5	-	-	-	-	-	-	-	-	-	-	-	-	-
rs201551045	12:111709046-111709049	AAAAAAAAAAAAAAAA	intron_variant	MODIFIER	ACAD10	ENSG00000111271	Transcript	ENST00000549590.5	protein_coding	-	2023-12-04	-	-	-	-	-	-	-	rs201551045	-	1	-	HGNC	HGNC:21597	-	-	5	-	-	-	-	-	-	-	-	-	-	-	-	-
rs201551045	12:111709046-111709049	AAAAAAAAAAAAAAAAA	intron_variant	MODIFIER	ACAD10	ENSG00000111271	Transcript	ENST00000549590.5	protein_coding	-	2023-12-04	-	-	-	-	-	-	-	rs201551045	-	1	-	HGNC	HGNC:21597	-	-	5	-	-	-	-	-	-	-	-	-	-	-	-	-
rs201551045	12:111709046-111709049	AAAAAAAAAAAA	upstream_gene_variant	MODIFIER	ACAD10	ENSG00000111271	Transcript	ENST00000552706.6	protein_coding	-	-	-	-	-	-	-	-	-	rs201551045	3438	1	cds_start_NF,cds_end_NF	HGNC	HGNC:21597	-	-	3	-	-	-	-	-	-	-	-	-	-	-	-	-
rs201551045	12:111709046-111709049	AAAAAAAAAAAAA	upstream_gene_variant	MODIFIER	ACAD10	ENSG00000111271	Transcript	ENST00000552706.6	protein_coding	-	-	-	-	-	-	-	-	-	rs201551045	3438	1	cds_start_NF,cds_end_NF	HGNC	HGNC:21597	-	-	3	-	-	-	-	-	-	-	-	-	-	-	-	-
rs201551045	12:111709046-111709049	AAAAAAAAAAAAAA	upstream_gene_variant	MODIFIER	ACAD10	ENSG00000111271	Transcript	ENST00000552706.6	protein_coding	-	-	-	-	-	-	-	-	-	rs201551045	3438	1	cds_start_NF,cds_end_NF	HGNC	HGNC:21597	-	-	3	-	-	-	-	-	-	-	-	-	-	-	-	-
rs201551045	12:111709046-111709049	AAAAAAAAAAAAAAAA	upstream_gene_variant	MODIFIER	ACAD10	ENSG00000111271	Transcript	ENST00000552706.6	protein_coding	-	-	-	-	-	-	-	-	-	rs201551045	3438	1	cds_start_NF,cds_end_NF	HGNC	HGNC:21597	-	-	3	-	-	-	-	-	-	-	-	-	-	-	-	-
rs201551045	12:111709046-111709049	AAAAAAAAAAAAAAAAA	upstream_gene_variant	MODIFIER	ACAD10	ENSG00000111271	Transcript	ENST00000552706.6	protein_coding	-	-	-	-	-	-	-	-	-	rs201551045	3438	1	cds_start_NF,cds_end_NF	HGNC	HGNC:21597	-	-	3	-	-	-	-	-	-	-	-	-	-	-	-	-
rs34767337	12:111710498-111710500	TTTTTTTTTTTTT	intron_variant	MODIFIER	ACAD10	ENSG00000111271	Transcript	ENST00000313698.9	protein_coding	-	2020-05-01	-	-	-	-	-	-	-	rs34767337	-	1	-	HGNC	HGNC:21597	NM_025247.6	-	1	P1	-	-	-	-	-	-	-	-	-	-	-	-
rs34767337	12:111710498-111710500	TTTTTTTTTTTTTT	intron_variant	MODIFIER	ACAD10	ENSG00000111271	Transcript	ENST00000313698.9	protein_coding	-	2020-05-01	-	-	-	-	-	-	-	rs34767337	-	1	-	HGNC	HGNC:21597	NM_025247.6	-	1	P1	-	-	-	-	-	-	-	-	-	-	-	-
rs34767337	12:111710498-111710500	TTTTTTTTTTTTTTTT	intron_variant	MODIFIER	ACAD10	ENSG00000111271	Transcript	ENST00000313698.9	protein_coding	-	2020-05-01	-	-	-	-	-	-	-	rs34767337	-	1	-	HGNC	HGNC:21597	NM_025247.6	-	1	P1	-	-	-	-	-	-	-	-	-	-	-	-
rs34767337	12:111710498-111710500	TTTTTTTTTTTTTTTTTTTTTTT	intron_variant	MODIFIER	ACAD10	ENSG00000111271	Transcript	ENST00000313698.9	protein_coding	-	2020-05-01	-	-	-	-	-	-	-	rs34767337	-	1	-	HGNC	HGNC:21597	NM_025247.6	-	1	P1	-	-	-	-	-	-	-	-	-	-	-	-
rs34767337	12:111710498-111710500	TTTTTTTTTTTTT	intron_variant,non_coding_transcript_variant	MODIFIER	ACAD10	ENSG00000111271	Transcript	ENST00000413681.7	protein_coding_CDS_not_defined	-	2017-05-01	-	-	-	-	-	-	-	rs34767337	-	1	-	HGNC	HGNC:21597	-	-	2	-	-	-	-	-	-	-	-	-	-	-	-	-
rs34767337	12:111710498-111710500	TTTTTTTTTTTTTT	intron_variant,non_coding_transcript_variant	MODIFIER	ACAD10	ENSG00000111271	Transcript	ENST00000413681.7	protein_coding_CDS_not_defined	-	2017-05-01	-	-	-	-	-	-	-	rs34767337	-	1	-	HGNC	HGNC:21597	-	-	2	-	-	-	-	-	-	-	-	-	-	-	-	-
rs34767337	12:111710498-111710500	TTTTTTTTTTTTTTTT	intron_variant,non_coding_transcript_variant	MODIFIER	ACAD10	ENSG00000111271	Transcript	ENST00000413681.7	protein_coding_CDS_not_defined	-	2017-05-01	-	-	-	-	-	-	-	rs34767337	-	1	-	HGNC	HGNC:21597	-	-	2	-	-	-	-	-	-	-	-	-	-	-	-	-
rs34767337	12:111710498-111710500	TTTTTTTTTTTTTTTTTTTTTTT	intron_variant,non_coding_transcript_variant	MODIFIER	ACAD10	ENSG00000111271	Transcript	ENST00000413681.7	protein_coding_CDS_not_defined	-	2017-05-01	-	-	-	-	-	-	-	rs34767337	-	1	-	HGNC	HGNC:21597	-	-	2	-	-	-	-	-	-	-	-	-	-	-	-	-
rs34767337	12:111710498-111710500	TTTTTTTTTTTTT	intron_variant	MODIFIER	ACAD10	ENSG00000111271	Transcript	ENST00000455480.6	protein_coding	-	2021-06-01	-	-	-	-	-	-	-	rs34767337	-	1	-	HGNC	HGNC:21597	-	-	1	-	-	-	-	-	-	-	-	-	-	-	-	-
rs34767337	12:111710498-111710500	TTTTTTTTTTTTTT	intron_variant	MODIFIER	ACAD10	ENSG00000111271	Transcript	ENST00000455480.6	protein_coding	-	2021-06-01	-	-	-	-	-	-	-	rs34767337	-	1	-	HGNC	HGNC:21597	-	-	1	-	-	-	-	-	-	-	-	-	-	-	-	-
rs34767337	12:111710498-111710500	TTTTTTTTTTTTTTTT	intron_variant	MODIFIER	ACAD10	ENSG00000111271	Transcript	ENST00000455480.6	protein_coding	-	2021-06-01	-	-	-	-	-	-	-	rs34767337	-	1	-	HGNC	HGNC:21597	-	-	1	-	-	-	-	-	-	-	-	-	-	-	-	-
rs34767337	12:111710498-111710500	TTTTTTTTTTTTTTTTTTTTTTT	intron_variant	MODIFIER	ACAD10	ENSG00000111271	Transcript	ENST00000455480.6	protein_coding	-	2021-06-01	-	-	-	-	-	-	-	rs34767337	-	1	-	HGNC	HGNC:21597	-	-	1	-	-	-	-	-	-	-	-	-	-	-	-	-
rs34767337	12:111710498-111710500	TTTTTTTTTTTTT	intron_variant,non_coding_transcript_variant	MODIFIER	ACAD10	ENSG00000111271	Transcript	ENST00000502746.5	protein_coding_CDS_not_defined	-	2023-04-02	-	-	-	-	-	-	-	rs34767337	-	1	-	HGNC	HGNC:21597	-	-	5	-	-	-	-	-	-	-	-	-	-	-	-	-
rs34767337	12:111710498-111710500	TTTTTTTTTTTTTT	intron_variant,non_coding_transcript_variant	MODIFIER	ACAD10	ENSG00000111271	Transcript	ENST00000502746.5	protein_coding_CDS_not_defined	-	2023-04-02	-	-	-	-	-	-	-	rs34767337	-	1	-	HGNC	HGNC:21597	-	-	5	-	-	-	-	-	-	-	-	-	-	-	-	-
rs34767337	12:111710498-111710500	TTTTTTTTTTTTTTTT	intron_variant,non_coding_transcript_variant	MODIFIER	ACAD10	ENSG00000111271	Transcript	ENST00000502746.5	protein_coding_CDS_not_defined	-	2023-04-02	-	-	-	-	-	-	-	rs34767337	-	1	-	HGNC	HGNC:21597	-	-	5	-	-	-	-	-	-	-	-	-	-	-	-	-
rs34767337	12:111710498-111710500	TTTTTTTTTTTTTTTTTTTTTTT	intron_variant,non_coding_transcript_variant	MODIFIER	ACAD10	ENSG00000111271	Transcript	ENST00000502746.5	protein_coding_CDS_not_defined	-	2023-04-02	-	-	-	-	-	-	-	rs34767337	-	1	-	HGNC	HGNC:21597	-	-	5	-	-	-	-	-	-	-	-	-	-	-	-	-
rs34767337	12:111710498-111710500	TTTTTTTTTTTTT	upstream_gene_variant	MODIFIER	ACAD10	ENSG00000111271	Transcript	ENST00000503490.5	protein_coding_CDS_not_defined	-	-	-	-	-	-	-	-	-	rs34767337	4985	1	-	HGNC	HGNC:21597	-	-	4	-	-	-	-	-	-	-	-	-	-	-	-	-
rs34767337	12:111710498-111710500	TTTTTTTTTTTTTT	upstream_gene_variant	MODIFIER	ACAD10	ENSG00000111271	Transcript	ENST00000503490.5	protein_coding_CDS_not_defined	-	-	-	-	-	-	-	-	-	rs34767337	4985	1	-	HGNC	HGNC:21597	-	-	4	-	-	-	-	-	-	-	-	-	-	-	-	-
rs34767337	12:111710498-111710500	TTTTTTTTTTTTTTTT	upstream_gene_variant	MODIFIER	ACAD10	ENSG00000111271	Transcript	ENST00000503490.5	protein_coding_CDS_not_defined	-	-	-	-	-	-	-	-	-	rs34767337	4985	1	-	HGNC	HGNC:21597	-	-	4	-	-	-	-	-	-	-	-	-	-	-	-	-
rs34767337	12:111710498-111710500	TTTTTTTTTTTTTTTTTTTTTTT	upstream_gene_variant	MODIFIER	ACAD10	ENSG00000111271	Transcript	ENST00000503490.5	protein_coding_CDS_not_defined	-	-	-	-	-	-	-	-	-	rs34767337	4985	1	-	HGNC	HGNC:21597	-	-	4	-	-	-	-	-	-	-	-	-	-	-	-	-
rs34767337	12:111710498-111710500	TTTTTTTTTTTTT	intron_variant,non_coding_transcript_variant	MODIFIER	ACAD10	ENSG00000111271	Transcript	ENST00000507135.5	retained_intron	-	2023-06-05	-	-	-	-	-	-	-	rs34767337	-	1	-	HGNC	HGNC:21597	-	-	1	-	-	-	-	-	-	-	-	-	-	-	-	-
rs34767337	12:111710498-111710500	TTTTTTTTTTTTTT	intron_variant,non_coding_transcript_variant	MODIFIER	ACAD10	ENSG00000111271	Transcript	ENST00000507135.5	retained_intron	-	2023-06-05	-	-	-	-	-	-	-	rs34767337	-	1	-	HGNC	HGNC:21597	-	-	1	-	-	-	-	-	-	-	-	-	-	-	-	-
rs34767337	12:111710498-111710500	TTTTTTTTTTTTTTTT	intron_variant,non_coding_transcript_variant	MODIFIER	ACAD10	ENSG00000111271	Transcript	ENST00000507135.5	retained_intron	-	2023-06-05	-	-	-	-	-	-	-	rs34767337	-	1	-	HGNC	HGNC:21597	-	-	1	-	-	-	-	-	-	-	-	-	-	-	-	-
rs34767337	12:111710498-111710500	TTTTTTTTTTTTTTTTTTTTTTT	intron_variant,non_coding_transcript_variant	MODIFIER	ACAD10	ENSG00000111271	Transcript	ENST00000507135.5	retained_intron	-	2023-06-05	-	-	-	-	-	-	-	rs34767337	-	1	-	HGNC	HGNC:21597	-	-	1	-	-	-	-	-	-	-	-	-	-	-	-	-
rs34767337	12:111710498-111710500	TTTTTTTTTTTTT	upstream_gene_variant	MODIFIER	ACAD10	ENSG00000111271	Transcript	ENST00000507683.1	protein_coding	-	-	-	-	-	-	-	-	-	rs34767337	2012	1	cds_start_NF,cds_end_NF	HGNC	HGNC:21597	-	-	3	-	-	-	-	-	-	-	-	-	-	-	-	-
rs34767337	12:111710498-111710500	TTTTTTTTTTTTTT	upstream_gene_variant	MODIFIER	ACAD10	ENSG00000111271	Transcript	ENST00000507683.1	protein_coding	-	-	-	-	-	-	-	-	-	rs34767337	2012	1	cds_start_NF,cds_end_NF	HGNC	HGNC:21597	-	-	3	-	-	-	-	-	-	-	-	-	-	-	-	-
rs34767337	12:111710498-111710500	TTTTTTTTTTTTTTTT	upstream_gene_variant	MODIFIER	ACAD10	ENSG00000111271	Transcript	ENST00000507683.1	protein_coding	-	-	-	-	-	-	-	-	-	rs34767337	2012	1	cds_start_NF,cds_end_NF	HGNC	HGNC:21597	-	-	3	-	-	-	-	-	-	-	-	-	-	-	-	-
rs34767337	12:111710498-111710500	TTTTTTTTTTTTTTTTTTTTTTT	upstream_gene_variant	MODIFIER	ACAD10	ENSG00000111271	Transcript	ENST00000507683.1	protein_coding	-	-	-	-	-	-	-	-	-	rs34767337	2012	1	cds_start_NF,cds_end_NF	HGNC	HGNC:21597	-	-	3	-	-	-	-	-	-	-	-	-	-	-	-	-
rs34767337	12:111710498-111710500	TTTTTTTTTTTTT	upstream_gene_variant	MODIFIER	ACAD10	ENSG00000111271	Transcript	ENST00000508303.5	protein_coding_CDS_not_defined	-	-	-	-	-	-	-	-	-	rs34767337	4994	1	-	HGNC	HGNC:21597	-	-	2	-	-	-	-	-	-	-	-	-	-	-	-	-
rs34767337	12:111710498-111710500	TTTTTTTTTTTTTT	upstream_gene_variant	MODIFIER	ACAD10	ENSG00000111271	Transcript	ENST00000508303.5	protein_coding_CDS_not_defined	-	-	-	-	-	-	-	-	-	rs34767337	4994	1	-	HGNC	HGNC:21597	-	-	2	-	-	-	-	-	-	-	-	-	-	-	-	-
rs34767337	12:111710498-111710500	TTTTTTTTTTTTTTTT	upstream_gene_variant	MODIFIER	ACAD10	ENSG00000111271	Transcript	ENST00000508303.5	protein_coding_CDS_not_defined	-	-	-	-	-	-	-	-	-	rs34767337	4994	1	-	HGNC	HGNC:21597	-	-	2	-	-	-	-	-	-	-	-	-	-	-	-	-
rs34767337	12:111710498-111710500	TTTTTTTTTTTTTTTTTTTTTTT	upstream_gene_variant	MODIFIER	ACAD10	ENSG00000111271	Transcript	ENST00000508303.5	protein_coding_CDS_not_defined	-	-	-	-	-	-	-	-	-	rs34767337	4994	1	-	HGNC	HGNC:21597	-	-	2	-	-	-	-	-	-	-	-	-	-	-	-	-
rs34767337	12:111710498-111710500	TTTTTTTTTTTTT	downstream_gene_variant	MODIFIER	ACAD10	ENSG00000111271	Transcript	ENST00000509936.5	retained_intron	-	-	-	-	-	-	-	-	-	rs34767337	506	1	-	HGNC	HGNC:21597	-	-	1	-	-	-	-	-	-	-	-	-	-	-	-	-
rs34767337	12:111710498-111710500	TTTTTTTTTTTTTT	downstream_gene_variant	MODIFIER	ACAD10	ENSG00000111271	Transcript	ENST00000509936.5	retained_intron	-	-	-	-	-	-	-	-	-	rs34767337	506	1	-	HGNC	HGNC:21597	-	-	1	-	-	-	-	-	-	-	-	-	-	-	-	-
rs34767337	12:111710498-111710500	TTTTTTTTTTTTTTTT	downstream_gene_variant	MODIFIER	ACAD10	ENSG00000111271	Transcript	ENST00000509936.5	retained_intron	-	-	-	-	-	-	-	-	-	rs34767337	506	1	-	HGNC	HGNC:21597	-	-	1	-	-	-	-	-	-	-	-	-	-	-	-	-
rs34767337	12:111710498-111710500	TTTTTTTTTTTTTTTTTTTTTTT	downstream_gene_variant	MODIFIER	ACAD10	ENSG00000111271	Transcript	ENST00000509936.5	retained_intron	-	-	-	-	-	-	-	-	-	rs34767337	506	1	-	HGNC	HGNC:21597	-	-	1	-	-	-	-	-	-	-	-	-	-	-	-	-
rs34767337	12:111710498-111710500	TTTTTTTTTTTTT	upstream_gene_variant	MODIFIER	ACAD10	ENSG00000111271	Transcript	ENST00000514847.5	retained_intron	-	-	-	-	-	-	-	-	-	rs34767337	2012	1	-	HGNC	HGNC:21597	-	-	1	-	-	-	-	-	-	-	-	-	-	-	-	-
rs34767337	12:111710498-111710500	TTTTTTTTTTTTTT	upstream_gene_variant	MODIFIER	ACAD10	ENSG00000111271	Transcript	ENST00000514847.5	retained_intron	-	-	-	-	-	-	-	-	-	rs34767337	2012	1	-	HGNC	HGNC:21597	-	-	1	-	-	-	-	-	-	-	-	-	-	-	-	-
rs34767337	12:111710498-111710500	TTTTTTTTTTTTTTTT	upstream_gene_variant	MODIFIER	ACAD10	ENSG00000111271	Transcript	ENST00000514847.5	retained_intron	-	-	-	-	-	-	-	-	-	rs34767337	2012	1	-	HGNC	HGNC:21597	-	-	1	-	-	-	-	-	-	-	-	-	-	-	-	-
rs34767337	12:111710498-111710500	TTTTTTTTTTTTTTTTTTTTTTT	upstream_gene_variant	MODIFIER	ACAD10	ENSG00000111271	Transcript	ENST00000514847.5	retained_intron	-	-	-	-	-	-	-	-	-	rs34767337	2012	1	-	HGNC	HGNC:21597	-	-	1	-	-	-	-	-	-	-	-	-	-	-	-	-
rs34767337	12:111710498-111710500	TTTTTTTTTTTTT	intron_variant	MODIFIER	ACAD10	ENSG00000111271	Transcript	ENST00000515283.1	protein_coding	-	2023-02-01	-	-	-	-	-	-	-	rs34767337	-	1	cds_end_NF	HGNC	HGNC:21597	-	-	3	-	-	-	-	-	-	-	-	-	-	-	-	-
rs34767337	12:111710498-111710500	TTTTTTTTTTTTTT	intron_variant	MODIFIER	ACAD10	ENSG00000111271	Transcript	ENST00000515283.1	protein_coding	-	2023-02-01	-	-	-	-	-	-	-	rs34767337	-	1	cds_end_NF	HGNC	HGNC:21597	-	-	3	-	-	-	-	-	-	-	-	-	-	-	-	-
rs34767337	12:111710498-111710500	TTTTTTTTTTTTTTTT	intron_variant	MODIFIER	ACAD10	ENSG00000111271	Transcript	ENST00000515283.1	protein_coding	-	2023-02-01	-	-	-	-	-	-	-	rs34767337	-	1	cds_end_NF	HGNC	HGNC:21597	-	-	3	-	-	-	-	-	-	-	-	-	-	-	-	-
rs34767337	12:111710498-111710500	TTTTTTTTTTTTTTTTTTTTTTT	intron_variant	MODIFIER	ACAD10	ENSG00000111271	Transcript	ENST00000515283.1	protein_coding	-	2023-02-01	-	-	-	-	-	-	-	rs34767337	-	1	cds_end_NF	HGNC	HGNC:21597	-	-	3	-	-	-	-	-	-	-	-	-	-	-	-	-
rs34767337	12:111710498-111710500	TTTTTTTTTTTTT	intron_variant	MODIFIER	ACAD10	ENSG00000111271	Transcript	ENST00000549590.5	protein_coding	-	2023-12-05	-	-	-	-	-	-	-	rs34767337	-	1	-	HGNC	HGNC:21597	-	-	5	-	-	-	-	-	-	-	-	-	-	-	-	-
rs34767337	12:111710498-111710500	TTTTTTTTTTTTTT	intron_variant	MODIFIER	ACAD10	ENSG00000111271	Transcript	ENST00000549590.5	protein_coding	-	2023-12-05	-	-	-	-	-	-	-	rs34767337	-	1	-	HGNC	HGNC:21597	-	-	5	-	-	-	-	-	-	-	-	-	-	-	-	-
rs34767337	12:111710498-111710500	TTTTTTTTTTTTTTTT	intron_variant	MODIFIER	ACAD10	ENSG00000111271	Transcript	ENST00000549590.5	protein_coding	-	2023-12-05	-	-	-	-	-	-	-	rs34767337	-	1	-	HGNC	HGNC:21597	-	-	5	-	-	-	-	-	-	-	-	-	-	-	-	-
rs34767337	12:111710498-111710500	TTTTTTTTTTTTTTTTTTTTTTT	intron_variant	MODIFIER	ACAD10	ENSG00000111271	Transcript	ENST00000549590.5	protein_coding	-	2023-12-05	-	-	-	-	-	-	-	rs34767337	-	1	-	HGNC	HGNC:21597	-	-	5	-	-	-	-	-	-	-	-	-	-	-	-	-
rs34767337	12:111710498-111710500	TTTTTTTTTTTTT	upstream_gene_variant	MODIFIER	ACAD10	ENSG00000111271	Transcript	ENST00000552706.6	protein_coding	-	-	-	-	-	-	-	-	-	rs34767337	1986	1	cds_start_NF,cds_end_NF	HGNC	HGNC:21597	-	-	3	-	-	-	-	-	-	-	-	-	-	-	-	-
rs34767337	12:111710498-111710500	TTTTTTTTTTTTTT	upstream_gene_variant	MODIFIER	ACAD10	ENSG00000111271	Transcript	ENST00000552706.6	protein_coding	-	-	-	-	-	-	-	-	-	rs34767337	1986	1	cds_start_NF,cds_end_NF	HGNC	HGNC:21597	-	-	3	-	-	-	-	-	-	-	-	-	-	-	-	-
rs34767337	12:111710498-111710500	TTTTTTTTTTTTTTTT	upstream_gene_variant	MODIFIER	ACAD10	ENSG00000111271	Transcript	ENST00000552706.6	protein_coding	-	-	-	-	-	-	-	-	-	rs34767337	1986	1	cds_start_NF,cds_end_NF	HGNC	HGNC:21597	-	-	3	-	-	-	-	-	-	-	-	-	-	-	-	-
rs34767337	12:111710498-111710500	TTTTTTTTTTTTTTTTTTTTTTT	upstream_gene_variant	MODIFIER	ACAD10	ENSG00000111271	Transcript	ENST00000552706.6	protein_coding	-	-	-	-	-	-	-	-	-	rs34767337	1986	1	cds_start_NF,cds_end_NF	HGNC	HGNC:21597	-	-	3	-	-	-	-	-	-	-	-	-	-	-	-	-
rs536005101	12:111711204-111711204	GTCGT	intron_variant	MODIFIER	ACAD10	ENSG00000111271	Transcript	ENST00000313698.9	protein_coding	-	2020-05-01	-	-	-	-	-	-	-	rs536005101	-	1	-	HGNC	HGNC:21597	NM_025247.6	-	1	P1	-	-	-	-	-	-	-	-	-	-	-	-
rs536005101	12:111711204-111711204	GTCGT	intron_variant,non_coding_transcript_variant	MODIFIER	ACAD10	ENSG00000111271	Transcript	ENST00000413681.7	protein_coding_CDS_not_defined	-	2017-05-01	-	-	-	-	-	-	-	rs536005101	-	1	-	HGNC	HGNC:21597	-	-	2	-	-	-	-	-	-	-	-	-	-	-	-	-
rs536005101	12:111711204-111711204	GTCGT	intron_variant	MODIFIER	ACAD10	ENSG00000111271	Transcript	ENST00000455480.6	protein_coding	-	2021-06-01	-	-	-	-	-	-	-	rs536005101	-	1	-	HGNC	HGNC:21597	-	-	1	-	-	-	-	-	-	-	-	-	-	-	-	-
rs536005101	12:111711204-111711204	GTCGT	intron_variant,non_coding_transcript_variant	MODIFIER	ACAD10	ENSG00000111271	Transcript	ENST00000502746.5	protein_coding_CDS_not_defined	-	2023-04-02	-	-	-	-	-	-	-	rs536005101	-	1	-	HGNC	HGNC:21597	-	-	5	-	-	-	-	-	-	-	-	-	-	-	-	-
rs536005101	12:111711204-111711204	GTCGT	upstream_gene_variant	MODIFIER	ACAD10	ENSG00000111271	Transcript	ENST00000503490.5	protein_coding_CDS_not_defined	-	-	-	-	-	-	-	-	-	rs536005101	4292	1	-	HGNC	HGNC:21597	-	-	4	-	-	-	-	-	-	-	-	-	-	-	-	-
rs536005101	12:111711204-111711204	GTCGT	intron_variant,non_coding_transcript_variant	MODIFIER	ACAD10	ENSG00000111271	Transcript	ENST00000507135.5	retained_intron	-	2023-06-05	-	-	-	-	-	-	-	rs536005101	-	1	-	HGNC	HGNC:21597	-	-	1	-	-	-	-	-	-	-	-	-	-	-	-	-
rs536005101	12:111711204-111711204	GTCGT	upstream_gene_variant	MODIFIER	ACAD10	ENSG00000111271	Transcript	ENST00000507683.1	protein_coding	-	-	-	-	-	-	-	-	-	rs536005101	1319	1	cds_start_NF,cds_end_NF	HGNC	HGNC:21597	-	-	3	-	-	-	-	-	-	-	-	-	-	-	-	-
rs536005101	12:111711204-111711204	GTCGT	upstream_gene_variant	MODIFIER	ACAD10	ENSG00000111271	Transcript	ENST00000508303.5	protein_coding_CDS_not_defined	-	-	-	-	-	-	-	-	-	rs536005101	4301	1	-	HGNC	HGNC:21597	-	-	2	-	-	-	-	-	-	-	-	-	-	-	-	-
rs536005101	12:111711204-111711204	GTCGT	downstream_gene_variant	MODIFIER	ACAD10	ENSG00000111271	Transcript	ENST00000509936.5	retained_intron	-	-	-	-	-	-	-	-	-	rs536005101	1212	1	-	HGNC	HGNC:21597	-	-	1	-	-	-	-	-	-	-	-	-	-	-	-	-
rs536005101	12:111711204-111711204	GTCGT	upstream_gene_variant	MODIFIER	ACAD10	ENSG00000111271	Transcript	ENST00000514847.5	retained_intron	-	-	-	-	-	-	-	-	-	rs536005101	1319	1	-	HGNC	HGNC:21597	-	-	1	-	-	-	-	-	-	-	-	-	-	-	-	-
rs536005101	12:111711204-111711204	GTCGT	intron_variant	MODIFIER	ACAD10	ENSG00000111271	Transcript	ENST00000515283.1	protein_coding	-	2023-02-01	-	-	-	-	-	-	-	rs536005101	-	1	cds_end_NF	HGNC	HGNC:21597	-	-	3	-	-	-	-	-	-	-	-	-	-	-	-	-
rs536005101	12:111711204-111711204	GTCGT	intron_variant	MODIFIER	ACAD10	ENSG00000111271	Transcript	ENST00000549590.5	protein_coding	-	2023-12-05	-	-	-	-	-	-	-	rs536005101	-	1	-	HGNC	HGNC:21597	-	-	5	-	-	-	-	-	-	-	-	-	-	-	-	-
rs536005101	12:111711204-111711204	GTCGT	upstream_gene_variant	MODIFIER	ACAD10	ENSG00000111271	Transcript	ENST00000552706.6	protein_coding	-	-	-	-	-	-	-	-	-	rs536005101	1293	1	cds_start_NF,cds_end_NF	HGNC	HGNC:21597	-	-	3	-	-	-	-	-	-	-	-	-	-	-	-	-
rs770678141	12:111712605-111712605	A	synonymous_variant	LOW	ACAD10	ENSG00000111271	Transcript	ENST00000313698.9	protein_coding	2021-06-01	-	-	-	998	798	266	P	ccG/ccA	rs770678141,COSV100563749	-	1	-	HGNC	HGNC:21597	NM_025247.6	-	1	P1	-	-	-	-	0,1	0,1	-	-	-	-	-	-
rs770678141	12:111712605-111712605	A	non_coding_transcript_exon_variant	MODIFIER	ACAD10	ENSG00000111271	Transcript	ENST00000413681.7	protein_coding_CDS_not_defined	2018-06-01	-	-	-	983	-	-	-	-	rs770678141,COSV100563749	-	1	-	HGNC	HGNC:21597	-	-	2	-	-	-	-	-	0,1	0,1	-	-	-	-	-	-
rs770678141	12:111712605-111712605	A	synonymous_variant	LOW	ACAD10	ENSG00000111271	Transcript	ENST00000455480.6	protein_coding	2022-07-01	-	-	-	1068	891	297	P	ccG/ccA	rs770678141,COSV100563749	-	1	-	HGNC	HGNC:21597	-	-	1	-	-	-	-	-	0,1	0,1	-	-	-	-	-	-
rs770678141	12:111712605-111712605	A	intron_variant,non_coding_transcript_variant	MODIFIER	ACAD10	ENSG00000111271	Transcript	ENST00000502746.5	protein_coding_CDS_not_defined	-	2023-04-02	-	-	-	-	-	-	-	rs770678141,COSV100563749	-	1	-	HGNC	HGNC:21597	-	-	5	-	-	-	-	-	0,1	0,1	-	-	-	-	-	-
rs770678141	12:111712605-111712605	A	upstream_gene_variant	MODIFIER	ACAD10	ENSG00000111271	Transcript	ENST00000503490.5	protein_coding_CDS_not_defined	-	-	-	-	-	-	-	-	-	rs770678141,COSV100563749	2892	1	-	HGNC	HGNC:21597	-	-	4	-	-	-	-	-	0,1	0,1	-	-	-	-	-	-
rs770678141	12:111712605-111712605	A	non_coding_transcript_exon_variant	MODIFIER	ACAD10	ENSG00000111271	Transcript	ENST00000507135.5	retained_intron	2023-07-06	-	-	-	970	-	-	-	-	rs770678141,COSV100563749	-	1	-	HGNC	HGNC:21597	-	-	1	-	-	-	-	-	0,1	0,1	-	-	-	-	-	-
rs770678141	12:111712605-111712605	A	synonymous_variant	LOW	ACAD10	ENSG00000111271	Transcript	ENST00000507683.1	protein_coding	2023-05-01	-	-	-	82	84	28	P	ccG/ccA	rs770678141,COSV100563749	-	1	cds_start_NF,cds_end_NF	HGNC	HGNC:21597	-	-	3	-	-	-	-	-	0,1	0,1	-	-	-	-	-	-
rs770678141	12:111712605-111712605	A	upstream_gene_variant	MODIFIER	ACAD10	ENSG00000111271	Transcript	ENST00000508303.5	protein_coding_CDS_not_defined	-	-	-	-	-	-	-	-	-	rs770678141,COSV100563749	2901	1	-	HGNC	HGNC:21597	-	-	2	-	-	-	-	-	0,1	0,1	-	-	-	-	-	-
rs770678141	12:111712605-111712605	A	downstream_gene_variant	MODIFIER	ACAD10	ENSG00000111271	Transcript	ENST00000509936.5	retained_intron	-	-	-	-	-	-	-	-	-	rs770678141,COSV100563749	2613	1	-	HGNC	HGNC:21597	-	-	1	-	-	-	-	-	0,1	0,1	-	-	-	-	-	-
rs770678141	12:111712605-111712605	A	non_coding_transcript_exon_variant	MODIFIER	ACAD10	ENSG00000111271	Transcript	ENST00000514847.5	retained_intron	2023-03-01	-	-	-	82	-	-	-	-	rs770678141,COSV100563749	-	1	-	HGNC	HGNC:21597	-	-	1	-	-	-	-	-	0,1	0,1	-	-	-	-	-	-
rs770678141	12:111712605-111712605	A	intron_variant	MODIFIER	ACAD10	ENSG00000111271	Transcript	ENST00000515283.1	protein_coding	-	2023-02-01	-	-	-	-	-	-	-	rs770678141,COSV100563749	-	1	cds_end_NF	HGNC	HGNC:21597	-	-	3	-	-	-	-	-	0,1	0,1	-	-	-	-	-	-
rs770678141	12:111712605-111712605	A	synonymous_variant	LOW	ACAD10	ENSG00000111271	Transcript	ENST00000549590.5	protein_coding	2013-06-01	-	-	-	980	798	266	P	ccG/ccA	rs770678141,COSV100563749	-	1	-	HGNC	HGNC:21597	-	-	5	-	-	-	-	-	0,1	0,1	-	-	-	-	-	-
rs770678141	12:111712605-111712605	A	synonymous_variant	LOW	ACAD10	ENSG00000111271	Transcript	ENST00000552706.6	protein_coding	2023-05-01	-	-	-	108	108	36	P	ccG/ccA	rs770678141,COSV100563749	-	1	cds_start_NF,cds_end_NF	HGNC	HGNC:21597	-	-	3	-	-	-	-	-	0,1	0,1	-	-	-	-	-	-
rs58158093	12:111713317-111713319	AAAAAAAAA	intron_variant	MODIFIER	ACAD10	ENSG00000111271	Transcript	ENST00000313698.9	protein_coding	-	2020-06-01	-	-	-	-	-	-	-	rs58158093	-	1	-	HGNC	HGNC:21597	NM_025247.6	-	1	P1	-	-	-	-	-	-	-	-	-	-	-	-
rs58158093	12:111713317-111713319	AAAAAAAAAA	intron_variant	MODIFIER	ACAD10	ENSG00000111271	Transcript	ENST00000313698.9	protein_coding	-	2020-06-01	-	-	-	-	-	-	-	rs58158093	-	1	-	HGNC	HGNC:21597	NM_025247.6	-	1	P1	-	-	-	-	-	-	-	-	-	-	-	-
rs58158093	12:111713317-111713319	AAAAAAAAAAAA	intron_variant	MODIFIER	ACAD10	ENSG00000111271	Transcript	ENST00000313698.9	protein_coding	-	2020-06-01	-	-	-	-	-	-	-	rs58158093	-	1	-	HGNC	HGNC:21597	NM_025247.6	-	1	P1	-	-	-	-	-	-	-	-	-	-	-	-
rs58158093	12:111713317-111713319	AAAAAAAAA	intron_variant,non_coding_transcript_variant	MODIFIER	ACAD10	ENSG00000111271	Transcript	ENST00000413681.7	protein_coding_CDS_not_defined	-	2017-06-01	-	-	-	-	-	-	-	rs58158093	-	1	-	HGNC	HGNC:21597	-	-	2	-	-	-	-	-	-	-	-	-	-	-	-	-
rs58158093	12:111713317-111713319	AAAAAAAAAA	intron_variant,non_coding_transcript_variant	MODIFIER	ACAD10	ENSG00000111271	Transcript	ENST00000413681.7	protein_coding_CDS_not_defined	-	2017-06-01	-	-	-	-	-	-	-	rs58158093	-	1	-	HGNC	HGNC:21597	-	-	2	-	-	-	-	-	-	-	-	-	-	-	-	-
rs58158093	12:111713317-111713319	AAAAAAAAAAAA	intron_variant,non_coding_transcript_variant	MODIFIER	ACAD10	ENSG00000111271	Transcript	ENST00000413681.7	protein_coding_CDS_not_defined	-	2017-06-01	-	-	-	-	-	-	-	rs58158093	-	1	-	HGNC	HGNC:21597	-	-	2	-	-	-	-	-	-	-	-	-	-	-	-	-
rs58158093	12:111713317-111713319	AAAAAAAAA	intron_variant	MODIFIER	ACAD10	ENSG00000111271	Transcript	ENST00000455480.6	protein_coding	-	2021-07-01	-	-	-	-	-	-	-	rs58158093	-	1	-	HGNC	HGNC:21597	-	-	1	-	-	-	-	-	-	-	-	-	-	-	-	-
rs58158093	12:111713317-111713319	AAAAAAAAAA	intron_variant	MODIFIER	ACAD10	ENSG00000111271	Transcript	ENST00000455480.6	protein_coding	-	2021-07-01	-	-	-	-	-	-	-	rs58158093	-	1	-	HGNC	HGNC:21597	-	-	1	-	-	-	-	-	-	-	-	-	-	-	-	-
rs58158093	12:111713317-111713319	AAAAAAAAAAAA	intron_variant	MODIFIER	ACAD10	ENSG00000111271	Transcript	ENST00000455480.6	protein_coding	-	2021-07-01	-	-	-	-	-	-	-	rs58158093	-	1	-	HGNC	HGNC:21597	-	-	1	-	-	-	-	-	-	-	-	-	-	-	-	-
rs58158093	12:111713317-111713319	AAAAAAAAA	intron_variant,non_coding_transcript_variant	MODIFIER	ACAD10	ENSG00000111271	Transcript	ENST00000502746.5	protein_coding_CDS_not_defined	-	2023-04-02	-	-	-	-	-	-	-	rs58158093	-	1	-	HGNC	HGNC:21597	-	-	5	-	-	-	-	-	-	-	-	-	-	-	-	-
rs58158093	12:111713317-111713319	AAAAAAAAAA	intron_variant,non_coding_transcript_variant	MODIFIER	ACAD10	ENSG00000111271	Transcript	ENST00000502746.5	protein_coding_CDS_not_defined	-	2023-04-02	-	-	-	-	-	-	-	rs58158093	-	1	-	HGNC	HGNC:21597	-	-	5	-	-	-	-	-	-	-	-	-	-	-	-	-
rs58158093	12:111713317-111713319	AAAAAAAAAAAA	intron_variant,non_coding_transcript_variant	MODIFIER	ACAD10	ENSG00000111271	Transcript	ENST00000502746.5	protein_coding_CDS_not_defined	-	2023-04-02	-	-	-	-	-	-	-	rs58158093	-	1	-	HGNC	HGNC:21597	-	-	5	-	-	-	-	-	-	-	-	-	-	-	-	-
rs58158093	12:111713317-111713319	AAAAAAAAA	upstream_gene_variant	MODIFIER	ACAD10	ENSG00000111271	Transcript	ENST00000503490.5	protein_coding_CDS_not_defined	-	-	-	-	-	-	-	-	-	rs58158093	2170	1	-	HGNC	HGNC:21597	-	-	4	-	-	-	-	-	-	-	-	-	-	-	-	-
rs58158093	12:111713317-111713319	AAAAAAAAAA	upstream_gene_variant	MODIFIER	ACAD10	ENSG00000111271	Transcript	ENST00000503490.5	protein_coding_CDS_not_defined	-	-	-	-	-	-	-	-	-	rs58158093	2170	1	-	HGNC	HGNC:21597	-	-	4	-	-	-	-	-	-	-	-	-	-	-	-	-
rs58158093	12:111713317-111713319	AAAAAAAAAAAA	upstream_gene_variant	MODIFIER	ACAD10	ENSG00000111271	Transcript	ENST00000503490.5	protein_coding_CDS_not_defined	-	-	-	-	-	-	-	-	-	rs58158093	2170	1	-	HGNC	HGNC:21597	-	-	4	-	-	-	-	-	-	-	-	-	-	-	-	-
rs58158093	12:111713317-111713319	AAAAAAAAA	intron_variant,non_coding_transcript_variant	MODIFIER	ACAD10	ENSG00000111271	Transcript	ENST00000507135.5	retained_intron	-	2023-06-06	-	-	-	-	-	-	-	rs58158093	-	1	-	HGNC	HGNC:21597	-	-	1	-	-	-	-	-	-	-	-	-	-	-	-	-
rs58158093	12:111713317-111713319	AAAAAAAAAA	intron_variant,non_coding_transcript_variant	MODIFIER	ACAD10	ENSG00000111271	Transcript	ENST00000507135.5	retained_intron	-	2023-06-06	-	-	-	-	-	-	-	rs58158093	-	1	-	HGNC	HGNC:21597	-	-	1	-	-	-	-	-	-	-	-	-	-	-	-	-
rs58158093	12:111713317-111713319	AAAAAAAAAAAA	intron_variant,non_coding_transcript_variant	MODIFIER	ACAD10	ENSG00000111271	Transcript	ENST00000507135.5	retained_intron	-	2023-06-06	-	-	-	-	-	-	-	rs58158093	-	1	-	HGNC	HGNC:21597	-	-	1	-	-	-	-	-	-	-	-	-	-	-	-	-
rs58158093	12:111713317-111713319	AAAAAAAAA	intron_variant	MODIFIER	ACAD10	ENSG00000111271	Transcript	ENST00000507683.1	protein_coding	-	2023-04-01	-	-	-	-	-	-	-	rs58158093	-	1	cds_start_NF,cds_end_NF	HGNC	HGNC:21597	-	-	3	-	-	-	-	-	-	-	-	-	-	-	-	-
rs58158093	12:111713317-111713319	AAAAAAAAAA	intron_variant	MODIFIER	ACAD10	ENSG00000111271	Transcript	ENST00000507683.1	protein_coding	-	2023-04-01	-	-	-	-	-	-	-	rs58158093	-	1	cds_start_NF,cds_end_NF	HGNC	HGNC:21597	-	-	3	-	-	-	-	-	-	-	-	-	-	-	-	-
rs58158093	12:111713317-111713319	AAAAAAAAAAAA	intron_variant	MODIFIER	ACAD10	ENSG00000111271	Transcript	ENST00000507683.1	protein_coding	-	2023-04-01	-	-	-	-	-	-	-	rs58158093	-	1	cds_start_NF,cds_end_NF	HGNC	HGNC:21597	-	-	3	-	-	-	-	-	-	-	-	-	-	-	-	-
rs58158093	12:111713317-111713319	AAAAAAAAA	upstream_gene_variant	MODIFIER	ACAD10	ENSG00000111271	Transcript	ENST00000508303.5	protein_coding_CDS_not_defined	-	-	-	-	-	-	-	-	-	rs58158093	2179	1	-	HGNC	HGNC:21597	-	-	2	-	-	-	-	-	-	-	-	-	-	-	-	-
rs58158093	12:111713317-111713319	AAAAAAAAAA	upstream_gene_variant	MODIFIER	ACAD10	ENSG00000111271	Transcript	ENST00000508303.5	protein_coding_CDS_not_defined	-	-	-	-	-	-	-	-	-	rs58158093	2179	1	-	HGNC	HGNC:21597	-	-	2	-	-	-	-	-	-	-	-	-	-	-	-	-
rs58158093	12:111713317-111713319	AAAAAAAAAAAA	upstream_gene_variant	MODIFIER	ACAD10	ENSG00000111271	Transcript	ENST00000508303.5	protein_coding_CDS_not_defined	-	-	-	-	-	-	-	-	-	rs58158093	2179	1	-	HGNC	HGNC:21597	-	-	2	-	-	-	-	-	-	-	-	-	-	-	-	-
rs58158093	12:111713317-111713319	AAAAAAAAA	downstream_gene_variant	MODIFIER	ACAD10	ENSG00000111271	Transcript	ENST00000509936.5	retained_intron	-	-	-	-	-	-	-	-	-	rs58158093	3325	1	-	HGNC	HGNC:21597	-	-	1	-	-	-	-	-	-	-	-	-	-	-	-	-
rs58158093	12:111713317-111713319	AAAAAAAAAA	downstream_gene_variant	MODIFIER	ACAD10	ENSG00000111271	Transcript	ENST00000509936.5	retained_intron	-	-	-	-	-	-	-	-	-	rs58158093	3325	1	-	HGNC	HGNC:21597	-	-	1	-	-	-	-	-	-	-	-	-	-	-	-	-
rs58158093	12:111713317-111713319	AAAAAAAAAAAA	downstream_gene_variant	MODIFIER	ACAD10	ENSG00000111271	Transcript	ENST00000509936.5	retained_intron	-	-	-	-	-	-	-	-	-	rs58158093	3325	1	-	HGNC	HGNC:21597	-	-	1	-	-	-	-	-	-	-	-	-	-	-	-	-
rs58158093	12:111713317-111713319	AAAAAAAAA	intron_variant,non_coding_transcript_variant	MODIFIER	ACAD10	ENSG00000111271	Transcript	ENST00000514847.5	retained_intron	-	2023-02-01	-	-	-	-	-	-	-	rs58158093	-	1	-	HGNC	HGNC:21597	-	-	1	-	-	-	-	-	-	-	-	-	-	-	-	-
rs58158093	12:111713317-111713319	AAAAAAAAAA	intron_variant,non_coding_transcript_variant	MODIFIER	ACAD10	ENSG00000111271	Transcript	ENST00000514847.5	retained_intron	-	2023-02-01	-	-	-	-	-	-	-	rs58158093	-	1	-	HGNC	HGNC:21597	-	-	1	-	-	-	-	-	-	-	-	-	-	-	-	-
rs58158093	12:111713317-111713319	AAAAAAAAAAAA	intron_variant,non_coding_transcript_variant	MODIFIER	ACAD10	ENSG00000111271	Transcript	ENST00000514847.5	retained_intron	-	2023-02-01	-	-	-	-	-	-	-	rs58158093	-	1	-	HGNC	HGNC:21597	-	-	1	-	-	-	-	-	-	-	-	-	-	-	-	-
rs58158093	12:111713317-111713319	AAAAAAAAA	intron_variant	MODIFIER	ACAD10	ENSG00000111271	Transcript	ENST00000515283.1	protein_coding	-	2023-02-01	-	-	-	-	-	-	-	rs58158093	-	1	cds_end_NF	HGNC	HGNC:21597	-	-	3	-	-	-	-	-	-	-	-	-	-	-	-	-
rs58158093	12:111713317-111713319	AAAAAAAAAA	intron_variant	MODIFIER	ACAD10	ENSG00000111271	Transcript	ENST00000515283.1	protein_coding	-	2023-02-01	-	-	-	-	-	-	-	rs58158093	-	1	cds_end_NF	HGNC	HGNC:21597	-	-	3	-	-	-	-	-	-	-	-	-	-	-	-	-
rs58158093	12:111713317-111713319	AAAAAAAAAAAA	intron_variant	MODIFIER	ACAD10	ENSG00000111271	Transcript	ENST00000515283.1	protein_coding	-	2023-02-01	-	-	-	-	-	-	-	rs58158093	-	1	cds_end_NF	HGNC	HGNC:21597	-	-	3	-	-	-	-	-	-	-	-	-	-	-	-	-
rs58158093	12:111713317-111713319	AAAAAAAAA	intron_variant	MODIFIER	ACAD10	ENSG00000111271	Transcript	ENST00000549590.5	protein_coding	-	2023-12-06	-	-	-	-	-	-	-	rs58158093	-	1	-	HGNC	HGNC:21597	-	-	5	-	-	-	-	-	-	-	-	-	-	-	-	-
rs58158093	12:111713317-111713319	AAAAAAAAAA	intron_variant	MODIFIER	ACAD10	ENSG00000111271	Transcript	ENST00000549590.5	protein_coding	-	2023-12-06	-	-	-	-	-	-	-	rs58158093	-	1	-	HGNC	HGNC:21597	-	-	5	-	-	-	-	-	-	-	-	-	-	-	-	-
rs58158093	12:111713317-111713319	AAAAAAAAAAAA	intron_variant	MODIFIER	ACAD10	ENSG00000111271	Transcript	ENST00000549590.5	protein_coding	-	2023-12-06	-	-	-	-	-	-	-	rs58158093	-	1	-	HGNC	HGNC:21597	-	-	5	-	-	-	-	-	-	-	-	-	-	-	-	-
rs58158093	12:111713317-111713319	AAAAAAAAA	intron_variant	MODIFIER	ACAD10	ENSG00000111271	Transcript	ENST00000552706.6	protein_coding	-	2023-04-01	-	-	-	-	-	-	-	rs58158093	-	1	cds_start_NF,cds_end_NF	HGNC	HGNC:21597	-	-	3	-	-	-	-	-	-	-	-	-	-	-	-	-
rs58158093	12:111713317-111713319	AAAAAAAAAA	intron_variant	MODIFIER	ACAD10	ENSG00000111271	Transcript	ENST00000552706.6	protein_coding	-	2023-04-01	-	-	-	-	-	-	-	rs58158093	-	1	cds_start_NF,cds_end_NF	HGNC	HGNC:21597	-	-	3	-	-	-	-	-	-	-	-	-	-	-	-	-
rs58158093	12:111713317-111713319	AAAAAAAAAAAA	intron_variant	MODIFIER	ACAD10	ENSG00000111271	Transcript	ENST00000552706.6	protein_coding	-	2023-04-01	-	-	-	-	-	-	-	rs58158093	-	1	cds_start_NF,cds_end_NF	HGNC	HGNC:21597	-	-	3	-	-	-	-	-	-	-	-	-	-	-	-	-
rs201264900	12:111713937-111713937	A	intron_variant	MODIFIER	ACAD10	ENSG00000111271	Transcript	ENST00000313698.9	protein_coding	-	2020-06-01	-	-	-	-	-	-	-	rs201264900	-	1	-	HGNC	HGNC:21597	NM_025247.6	-	1	P1	-	-	-	-	-	-	-	-	-	-	-	-
rs201264900	12:111713937-111713937	A	intron_variant,non_coding_transcript_variant	MODIFIER	ACAD10	ENSG00000111271	Transcript	ENST00000413681.7	protein_coding_CDS_not_defined	-	2017-06-01	-	-	-	-	-	-	-	rs201264900	-	1	-	HGNC	HGNC:21597	-	-	2	-	-	-	-	-	-	-	-	-	-	-	-	-
rs201264900	12:111713937-111713937	A	intron_variant	MODIFIER	ACAD10	ENSG00000111271	Transcript	ENST00000455480.6	protein_coding	-	2021-07-01	-	-	-	-	-	-	-	rs201264900	-	1	-	HGNC	HGNC:21597	-	-	1	-	-	-	-	-	-	-	-	-	-	-	-	-
rs201264900	12:111713937-111713937	A	intron_variant,non_coding_transcript_variant	MODIFIER	ACAD10	ENSG00000111271	Transcript	ENST00000502746.5	protein_coding_CDS_not_defined	-	2023-04-02	-	-	-	-	-	-	-	rs201264900	-	1	-	HGNC	HGNC:21597	-	-	5	-	-	-	-	-	-	-	-	-	-	-	-	-
rs201264900	12:111713937-111713937	A	upstream_gene_variant	MODIFIER	ACAD10	ENSG00000111271	Transcript	ENST00000503490.5	protein_coding_CDS_not_defined	-	-	-	-	-	-	-	-	-	rs201264900	1559	1	-	HGNC	HGNC:21597	-	-	4	-	-	-	-	-	-	-	-	-	-	-	-	-
rs201264900	12:111713937-111713937	A	intron_variant,non_coding_transcript_variant	MODIFIER	ACAD10	ENSG00000111271	Transcript	ENST00000507135.5	retained_intron	-	2023-06-06	-	-	-	-	-	-	-	rs201264900	-	1	-	HGNC	HGNC:21597	-	-	1	-	-	-	-	-	-	-	-	-	-	-	-	-
rs201264900	12:111713937-111713937	A	intron_variant	MODIFIER	ACAD10	ENSG00000111271	Transcript	ENST00000507683.1	protein_coding	-	2023-04-01	-	-	-	-	-	-	-	rs201264900	-	1	cds_start_NF,cds_end_NF	HGNC	HGNC:21597	-	-	3	-	-	-	-	-	-	-	-	-	-	-	-	-
rs201264900	12:111713937-111713937	A	upstream_gene_variant	MODIFIER	ACAD10	ENSG00000111271	Transcript	ENST00000508303.5	protein_coding_CDS_not_defined	-	-	-	-	-	-	-	-	-	rs201264900	1568	1	-	HGNC	HGNC:21597	-	-	2	-	-	-	-	-	-	-	-	-	-	-	-	-
rs201264900	12:111713937-111713937	A	downstream_gene_variant	MODIFIER	ACAD10	ENSG00000111271	Transcript	ENST00000509936.5	retained_intron	-	-	-	-	-	-	-	-	-	rs201264900	3945	1	-	HGNC	HGNC:21597	-	-	1	-	-	-	-	-	-	-	-	-	-	-	-	-
rs201264900	12:111713937-111713937	A	intron_variant,non_coding_transcript_variant	MODIFIER	ACAD10	ENSG00000111271	Transcript	ENST00000514847.5	retained_intron	-	2023-02-01	-	-	-	-	-	-	-	rs201264900	-	1	-	HGNC	HGNC:21597	-	-	1	-	-	-	-	-	-	-	-	-	-	-	-	-
rs201264900	12:111713937-111713937	A	intron_variant	MODIFIER	ACAD10	ENSG00000111271	Transcript	ENST00000515283.1	protein_coding	-	2023-02-01	-	-	-	-	-	-	-	rs201264900	-	1	cds_end_NF	HGNC	HGNC:21597	-	-	3	-	-	-	-	-	-	-	-	-	-	-	-	-
rs201264900	12:111713937-111713937	A	intron_variant	MODIFIER	ACAD10	ENSG00000111271	Transcript	ENST00000549590.5	protein_coding	-	2023-12-06	-	-	-	-	-	-	-	rs201264900	-	1	-	HGNC	HGNC:21597	-	-	5	-	-	-	-	-	-	-	-	-	-	-	-	-
rs201264900	12:111713937-111713937	A	intron_variant	MODIFIER	ACAD10	ENSG00000111271	Transcript	ENST00000552706.6	protein_coding	-	2023-04-01	-	-	-	-	-	-	-	rs201264900	-	1	cds_start_NF,cds_end_NF	HGNC	HGNC:21597	-	-	3	-	-	-	-	-	-	-	-	-	-	-	-	-
rs847888	12:111713938-111713938	A	intron_variant	MODIFIER	ACAD10	ENSG00000111271	Transcript	ENST00000313698.9	protein_coding	-	2020-06-01	-	-	-	-	-	-	-	rs847888,COSV58163165	-	1	-	HGNC	HGNC:21597	NM_025247.6	-	1	P1	-	-	0.8051	-	0,1	1,1	3360300234107870	-	-	-	-	-
rs847888	12:111713938-111713938	T	intron_variant	MODIFIER	ACAD10	ENSG00000111271	Transcript	ENST00000313698.9	protein_coding	-	2020-06-01	-	-	-	-	-	-	-	rs847888,COSV58163165	-	1	-	HGNC	HGNC:21597	NM_025247.6	-	1	P1	-	-	-	-	0,1	1,1	3360300234107870	-	-	-	-	-
rs847888	12:111713938-111713938	A	intron_variant,non_coding_transcript_variant	MODIFIER	ACAD10	ENSG00000111271	Transcript	ENST00000413681.7	protein_coding_CDS_not_defined	-	2017-06-01	-	-	-	-	-	-	-	rs847888,COSV58163165	-	1	-	HGNC	HGNC:21597	-	-	2	-	-	-	0.8051	-	0,1	1,1	3360300234107870	-	-	-	-	-
rs847888	12:111713938-111713938	T	intron_variant,non_coding_transcript_variant	MODIFIER	ACAD10	ENSG00000111271	Transcript	ENST00000413681.7	protein_coding_CDS_not_defined	-	2017-06-01	-	-	-	-	-	-	-	rs847888,COSV58163165	-	1	-	HGNC	HGNC:21597	-	-	2	-	-	-	-	-	0,1	1,1	3360300234107870	-	-	-	-	-
rs847888	12:111713938-111713938	A	intron_variant	MODIFIER	ACAD10	ENSG00000111271	Transcript	ENST00000455480.6	protein_coding	-	2021-07-01	-	-	-	-	-	-	-	rs847888,COSV58163165	-	1	-	HGNC	HGNC:21597	-	-	1	-	-	-	0.8051	-	0,1	1,1	3360300234107870	-	-	-	-	-
rs847888	12:111713938-111713938	T	intron_variant	MODIFIER	ACAD10	ENSG00000111271	Transcript	ENST00000455480.6	protein_coding	-	2021-07-01	-	-	-	-	-	-	-	rs847888,COSV58163165	-	1	-	HGNC	HGNC:21597	-	-	1	-	-	-	-	-	0,1	1,1	3360300234107870	-	-	-	-	-
rs847888	12:111713938-111713938	A	intron_variant,non_coding_transcript_variant	MODIFIER	ACAD10	ENSG00000111271	Transcript	ENST00000502746.5	protein_coding_CDS_not_defined	-	2023-04-02	-	-	-	-	-	-	-	rs847888,COSV58163165	-	1	-	HGNC	HGNC:21597	-	-	5	-	-	-	0.8051	-	0,1	1,1	3360300234107870	-	-	-	-	-
rs847888	12:111713938-111713938	T	intron_variant,non_coding_transcript_variant	MODIFIER	ACAD10	ENSG00000111271	Transcript	ENST00000502746.5	protein_coding_CDS_not_defined	-	2023-04-02	-	-	-	-	-	-	-	rs847888,COSV58163165	-	1	-	HGNC	HGNC:21597	-	-	5	-	-	-	-	-	0,1	1,1	3360300234107870	-	-	-	-	-
rs847888	12:111713938-111713938	A	upstream_gene_variant	MODIFIER	ACAD10	ENSG00000111271	Transcript	ENST00000503490.5	protein_coding_CDS_not_defined	-	-	-	-	-	-	-	-	-	rs847888,COSV58163165	1559	1	-	HGNC	HGNC:21597	-	-	4	-	-	-	0.8051	-	0,1	1,1	3360300234107870	-	-	-	-	-
rs847888	12:111713938-111713938	T	upstream_gene_variant	MODIFIER	ACAD10	ENSG00000111271	Transcript	ENST00000503490.5	protein_coding_CDS_not_defined	-	-	-	-	-	-	-	-	-	rs847888,COSV58163165	1559	1	-	HGNC	HGNC:21597	-	-	4	-	-	-	-	-	0,1	1,1	3360300234107870	-	-	-	-	-
rs847888	12:111713938-111713938	A	intron_variant,non_coding_transcript_variant	MODIFIER	ACAD10	ENSG00000111271	Transcript	ENST00000507135.5	retained_intron	-	2023-06-06	-	-	-	-	-	-	-	rs847888,COSV58163165	-	1	-	HGNC	HGNC:21597	-	-	1	-	-	-	0.8051	-	0,1	1,1	3360300234107870	-	-	-	-	-
rs847888	12:111713938-111713938	T	intron_variant,non_coding_transcript_variant	MODIFIER	ACAD10	ENSG00000111271	Transcript	ENST00000507135.5	retained_intron	-	2023-06-06	-	-	-	-	-	-	-	rs847888,COSV58163165	-	1	-	HGNC	HGNC:21597	-	-	1	-	-	-	-	-	0,1	1,1	3360300234107870	-	-	-	-	-
rs847888	12:111713938-111713938	A	intron_variant	MODIFIER	ACAD10	ENSG00000111271	Transcript	ENST00000507683.1	protein_coding	-	2023-04-01	-	-	-	-	-	-	-	rs847888,COSV58163165	-	1	cds_start_NF,cds_end_NF	HGNC	HGNC:21597	-	-	3	-	-	-	0.8051	-	0,1	1,1	3360300234107870	-	-	-	-	-
rs847888	12:111713938-111713938	T	intron_variant	MODIFIER	ACAD10	ENSG00000111271	Transcript	ENST00000507683.1	protein_coding	-	2023-04-01	-	-	-	-	-	-	-	rs847888,COSV58163165	-	1	cds_start_NF,cds_end_NF	HGNC	HGNC:21597	-	-	3	-	-	-	-	-	0,1	1,1	3360300234107870	-	-	-	-	-
rs847888	12:111713938-111713938	A	upstream_gene_variant	MODIFIER	ACAD10	ENSG00000111271	Transcript	ENST00000508303.5	protein_coding_CDS_not_defined	-	-	-	-	-	-	-	-	-	rs847888,COSV58163165	1568	1	-	HGNC	HGNC:21597	-	-	2	-	-	-	0.8051	-	0,1	1,1	3360300234107870	-	-	-	-	-
rs847888	12:111713938-111713938	T	upstream_gene_variant	MODIFIER	ACAD10	ENSG00000111271	Transcript	ENST00000508303.5	protein_coding_CDS_not_defined	-	-	-	-	-	-	-	-	-	rs847888,COSV58163165	1568	1	-	HGNC	HGNC:21597	-	-	2	-	-	-	-	-	0,1	1,1	3360300234107870	-	-	-	-	-
rs847888	12:111713938-111713938	A	downstream_gene_variant	MODIFIER	ACAD10	ENSG00000111271	Transcript	ENST00000509936.5	retained_intron	-	-	-	-	-	-	-	-	-	rs847888,COSV58163165	3946	1	-	HGNC	HGNC:21597	-	-	1	-	-	-	0.8051	-	0,1	1,1	3360300234107870	-	-	-	-	-
rs847888	12:111713938-111713938	T	downstream_gene_variant	MODIFIER	ACAD10	ENSG00000111271	Transcript	ENST00000509936.5	retained_intron	-	-	-	-	-	-	-	-	-	rs847888,COSV58163165	3946	1	-	HGNC	HGNC:21597	-	-	1	-	-	-	-	-	0,1	1,1	3360300234107870	-	-	-	-	-
rs847888	12:111713938-111713938	A	intron_variant,non_coding_transcript_variant	MODIFIER	ACAD10	ENSG00000111271	Transcript	ENST00000514847.5	retained_intron	-	2023-02-01	-	-	-	-	-	-	-	rs847888,COSV58163165	-	1	-	HGNC	HGNC:21597	-	-	1	-	-	-	0.8051	-	0,1	1,1	3360300234107870	-	-	-	-	-
rs847888	12:111713938-111713938	T	intron_variant,non_coding_transcript_variant	MODIFIER	ACAD10	ENSG00000111271	Transcript	ENST00000514847.5	retained_intron	-	2023-02-01	-	-	-	-	-	-	-	rs847888,COSV58163165	-	1	-	HGNC	HGNC:21597	-	-	1	-	-	-	-	-	0,1	1,1	3360300234107870	-	-	-	-	-
rs847888	12:111713938-111713938	A	intron_variant	MODIFIER	ACAD10	ENSG00000111271	Transcript	ENST00000515283.1	protein_coding	-	2023-02-01	-	-	-	-	-	-	-	rs847888,COSV58163165	-	1	cds_end_NF	HGNC	HGNC:21597	-	-	3	-	-	-	0.8051	-	0,1	1,1	3360300234107870	-	-	-	-	-
rs847888	12:111713938-111713938	T	intron_variant	MODIFIER	ACAD10	ENSG00000111271	Transcript	ENST00000515283.1	protein_coding	-	2023-02-01	-	-	-	-	-	-	-	rs847888,COSV58163165	-	1	cds_end_NF	HGNC	HGNC:21597	-	-	3	-	-	-	-	-	0,1	1,1	3360300234107870	-	-	-	-	-
rs847888	12:111713938-111713938	A	intron_variant	MODIFIER	ACAD10	ENSG00000111271	Transcript	ENST00000549590.5	protein_coding	-	2023-12-06	-	-	-	-	-	-	-	rs847888,COSV58163165	-	1	-	HGNC	HGNC:21597	-	-	5	-	-	-	0.8051	-	0,1	1,1	3360300234107870	-	-	-	-	-
rs847888	12:111713938-111713938	T	intron_variant	MODIFIER	ACAD10	ENSG00000111271	Transcript	ENST00000549590.5	protein_coding	-	2023-12-06	-	-	-	-	-	-	-	rs847888,COSV58163165	-	1	-	HGNC	HGNC:21597	-	-	5	-	-	-	-	-	0,1	1,1	3360300234107870	-	-	-	-	-
rs847888	12:111713938-111713938	A	intron_variant	MODIFIER	ACAD10	ENSG00000111271	Transcript	ENST00000552706.6	protein_coding	-	2023-04-01	-	-	-	-	-	-	-	rs847888,COSV58163165	-	1	cds_start_NF,cds_end_NF	HGNC	HGNC:21597	-	-	3	-	-	-	0.8051	-	0,1	1,1	3360300234107870	-	-	-	-	-
rs847888	12:111713938-111713938	T	intron_variant	MODIFIER	ACAD10	ENSG00000111271	Transcript	ENST00000552706.6	protein_coding	-	2023-04-01	-	-	-	-	-	-	-	rs847888,COSV58163165	-	1	cds_start_NF,cds_end_NF	HGNC	HGNC:21597	-	-	3	-	-	-	-	-	0,1	1,1	3360300234107870	-	-	-	-	-
rs779938001	12:111717347-111717349	AAAAAAAAAAAAAAAAAAA	intron_variant	MODIFIER	ACAD10	ENSG00000111271	Transcript	ENST00000313698.9	protein_coding	-	2020-07-01	-	-	-	-	-	-	-	rs779938001	-	1	-	HGNC	HGNC:21597	NM_025247.6	-	1	P1	-	-	-	-	-	-	-	-	-	-	-	-
rs779938001	12:111717347-111717349	AAAAAAAAAAAAAAAAAAAA	intron_variant	MODIFIER	ACAD10	ENSG00000111271	Transcript	ENST00000313698.9	protein_coding	-	2020-07-01	-	-	-	-	-	-	-	rs779938001	-	1	-	HGNC	HGNC:21597	NM_025247.6	-	1	P1	-	-	-	-	-	-	-	-	-	-	-	-
rs779938001	12:111717347-111717349	AAAAAAAAAAAAAAAAAAAAAA	intron_variant	MODIFIER	ACAD10	ENSG00000111271	Transcript	ENST00000313698.9	protein_coding	-	2020-07-01	-	-	-	-	-	-	-	rs779938001	-	1	-	HGNC	HGNC:21597	NM_025247.6	-	1	P1	-	-	-	-	-	-	-	-	-	-	-	-
rs779938001	12:111717347-111717349	AAAAAAAAAAAAAAAAAAAAAAA	intron_variant	MODIFIER	ACAD10	ENSG00000111271	Transcript	ENST00000313698.9	protein_coding	-	2020-07-01	-	-	-	-	-	-	-	rs779938001	-	1	-	HGNC	HGNC:21597	NM_025247.6	-	1	P1	-	-	-	-	-	-	-	-	-	-	-	-
rs779938001	12:111717347-111717349	AAAAAAAAAAAAAAAAAAAAAAAA	intron_variant	MODIFIER	ACAD10	ENSG00000111271	Transcript	ENST00000313698.9	protein_coding	-	2020-07-01	-	-	-	-	-	-	-	rs779938001	-	1	-	HGNC	HGNC:21597	NM_025247.6	-	1	P1	-	-	-	-	-	-	-	-	-	-	-	-
rs779938001	12:111717347-111717349	AAAAAAAAAAAAAAAAAAA	intron_variant,non_coding_transcript_variant	MODIFIER	ACAD10	ENSG00000111271	Transcript	ENST00000413681.7	protein_coding_CDS_not_defined	-	2017-07-01	-	-	-	-	-	-	-	rs779938001	-	1	-	HGNC	HGNC:21597	-	-	2	-	-	-	-	-	-	-	-	-	-	-	-	-
rs779938001	12:111717347-111717349	AAAAAAAAAAAAAAAAAAAA	intron_variant,non_coding_transcript_variant	MODIFIER	ACAD10	ENSG00000111271	Transcript	ENST00000413681.7	protein_coding_CDS_not_defined	-	2017-07-01	-	-	-	-	-	-	-	rs779938001	-	1	-	HGNC	HGNC:21597	-	-	2	-	-	-	-	-	-	-	-	-	-	-	-	-
rs779938001	12:111717347-111717349	AAAAAAAAAAAAAAAAAAAAAA	intron_variant,non_coding_transcript_variant	MODIFIER	ACAD10	ENSG00000111271	Transcript	ENST00000413681.7	protein_coding_CDS_not_defined	-	2017-07-01	-	-	-	-	-	-	-	rs779938001	-	1	-	HGNC	HGNC:21597	-	-	2	-	-	-	-	-	-	-	-	-	-	-	-	-
rs779938001	12:111717347-111717349	AAAAAAAAAAAAAAAAAAAAAAA	intron_variant,non_coding_transcript_variant	MODIFIER	ACAD10	ENSG00000111271	Transcript	ENST00000413681.7	protein_coding_CDS_not_defined	-	2017-07-01	-	-	-	-	-	-	-	rs779938001	-	1	-	HGNC	HGNC:21597	-	-	2	-	-	-	-	-	-	-	-	-	-	-	-	-
rs779938001	12:111717347-111717349	AAAAAAAAAAAAAAAAAAAAAAAA	intron_variant,non_coding_transcript_variant	MODIFIER	ACAD10	ENSG00000111271	Transcript	ENST00000413681.7	protein_coding_CDS_not_defined	-	2017-07-01	-	-	-	-	-	-	-	rs779938001	-	1	-	HGNC	HGNC:21597	-	-	2	-	-	-	-	-	-	-	-	-	-	-	-	-
rs779938001	12:111717347-111717349	AAAAAAAAAAAAAAAAAAA	intron_variant	MODIFIER	ACAD10	ENSG00000111271	Transcript	ENST00000455480.6	protein_coding	-	2021-08-01	-	-	-	-	-	-	-	rs779938001	-	1	-	HGNC	HGNC:21597	-	-	1	-	-	-	-	-	-	-	-	-	-	-	-	-
rs779938001	12:111717347-111717349	AAAAAAAAAAAAAAAAAAAA	intron_variant	MODIFIER	ACAD10	ENSG00000111271	Transcript	ENST00000455480.6	protein_coding	-	2021-08-01	-	-	-	-	-	-	-	rs779938001	-	1	-	HGNC	HGNC:21597	-	-	1	-	-	-	-	-	-	-	-	-	-	-	-	-
rs779938001	12:111717347-111717349	AAAAAAAAAAAAAAAAAAAAAA	intron_variant	MODIFIER	ACAD10	ENSG00000111271	Transcript	ENST00000455480.6	protein_coding	-	2021-08-01	-	-	-	-	-	-	-	rs779938001	-	1	-	HGNC	HGNC:21597	-	-	1	-	-	-	-	-	-	-	-	-	-	-	-	-
rs779938001	12:111717347-111717349	AAAAAAAAAAAAAAAAAAAAAAA	intron_variant	MODIFIER	ACAD10	ENSG00000111271	Transcript	ENST00000455480.6	protein_coding	-	2021-08-01	-	-	-	-	-	-	-	rs779938001	-	1	-	HGNC	HGNC:21597	-	-	1	-	-	-	-	-	-	-	-	-	-	-	-	-
rs779938001	12:111717347-111717349	AAAAAAAAAAAAAAAAAAAAAAAA	intron_variant	MODIFIER	ACAD10	ENSG00000111271	Transcript	ENST00000455480.6	protein_coding	-	2021-08-01	-	-	-	-	-	-	-	rs779938001	-	1	-	HGNC	HGNC:21597	-	-	1	-	-	-	-	-	-	-	-	-	-	-	-	-
rs779938001	12:111717347-111717349	AAAAAAAAAAAAAAAAAAA	intron_variant,non_coding_transcript_variant	MODIFIER	ACAD10	ENSG00000111271	Transcript	ENST00000502746.5	protein_coding_CDS_not_defined	-	2023-04-03	-	-	-	-	-	-	-	rs779938001	-	1	-	HGNC	HGNC:21597	-	-	5	-	-	-	-	-	-	-	-	-	-	-	-	-
rs779938001	12:111717347-111717349	AAAAAAAAAAAAAAAAAAAA	intron_variant,non_coding_transcript_variant	MODIFIER	ACAD10	ENSG00000111271	Transcript	ENST00000502746.5	protein_coding_CDS_not_defined	-	2023-04-03	-	-	-	-	-	-	-	rs779938001	-	1	-	HGNC	HGNC:21597	-	-	5	-	-	-	-	-	-	-	-	-	-	-	-	-
rs779938001	12:111717347-111717349	AAAAAAAAAAAAAAAAAAAAAA	intron_variant,non_coding_transcript_variant	MODIFIER	ACAD10	ENSG00000111271	Transcript	ENST00000502746.5	protein_coding_CDS_not_defined	-	2023-04-03	-	-	-	-	-	-	-	rs779938001	-	1	-	HGNC	HGNC:21597	-	-	5	-	-	-	-	-	-	-	-	-	-	-	-	-
rs779938001	12:111717347-111717349	AAAAAAAAAAAAAAAAAAAAAAA	intron_variant,non_coding_transcript_variant	MODIFIER	ACAD10	ENSG00000111271	Transcript	ENST00000502746.5	protein_coding_CDS_not_defined	-	2023-04-03	-	-	-	-	-	-	-	rs779938001	-	1	-	HGNC	HGNC:21597	-	-	5	-	-	-	-	-	-	-	-	-	-	-	-	-
rs779938001	12:111717347-111717349	AAAAAAAAAAAAAAAAAAAAAAAA	intron_variant,non_coding_transcript_variant	MODIFIER	ACAD10	ENSG00000111271	Transcript	ENST00000502746.5	protein_coding_CDS_not_defined	-	2023-04-03	-	-	-	-	-	-	-	rs779938001	-	1	-	HGNC	HGNC:21597	-	-	5	-	-	-	-	-	-	-	-	-	-	-	-	-
rs779938001	12:111717347-111717349	AAAAAAAAAAAAAAAAAAA	intron_variant,non_coding_transcript_variant	MODIFIER	ACAD10	ENSG00000111271	Transcript	ENST00000503490.5	protein_coding_CDS_not_defined	-	2023-03-02	-	-	-	-	-	-	-	rs779938001	-	1	-	HGNC	HGNC:21597	-	-	4	-	-	-	-	-	-	-	-	-	-	-	-	-
rs779938001	12:111717347-111717349	AAAAAAAAAAAAAAAAAAAA	intron_variant,non_coding_transcript_variant	MODIFIER	ACAD10	ENSG00000111271	Transcript	ENST00000503490.5	protein_coding_CDS_not_defined	-	2023-03-02	-	-	-	-	-	-	-	rs779938001	-	1	-	HGNC	HGNC:21597	-	-	4	-	-	-	-	-	-	-	-	-	-	-	-	-
rs779938001	12:111717347-111717349	AAAAAAAAAAAAAAAAAAAAAA	intron_variant,non_coding_transcript_variant	MODIFIER	ACAD10	ENSG00000111271	Transcript	ENST00000503490.5	protein_coding_CDS_not_defined	-	2023-03-02	-	-	-	-	-	-	-	rs779938001	-	1	-	HGNC	HGNC:21597	-	-	4	-	-	-	-	-	-	-	-	-	-	-	-	-
rs779938001	12:111717347-111717349	AAAAAAAAAAAAAAAAAAAAAAA	intron_variant,non_coding_transcript_variant	MODIFIER	ACAD10	ENSG00000111271	Transcript	ENST00000503490.5	protein_coding_CDS_not_defined	-	2023-03-02	-	-	-	-	-	-	-	rs779938001	-	1	-	HGNC	HGNC:21597	-	-	4	-	-	-	-	-	-	-	-	-	-	-	-	-
rs779938001	12:111717347-111717349	AAAAAAAAAAAAAAAAAAAAAAAA	intron_variant,non_coding_transcript_variant	MODIFIER	ACAD10	ENSG00000111271	Transcript	ENST00000503490.5	protein_coding_CDS_not_defined	-	2023-03-02	-	-	-	-	-	-	-	rs779938001	-	1	-	HGNC	HGNC:21597	-	-	4	-	-	-	-	-	-	-	-	-	-	-	-	-
rs779938001	12:111717347-111717349	AAAAAAAAAAAAAAAAAAA	intron_variant,non_coding_transcript_variant	MODIFIER	ACAD10	ENSG00000111271	Transcript	ENST00000507135.5	retained_intron	-	2023-06-06	-	-	-	-	-	-	-	rs779938001	-	1	-	HGNC	HGNC:21597	-	-	1	-	-	-	-	-	-	-	-	-	-	-	-	-
rs779938001	12:111717347-111717349	AAAAAAAAAAAAAAAAAAAA	intron_variant,non_coding_transcript_variant	MODIFIER	ACAD10	ENSG00000111271	Transcript	ENST00000507135.5	retained_intron	-	2023-06-06	-	-	-	-	-	-	-	rs779938001	-	1	-	HGNC	HGNC:21597	-	-	1	-	-	-	-	-	-	-	-	-	-	-	-	-
rs779938001	12:111717347-111717349	AAAAAAAAAAAAAAAAAAAAAA	intron_variant,non_coding_transcript_variant	MODIFIER	ACAD10	ENSG00000111271	Transcript	ENST00000507135.5	retained_intron	-	2023-06-06	-	-	-	-	-	-	-	rs779938001	-	1	-	HGNC	HGNC:21597	-	-	1	-	-	-	-	-	-	-	-	-	-	-	-	-
rs779938001	12:111717347-111717349	AAAAAAAAAAAAAAAAAAAAAAA	intron_variant,non_coding_transcript_variant	MODIFIER	ACAD10	ENSG00000111271	Transcript	ENST00000507135.5	retained_intron	-	2023-06-06	-	-	-	-	-	-	-	rs779938001	-	1	-	HGNC	HGNC:21597	-	-	1	-	-	-	-	-	-	-	-	-	-	-	-	-
rs779938001	12:111717347-111717349	AAAAAAAAAAAAAAAAAAAAAAAA	intron_variant,non_coding_transcript_variant	MODIFIER	ACAD10	ENSG00000111271	Transcript	ENST00000507135.5	retained_intron	-	2023-06-06	-	-	-	-	-	-	-	rs779938001	-	1	-	HGNC	HGNC:21597	-	-	1	-	-	-	-	-	-	-	-	-	-	-	-	-
rs779938001	12:111717347-111717349	AAAAAAAAAAAAAAAAAAA	intron_variant	MODIFIER	ACAD10	ENSG00000111271	Transcript	ENST00000507683.1	protein_coding	-	2023-04-02	-	-	-	-	-	-	-	rs779938001	-	1	cds_start_NF,cds_end_NF	HGNC	HGNC:21597	-	-	3	-	-	-	-	-	-	-	-	-	-	-	-	-
rs779938001	12:111717347-111717349	AAAAAAAAAAAAAAAAAAAA	intron_variant	MODIFIER	ACAD10	ENSG00000111271	Transcript	ENST00000507683.1	protein_coding	-	2023-04-02	-	-	-	-	-	-	-	rs779938001	-	1	cds_start_NF,cds_end_NF	HGNC	HGNC:21597	-	-	3	-	-	-	-	-	-	-	-	-	-	-	-	-
rs779938001	12:111717347-111717349	AAAAAAAAAAAAAAAAAAAAAA	intron_variant	MODIFIER	ACAD10	ENSG00000111271	Transcript	ENST00000507683.1	protein_coding	-	2023-04-02	-	-	-	-	-	-	-	rs779938001	-	1	cds_start_NF,cds_end_NF	HGNC	HGNC:21597	-	-	3	-	-	-	-	-	-	-	-	-	-	-	-	-
rs779938001	12:111717347-111717349	AAAAAAAAAAAAAAAAAAAAAAA	intron_variant	MODIFIER	ACAD10	ENSG00000111271	Transcript	ENST00000507683.1	protein_coding	-	2023-04-02	-	-	-	-	-	-	-	rs779938001	-	1	cds_start_NF,cds_end_NF	HGNC	HGNC:21597	-	-	3	-	-	-	-	-	-	-	-	-	-	-	-	-
rs779938001	12:111717347-111717349	AAAAAAAAAAAAAAAAAAAAAAAA	intron_variant	MODIFIER	ACAD10	ENSG00000111271	Transcript	ENST00000507683.1	protein_coding	-	2023-04-02	-	-	-	-	-	-	-	rs779938001	-	1	cds_start_NF,cds_end_NF	HGNC	HGNC:21597	-	-	3	-	-	-	-	-	-	-	-	-	-	-	-	-
rs779938001	12:111717347-111717349	AAAAAAAAAAAAAAAAAAA	intron_variant,non_coding_transcript_variant	MODIFIER	ACAD10	ENSG00000111271	Transcript	ENST00000508303.5	protein_coding_CDS_not_defined	-	2014-02-01	-	-	-	-	-	-	-	rs779938001	-	1	-	HGNC	HGNC:21597	-	-	2	-	-	-	-	-	-	-	-	-	-	-	-	-
rs779938001	12:111717347-111717349	AAAAAAAAAAAAAAAAAAAA	intron_variant,non_coding_transcript_variant	MODIFIER	ACAD10	ENSG00000111271	Transcript	ENST00000508303.5	protein_coding_CDS_not_defined	-	2014-02-01	-	-	-	-	-	-	-	rs779938001	-	1	-	HGNC	HGNC:21597	-	-	2	-	-	-	-	-	-	-	-	-	-	-	-	-
rs779938001	12:111717347-111717349	AAAAAAAAAAAAAAAAAAAAAA	intron_variant,non_coding_transcript_variant	MODIFIER	ACAD10	ENSG00000111271	Transcript	ENST00000508303.5	protein_coding_CDS_not_defined	-	2014-02-01	-	-	-	-	-	-	-	rs779938001	-	1	-	HGNC	HGNC:21597	-	-	2	-	-	-	-	-	-	-	-	-	-	-	-	-
rs779938001	12:111717347-111717349	AAAAAAAAAAAAAAAAAAAAAAA	intron_variant,non_coding_transcript_variant	MODIFIER	ACAD10	ENSG00000111271	Transcript	ENST00000508303.5	protein_coding_CDS_not_defined	-	2014-02-01	-	-	-	-	-	-	-	rs779938001	-	1	-	HGNC	HGNC:21597	-	-	2	-	-	-	-	-	-	-	-	-	-	-	-	-
rs779938001	12:111717347-111717349	AAAAAAAAAAAAAAAAAAAAAAAA	intron_variant,non_coding_transcript_variant	MODIFIER	ACAD10	ENSG00000111271	Transcript	ENST00000508303.5	protein_coding_CDS_not_defined	-	2014-02-01	-	-	-	-	-	-	-	rs779938001	-	1	-	HGNC	HGNC:21597	-	-	2	-	-	-	-	-	-	-	-	-	-	-	-	-
rs779938001	12:111717347-111717349	AAAAAAAAAAAAAAAAAAA	intron_variant,non_coding_transcript_variant	MODIFIER	ACAD10	ENSG00000111271	Transcript	ENST00000514847.5	retained_intron	-	2023-02-02	-	-	-	-	-	-	-	rs779938001	-	1	-	HGNC	HGNC:21597	-	-	1	-	-	-	-	-	-	-	-	-	-	-	-	-
rs779938001	12:111717347-111717349	AAAAAAAAAAAAAAAAAAAA	intron_variant,non_coding_transcript_variant	MODIFIER	ACAD10	ENSG00000111271	Transcript	ENST00000514847.5	retained_intron	-	2023-02-02	-	-	-	-	-	-	-	rs779938001	-	1	-	HGNC	HGNC:21597	-	-	1	-	-	-	-	-	-	-	-	-	-	-	-	-
rs779938001	12:111717347-111717349	AAAAAAAAAAAAAAAAAAAAAA	intron_variant,non_coding_transcript_variant	MODIFIER	ACAD10	ENSG00000111271	Transcript	ENST00000514847.5	retained_intron	-	2023-02-02	-	-	-	-	-	-	-	rs779938001	-	1	-	HGNC	HGNC:21597	-	-	1	-	-	-	-	-	-	-	-	-	-	-	-	-
rs779938001	12:111717347-111717349	AAAAAAAAAAAAAAAAAAAAAAA	intron_variant,non_coding_transcript_variant	MODIFIER	ACAD10	ENSG00000111271	Transcript	ENST00000514847.5	retained_intron	-	2023-02-02	-	-	-	-	-	-	-	rs779938001	-	1	-	HGNC	HGNC:21597	-	-	1	-	-	-	-	-	-	-	-	-	-	-	-	-
rs779938001	12:111717347-111717349	AAAAAAAAAAAAAAAAAAAAAAAA	intron_variant,non_coding_transcript_variant	MODIFIER	ACAD10	ENSG00000111271	Transcript	ENST00000514847.5	retained_intron	-	2023-02-02	-	-	-	-	-	-	-	rs779938001	-	1	-	HGNC	HGNC:21597	-	-	1	-	-	-	-	-	-	-	-	-	-	-	-	-
rs779938001	12:111717347-111717349	AAAAAAAAAAAAAAAAAAA	intron_variant	MODIFIER	ACAD10	ENSG00000111271	Transcript	ENST00000515283.1	protein_coding	-	2023-02-01	-	-	-	-	-	-	-	rs779938001	-	1	cds_end_NF	HGNC	HGNC:21597	-	-	3	-	-	-	-	-	-	-	-	-	-	-	-	-
rs779938001	12:111717347-111717349	AAAAAAAAAAAAAAAAAAAA	intron_variant	MODIFIER	ACAD10	ENSG00000111271	Transcript	ENST00000515283.1	protein_coding	-	2023-02-01	-	-	-	-	-	-	-	rs779938001	-	1	cds_end_NF	HGNC	HGNC:21597	-	-	3	-	-	-	-	-	-	-	-	-	-	-	-	-
rs779938001	12:111717347-111717349	AAAAAAAAAAAAAAAAAAAAAA	intron_variant	MODIFIER	ACAD10	ENSG00000111271	Transcript	ENST00000515283.1	protein_coding	-	2023-02-01	-	-	-	-	-	-	-	rs779938001	-	1	cds_end_NF	HGNC	HGNC:21597	-	-	3	-	-	-	-	-	-	-	-	-	-	-	-	-
rs779938001	12:111717347-111717349	AAAAAAAAAAAAAAAAAAAAAAA	intron_variant	MODIFIER	ACAD10	ENSG00000111271	Transcript	ENST00000515283.1	protein_coding	-	2023-02-01	-	-	-	-	-	-	-	rs779938001	-	1	cds_end_NF	HGNC	HGNC:21597	-	-	3	-	-	-	-	-	-	-	-	-	-	-	-	-
rs779938001	12:111717347-111717349	AAAAAAAAAAAAAAAAAAAAAAAA	intron_variant	MODIFIER	ACAD10	ENSG00000111271	Transcript	ENST00000515283.1	protein_coding	-	2023-02-01	-	-	-	-	-	-	-	rs779938001	-	1	cds_end_NF	HGNC	HGNC:21597	-	-	3	-	-	-	-	-	-	-	-	-	-	-	-	-
rs779938001	12:111717347-111717349	AAAAAAAAAAAAAAAAAAA	intron_variant	MODIFIER	ACAD10	ENSG00000111271	Transcript	ENST00000549590.5	protein_coding	-	2023-12-07	-	-	-	-	-	-	-	rs779938001	-	1	-	HGNC	HGNC:21597	-	-	5	-	-	-	-	-	-	-	-	-	-	-	-	-
rs779938001	12:111717347-111717349	AAAAAAAAAAAAAAAAAAAA	intron_variant	MODIFIER	ACAD10	ENSG00000111271	Transcript	ENST00000549590.5	protein_coding	-	2023-12-07	-	-	-	-	-	-	-	rs779938001	-	1	-	HGNC	HGNC:21597	-	-	5	-	-	-	-	-	-	-	-	-	-	-	-	-
rs779938001	12:111717347-111717349	AAAAAAAAAAAAAAAAAAAAAA	intron_variant	MODIFIER	ACAD10	ENSG00000111271	Transcript	ENST00000549590.5	protein_coding	-	2023-12-07	-	-	-	-	-	-	-	rs779938001	-	1	-	HGNC	HGNC:21597	-	-	5	-	-	-	-	-	-	-	-	-	-	-	-	-
rs779938001	12:111717347-111717349	AAAAAAAAAAAAAAAAAAAAAAA	intron_variant	MODIFIER	ACAD10	ENSG00000111271	Transcript	ENST00000549590.5	protein_coding	-	2023-12-07	-	-	-	-	-	-	-	rs779938001	-	1	-	HGNC	HGNC:21597	-	-	5	-	-	-	-	-	-	-	-	-	-	-	-	-
rs779938001	12:111717347-111717349	AAAAAAAAAAAAAAAAAAAAAAAA	intron_variant	MODIFIER	ACAD10	ENSG00000111271	Transcript	ENST00000549590.5	protein_coding	-	2023-12-07	-	-	-	-	-	-	-	rs779938001	-	1	-	HGNC	HGNC:21597	-	-	5	-	-	-	-	-	-	-	-	-	-	-	-	-
rs779938001	12:111717347-111717349	AAAAAAAAAAAAAAAAAAA	intron_variant	MODIFIER	ACAD10	ENSG00000111271	Transcript	ENST00000552706.6	protein_coding	-	2023-04-02	-	-	-	-	-	-	-	rs779938001	-	1	cds_start_NF,cds_end_NF	HGNC	HGNC:21597	-	-	3	-	-	-	-	-	-	-	-	-	-	-	-	-
rs779938001	12:111717347-111717349	AAAAAAAAAAAAAAAAAAAA	intron_variant	MODIFIER	ACAD10	ENSG00000111271	Transcript	ENST00000552706.6	protein_coding	-	2023-04-02	-	-	-	-	-	-	-	rs779938001	-	1	cds_start_NF,cds_end_NF	HGNC	HGNC:21597	-	-	3	-	-	-	-	-	-	-	-	-	-	-	-	-
rs779938001	12:111717347-111717349	AAAAAAAAAAAAAAAAAAAAAA	intron_variant	MODIFIER	ACAD10	ENSG00000111271	Transcript	ENST00000552706.6	protein_coding	-	2023-04-02	-	-	-	-	-	-	-	rs779938001	-	1	cds_start_NF,cds_end_NF	HGNC	HGNC:21597	-	-	3	-	-	-	-	-	-	-	-	-	-	-	-	-
rs779938001	12:111717347-111717349	AAAAAAAAAAAAAAAAAAAAAAA	intron_variant	MODIFIER	ACAD10	ENSG00000111271	Transcript	ENST00000552706.6	protein_coding	-	2023-04-02	-	-	-	-	-	-	-	rs779938001	-	1	cds_start_NF,cds_end_NF	HGNC	HGNC:21597	-	-	3	-	-	-	-	-	-	-	-	-	-	-	-	-
rs779938001	12:111717347-111717349	AAAAAAAAAAAAAAAAAAAAAAAA	intron_variant	MODIFIER	ACAD10	ENSG00000111271	Transcript	ENST00000552706.6	protein_coding	-	2023-04-02	-	-	-	-	-	-	-	rs779938001	-	1	cds_start_NF,cds_end_NF	HGNC	HGNC:21597	-	-	3	-	-	-	-	-	-	-	-	-	-	-	-	-
rs767624584	12:111720347-111720347	G	intron_variant	MODIFIER	ACAD10	ENSG00000111271	Transcript	ENST00000313698.9	protein_coding	-	2020-07-01	-	-	-	-	-	-	-	rs767624584	-	1	-	HGNC	HGNC:21597	NM_025247.6	-	1	P1	-	-	-	-	-	-	-	-	-	-	-	-
rs767624584	12:111720347-111720347	G	intron_variant,non_coding_transcript_variant	MODIFIER	ACAD10	ENSG00000111271	Transcript	ENST00000413681.7	protein_coding_CDS_not_defined	-	2017-07-01	-	-	-	-	-	-	-	rs767624584	-	1	-	HGNC	HGNC:21597	-	-	2	-	-	-	-	-	-	-	-	-	-	-	-	-
rs767624584	12:111720347-111720347	G	intron_variant	MODIFIER	ACAD10	ENSG00000111271	Transcript	ENST00000455480.6	protein_coding	-	2021-08-01	-	-	-	-	-	-	-	rs767624584	-	1	-	HGNC	HGNC:21597	-	-	1	-	-	-	-	-	-	-	-	-	-	-	-	-
rs767624584	12:111720347-111720347	G	intron_variant,non_coding_transcript_variant	MODIFIER	ACAD10	ENSG00000111271	Transcript	ENST00000502746.5	protein_coding_CDS_not_defined	-	2023-04-03	-	-	-	-	-	-	-	rs767624584	-	1	-	HGNC	HGNC:21597	-	-	5	-	-	-	-	-	-	-	-	-	-	-	-	-
rs767624584	12:111720347-111720347	G	intron_variant,non_coding_transcript_variant	MODIFIER	ACAD10	ENSG00000111271	Transcript	ENST00000503490.5	protein_coding_CDS_not_defined	-	2023-03-02	-	-	-	-	-	-	-	rs767624584	-	1	-	HGNC	HGNC:21597	-	-	4	-	-	-	-	-	-	-	-	-	-	-	-	-
rs767624584	12:111720347-111720347	G	intron_variant,non_coding_transcript_variant	MODIFIER	ACAD10	ENSG00000111271	Transcript	ENST00000507135.5	retained_intron	-	2023-06-06	-	-	-	-	-	-	-	rs767624584	-	1	-	HGNC	HGNC:21597	-	-	1	-	-	-	-	-	-	-	-	-	-	-	-	-
rs767624584	12:111720347-111720347	G	intron_variant	MODIFIER	ACAD10	ENSG00000111271	Transcript	ENST00000507683.1	protein_coding	-	2023-04-02	-	-	-	-	-	-	-	rs767624584	-	1	cds_start_NF,cds_end_NF	HGNC	HGNC:21597	-	-	3	-	-	-	-	-	-	-	-	-	-	-	-	-
rs767624584	12:111720347-111720347	G	intron_variant,non_coding_transcript_variant	MODIFIER	ACAD10	ENSG00000111271	Transcript	ENST00000508303.5	protein_coding_CDS_not_defined	-	2014-02-01	-	-	-	-	-	-	-	rs767624584	-	1	-	HGNC	HGNC:21597	-	-	2	-	-	-	-	-	-	-	-	-	-	-	-	-
rs767624584	12:111720347-111720347	G	intron_variant,non_coding_transcript_variant	MODIFIER	ACAD10	ENSG00000111271	Transcript	ENST00000514847.5	retained_intron	-	2023-02-02	-	-	-	-	-	-	-	rs767624584	-	1	-	HGNC	HGNC:21597	-	-	1	-	-	-	-	-	-	-	-	-	-	-	-	-
rs767624584	12:111720347-111720347	G	intron_variant	MODIFIER	ACAD10	ENSG00000111271	Transcript	ENST00000515283.1	protein_coding	-	2023-02-01	-	-	-	-	-	-	-	rs767624584	-	1	cds_end_NF	HGNC	HGNC:21597	-	-	3	-	-	-	-	-	-	-	-	-	-	-	-	-
rs767624584	12:111720347-111720347	G	intron_variant	MODIFIER	ACAD10	ENSG00000111271	Transcript	ENST00000549590.5	protein_coding	-	2023-12-07	-	-	-	-	-	-	-	rs767624584	-	1	-	HGNC	HGNC:21597	-	-	5	-	-	-	-	-	-	-	-	-	-	-	-	-
rs767624584	12:111720347-111720347	G	intron_variant	MODIFIER	ACAD10	ENSG00000111271	Transcript	ENST00000552706.6	protein_coding	-	2023-04-02	-	-	-	-	-	-	-	rs767624584	-	1	cds_start_NF,cds_end_NF	HGNC	HGNC:21597	-	-	3	-	-	-	-	-	-	-	-	-	-	-	-	-
rs563670030	12:111722178-111722178	A	intron_variant	MODIFIER	ACAD10	ENSG00000111271	Transcript	ENST00000313698.9	protein_coding	-	2020-08-01	-	-	-	-	-	-	-	rs563670030	-	1	-	HGNC	HGNC:21597	NM_025247.6	-	1	P1	-	-	-	-	-	-	-	-	-	-	-	-
rs563670030	12:111722178-111722178	A	intron_variant,non_coding_transcript_variant	MODIFIER	ACAD10	ENSG00000111271	Transcript	ENST00000413681.7	protein_coding_CDS_not_defined	-	2017-08-01	-	-	-	-	-	-	-	rs563670030	-	1	-	HGNC	HGNC:21597	-	-	2	-	-	-	-	-	-	-	-	-	-	-	-	-
rs563670030	12:111722178-111722178	A	intron_variant	MODIFIER	ACAD10	ENSG00000111271	Transcript	ENST00000455480.6	protein_coding	-	2021-09-01	-	-	-	-	-	-	-	rs563670030	-	1	-	HGNC	HGNC:21597	-	-	1	-	-	-	-	-	-	-	-	-	-	-	-	-
rs563670030	12:111722178-111722178	A	intron_variant,non_coding_transcript_variant	MODIFIER	ACAD10	ENSG00000111271	Transcript	ENST00000502746.5	protein_coding_CDS_not_defined	-	2023-04-04	-	-	-	-	-	-	-	rs563670030	-	1	-	HGNC	HGNC:21597	-	-	5	-	-	-	-	-	-	-	-	-	-	-	-	-
rs563670030	12:111722178-111722178	A	intron_variant,non_coding_transcript_variant	MODIFIER	ACAD10	ENSG00000111271	Transcript	ENST00000503490.5	protein_coding_CDS_not_defined	-	2023-03-03	-	-	-	-	-	-	-	rs563670030	-	1	-	HGNC	HGNC:21597	-	-	4	-	-	-	-	-	-	-	-	-	-	-	-	-
rs563670030	12:111722178-111722178	A	downstream_gene_variant	MODIFIER	ACAD10	ENSG00000111271	Transcript	ENST00000507135.5	retained_intron	-	-	-	-	-	-	-	-	-	rs563670030	188	1	-	HGNC	HGNC:21597	-	-	1	-	-	-	-	-	-	-	-	-	-	-	-	-
rs563670030	12:111722178-111722178	A	intron_variant	MODIFIER	ACAD10	ENSG00000111271	Transcript	ENST00000507683.1	protein_coding	-	2023-04-03	-	-	-	-	-	-	-	rs563670030	-	1	cds_start_NF,cds_end_NF	HGNC	HGNC:21597	-	-	3	-	-	-	-	-	-	-	-	-	-	-	-	-
rs563670030	12:111722178-111722178	A	intron_variant,non_coding_transcript_variant	MODIFIER	ACAD10	ENSG00000111271	Transcript	ENST00000508303.5	protein_coding_CDS_not_defined	-	2014-03-01	-	-	-	-	-	-	-	rs563670030	-	1	-	HGNC	HGNC:21597	-	-	2	-	-	-	-	-	-	-	-	-	-	-	-	-
rs563670030	12:111722178-111722178	A	downstream_gene_variant	MODIFIER	ACAD10	ENSG00000111271	Transcript	ENST00000514847.5	retained_intron	-	-	-	-	-	-	-	-	-	rs563670030	189	1	-	HGNC	HGNC:21597	-	-	1	-	-	-	-	-	-	-	-	-	-	-	-	-
rs563670030	12:111722178-111722178	A	intron_variant	MODIFIER	ACAD10	ENSG00000111271	Transcript	ENST00000515283.1	protein_coding	-	2023-02-01	-	-	-	-	-	-	-	rs563670030	-	1	cds_end_NF	HGNC	HGNC:21597	-	-	3	-	-	-	-	-	-	-	-	-	-	-	-	-
rs563670030	12:111722178-111722178	A	intron_variant	MODIFIER	ACAD10	ENSG00000111271	Transcript	ENST00000549590.5	protein_coding	-	2023-12-08	-	-	-	-	-	-	-	rs563670030	-	1	-	HGNC	HGNC:21597	-	-	5	-	-	-	-	-	-	-	-	-	-	-	-	-
rs563670030	12:111722178-111722178	A	intron_variant	MODIFIER	ACAD10	ENSG00000111271	Transcript	ENST00000552706.6	protein_coding	-	2023-04-03	-	-	-	-	-	-	-	rs563670030	-	1	cds_start_NF,cds_end_NF	HGNC	HGNC:21597	-	-	3	-	-	-	-	-	-	-	-	-	-	-	-	-
rs529264654	12:111722360-111722360	A	intron_variant	MODIFIER	ACAD10	ENSG00000111271	Transcript	ENST00000313698.9	protein_coding	-	2020-08-01	-	-	-	-	-	-	-	rs529264654	-	1	-	HGNC	HGNC:21597	NM_025247.6	-	1	P1	-	-	-	-	-	-	-	-	-	-	-	-
rs529264654	12:111722360-111722360	A	intron_variant,non_coding_transcript_variant	MODIFIER	ACAD10	ENSG00000111271	Transcript	ENST00000413681.7	protein_coding_CDS_not_defined	-	2017-08-01	-	-	-	-	-	-	-	rs529264654	-	1	-	HGNC	HGNC:21597	-	-	2	-	-	-	-	-	-	-	-	-	-	-	-	-
rs529264654	12:111722360-111722360	A	intron_variant	MODIFIER	ACAD10	ENSG00000111271	Transcript	ENST00000455480.6	protein_coding	-	2021-09-01	-	-	-	-	-	-	-	rs529264654	-	1	-	HGNC	HGNC:21597	-	-	1	-	-	-	-	-	-	-	-	-	-	-	-	-
rs529264654	12:111722360-111722360	A	intron_variant,non_coding_transcript_variant	MODIFIER	ACAD10	ENSG00000111271	Transcript	ENST00000502746.5	protein_coding_CDS_not_defined	-	2023-04-04	-	-	-	-	-	-	-	rs529264654	-	1	-	HGNC	HGNC:21597	-	-	5	-	-	-	-	-	-	-	-	-	-	-	-	-
rs529264654	12:111722360-111722360	A	intron_variant,non_coding_transcript_variant	MODIFIER	ACAD10	ENSG00000111271	Transcript	ENST00000503490.5	protein_coding_CDS_not_defined	-	2023-03-03	-	-	-	-	-	-	-	rs529264654	-	1	-	HGNC	HGNC:21597	-	-	4	-	-	-	-	-	-	-	-	-	-	-	-	-
rs529264654	12:111722360-111722360	A	downstream_gene_variant	MODIFIER	ACAD10	ENSG00000111271	Transcript	ENST00000507135.5	retained_intron	-	-	-	-	-	-	-	-	-	rs529264654	370	1	-	HGNC	HGNC:21597	-	-	1	-	-	-	-	-	-	-	-	-	-	-	-	-
rs529264654	12:111722360-111722360	A	intron_variant	MODIFIER	ACAD10	ENSG00000111271	Transcript	ENST00000507683.1	protein_coding	-	2023-04-03	-	-	-	-	-	-	-	rs529264654	-	1	cds_start_NF,cds_end_NF	HGNC	HGNC:21597	-	-	3	-	-	-	-	-	-	-	-	-	-	-	-	-
rs529264654	12:111722360-111722360	A	intron_variant,non_coding_transcript_variant	MODIFIER	ACAD10	ENSG00000111271	Transcript	ENST00000508303.5	protein_coding_CDS_not_defined	-	2014-03-01	-	-	-	-	-	-	-	rs529264654	-	1	-	HGNC	HGNC:21597	-	-	2	-	-	-	-	-	-	-	-	-	-	-	-	-
rs529264654	12:111722360-111722360	A	downstream_gene_variant	MODIFIER	ACAD10	ENSG00000111271	Transcript	ENST00000514847.5	retained_intron	-	-	-	-	-	-	-	-	-	rs529264654	371	1	-	HGNC	HGNC:21597	-	-	1	-	-	-	-	-	-	-	-	-	-	-	-	-
rs529264654	12:111722360-111722360	A	intron_variant	MODIFIER	ACAD10	ENSG00000111271	Transcript	ENST00000515283.1	protein_coding	-	2023-02-01	-	-	-	-	-	-	-	rs529264654	-	1	cds_end_NF	HGNC	HGNC:21597	-	-	3	-	-	-	-	-	-	-	-	-	-	-	-	-
rs529264654	12:111722360-111722360	A	intron_variant	MODIFIER	ACAD10	ENSG00000111271	Transcript	ENST00000549590.5	protein_coding	-	2023-12-08	-	-	-	-	-	-	-	rs529264654	-	1	-	HGNC	HGNC:21597	-	-	5	-	-	-	-	-	-	-	-	-	-	-	-	-
rs529264654	12:111722360-111722360	A	intron_variant	MODIFIER	ACAD10	ENSG00000111271	Transcript	ENST00000552706.6	protein_coding	-	2023-04-03	-	-	-	-	-	-	-	rs529264654	-	1	cds_start_NF,cds_end_NF	HGNC	HGNC:21597	-	-	3	-	-	-	-	-	-	-	-	-	-	-	-	-
rs748497524	12:111726964-111726964	G	intron_variant	MODIFIER	ACAD10	ENSG00000111271	Transcript	ENST00000313698.9	protein_coding	-	2020-08-01	-	-	-	-	-	-	-	rs748497524	-	1	-	HGNC	HGNC:21597	NM_025247.6	-	1	P1	-	-	-	-	-	-	-	-	-	-	-	-
rs748497524	12:111726964-111726964	G	intron_variant,non_coding_transcript_variant	MODIFIER	ACAD10	ENSG00000111271	Transcript	ENST00000413681.7	protein_coding_CDS_not_defined	-	2017-08-01	-	-	-	-	-	-	-	rs748497524	-	1	-	HGNC	HGNC:21597	-	-	2	-	-	-	-	-	-	-	-	-	-	-	-	-
rs748497524	12:111726964-111726964	G	intron_variant	MODIFIER	ACAD10	ENSG00000111271	Transcript	ENST00000455480.6	protein_coding	-	2021-09-01	-	-	-	-	-	-	-	rs748497524	-	1	-	HGNC	HGNC:21597	-	-	1	-	-	-	-	-	-	-	-	-	-	-	-	-
rs748497524	12:111726964-111726964	G	intron_variant,non_coding_transcript_variant	MODIFIER	ACAD10	ENSG00000111271	Transcript	ENST00000502746.5	protein_coding_CDS_not_defined	-	2023-04-04	-	-	-	-	-	-	-	rs748497524	-	1	-	HGNC	HGNC:21597	-	-	5	-	-	-	-	-	-	-	-	-	-	-	-	-
rs748497524	12:111726964-111726964	G	intron_variant,non_coding_transcript_variant	MODIFIER	ACAD10	ENSG00000111271	Transcript	ENST00000503490.5	protein_coding_CDS_not_defined	-	2023-03-03	-	-	-	-	-	-	-	rs748497524	-	1	-	HGNC	HGNC:21597	-	-	4	-	-	-	-	-	-	-	-	-	-	-	-	-
rs748497524	12:111726964-111726964	G	downstream_gene_variant	MODIFIER	ACAD10	ENSG00000111271	Transcript	ENST00000507135.5	retained_intron	-	-	-	-	-	-	-	-	-	rs748497524	4974	1	-	HGNC	HGNC:21597	-	-	1	-	-	-	-	-	-	-	-	-	-	-	-	-
rs748497524	12:111726964-111726964	G	intron_variant	MODIFIER	ACAD10	ENSG00000111271	Transcript	ENST00000507683.1	protein_coding	-	2023-04-03	-	-	-	-	-	-	-	rs748497524	-	1	cds_start_NF,cds_end_NF	HGNC	HGNC:21597	-	-	3	-	-	-	-	-	-	-	-	-	-	-	-	-
rs748497524	12:111726964-111726964	G	intron_variant,non_coding_transcript_variant	MODIFIER	ACAD10	ENSG00000111271	Transcript	ENST00000508303.5	protein_coding_CDS_not_defined	-	2014-03-01	-	-	-	-	-	-	-	rs748497524	-	1	-	HGNC	HGNC:21597	-	-	2	-	-	-	-	-	-	-	-	-	-	-	-	-
rs748497524	12:111726964-111726964	G	downstream_gene_variant	MODIFIER	ACAD10	ENSG00000111271	Transcript	ENST00000514847.5	retained_intron	-	-	-	-	-	-	-	-	-	rs748497524	4975	1	-	HGNC	HGNC:21597	-	-	1	-	-	-	-	-	-	-	-	-	-	-	-	-
rs748497524	12:111726964-111726964	G	intron_variant	MODIFIER	ACAD10	ENSG00000111271	Transcript	ENST00000515283.1	protein_coding	-	2023-02-01	-	-	-	-	-	-	-	rs748497524	-	1	cds_end_NF	HGNC	HGNC:21597	-	-	3	-	-	-	-	-	-	-	-	-	-	-	-	-
rs748497524	12:111726964-111726964	G	intron_variant	MODIFIER	ACAD10	ENSG00000111271	Transcript	ENST00000549590.5	protein_coding	-	2023-12-08	-	-	-	-	-	-	-	rs748497524	-	1	-	HGNC	HGNC:21597	-	-	5	-	-	-	-	-	-	-	-	-	-	-	-	-
rs748497524	12:111726964-111726964	G	intron_variant	MODIFIER	ACAD10	ENSG00000111271	Transcript	ENST00000552706.6	protein_coding	-	2023-04-03	-	-	-	-	-	-	-	rs748497524	-	1	cds_start_NF,cds_end_NF	HGNC	HGNC:21597	-	-	3	-	-	-	-	-	-	-	-	-	-	-	-	-
rs770205600	12:111727183-111727183	A	intron_variant	MODIFIER	ACAD10	ENSG00000111271	Transcript	ENST00000313698.9	protein_coding	-	2020-08-01	-	-	-	-	-	-	-	rs770205600	-	1	-	HGNC	HGNC:21597	NM_025247.6	-	1	P1	-	-	-	-	-	-	-	-	-	-	-	-
rs770205600	12:111727183-111727183	A	intron_variant,non_coding_transcript_variant	MODIFIER	ACAD10	ENSG00000111271	Transcript	ENST00000413681.7	protein_coding_CDS_not_defined	-	2017-08-01	-	-	-	-	-	-	-	rs770205600	-	1	-	HGNC	HGNC:21597	-	-	2	-	-	-	-	-	-	-	-	-	-	-	-	-
rs770205600	12:111727183-111727183	A	intron_variant	MODIFIER	ACAD10	ENSG00000111271	Transcript	ENST00000455480.6	protein_coding	-	2021-09-01	-	-	-	-	-	-	-	rs770205600	-	1	-	HGNC	HGNC:21597	-	-	1	-	-	-	-	-	-	-	-	-	-	-	-	-
rs770205600	12:111727183-111727183	A	intron_variant,non_coding_transcript_variant	MODIFIER	ACAD10	ENSG00000111271	Transcript	ENST00000502746.5	protein_coding_CDS_not_defined	-	2023-04-04	-	-	-	-	-	-	-	rs770205600	-	1	-	HGNC	HGNC:21597	-	-	5	-	-	-	-	-	-	-	-	-	-	-	-	-
[truncated: 112,127 more rows]

## Sheet: Supplementary table S4
Supplementary table S4: Filterd SNPs which are specific for the Egyptian population resulted from the VEP with their predicted amino acid change. Filtration was done based on our genes of interest and the BIOTYPE if the SNP has a protien coding effect.
[truncated: 61 more rows]

[truncated: 1 more sheets: Supplementary table S5]
